# Supplementary material for: Excess manganese increases photosynthetic activity via enhanced reducing center and antenna plasticity in Chlorella vulgaris
Source: Sci Rep. 2023 Jul 12;13:11301. doi: 10.1038/s41598-023-35895-x (PMC10338473; doi:10.1038/s41598-023-35895-x)
Supplement: Supplementary file 2 — Supplementary Tables. [file 41598_2023_35895_MOESM2_ESM.xlsx]

## Sheet: Table 1. OJIP
Table 1. Raw OJIP curve data collected across manganese concentrations. Curves have been divided into first and second pulse to allow for easier analysis.
Time	1 x Mn						250 x Mn						500 x Mn						750 x Mn						1000 x Mn						1 x Mn - 2nd pulse						250 x Mn - 2nd pulse						500 x Mn - 2nd pulse						750 x Mn - 2nd pulse
2e-05	0.56195	0.55206	0.54126	0.46527	0.61102	0.71191	0.48267	0.47589	0.48816	0.58136	0.59674	0.49365	0.53064	0.53247	0.48083	0.30615	0.44897	0.42847	0.32373	0.34058	0.3382	0.23895	0.3913	0.39038	0.39093	0.41821	0.38708	0.4519	0.42957	0.45648	0.89246	0.89319	0.82709	0.72931	0.96991	1.1671	0.71246	0.6991	0.73224	0.89154	0.91827	0.7608	0.83295	0.84338	0.76007	0.47205	0.70166	0.68188	0.5127
3e-05	0.57642	0.57019	0.55847	0.47809	0.62787	0.73462	0.49438	0.48138	0.49731	0.59491	0.61121	0.51196	0.53888	0.54529	0.48688	0.31201	0.45447	0.44421	0.33142	0.3479	0.34406	0.24866	0.3999	0.39496	0.3988	0.42682	0.39386	0.45959	0.43213	0.466	0.92468	0.91827	0.84741	0.74927	0.99353	1.1982	0.7359	0.71283	0.75513	0.90784	0.94226	0.77435	0.84833	0.86353	0.77985	0.48029	0.71484	0.69818	0.52368
4e-05	0.59637	0.58887	0.57184	0.49292	0.64307	0.75732	0.50262	0.49274	0.51123	0.60883	0.62476	0.52075	0.54968	0.55334	0.50409	0.3219	0.46362	0.4574	0.33618	0.35321	0.34589	0.2525	0.41327	0.40247	0.40649	0.43304	0.40045	0.4671	0.44073	0.47021	0.94849	0.94061	0.87305	0.77234	1.0217	1.2272	0.75165	0.72693	0.77142	0.92633	0.96204	0.78699	0.8681	0.88367	0.79559	0.49036	0.73169	0.71576	0.53668
5e-05	0.62512	0.60681	0.59198	0.51324	0.66394	0.78259	0.52185	0.50684	0.52588	0.62805	0.65314	0.53485	0.5647	0.56909	0.51233	0.33289	0.47681	0.46582	0.33911	0.36053	0.35413	0.25836	0.42187	0.41455	0.41327	0.4422	0.40942	0.47662	0.4519	0.48303	0.9776	0.97247	0.89374	0.79449	1.0486	1.2636	0.77307	0.74561	0.79047	0.9527	0.98749	0.8075	0.89264	0.90601	0.81683	0.50812	0.74634	0.73517	0.54547
6e-05	0.65149	0.62842	0.61322	0.53284	0.69324	0.80731	0.53796	0.5202	0.54291	0.64948	0.67365	0.55243	0.57953	0.58795	0.52753	0.34094	0.48761	0.4801	0.35083	0.36859	0.36786	0.26678	0.43469	0.4281	0.42316	0.45612	0.4162	0.48798	0.46051	0.48944	1.0062	1.002	0.92432	0.82178	1.0867	1.3043	0.79578	0.76373	0.81812	0.9809	1.0129	0.83057	0.91406	0.93256	0.84155	0.52606	0.76959	0.75311	0.56598
7e-05	0.67877	0.65735	0.63776	0.55811	0.71832	0.83954	0.55682	0.5376	0.56342	0.67236	0.70111	0.57184	0.59601	0.60699	0.54639	0.35175	0.50244	0.49384	0.3598	0.38324	0.37775	0.27155	0.44678	0.44037	0.43689	0.4693	0.42865	0.50189	0.47461	0.50665	1.0441	1.0378	0.9549	0.85126	1.119	1.3517	0.82141	0.78717	0.84412	1.0093	1.0475	0.85327	0.94263	0.96973	0.86975	0.54419	0.79028	0.78369	0.58594
8e-05	0.70477	0.68774	0.6676	0.57953	0.74945	0.87872	0.5744	0.55371	0.58411	0.69763	0.72858	0.59509	0.61725	0.62531	0.5647	0.36603	0.5191	0.51251	0.37408	0.3913	0.38873	0.28198	0.46088	0.45264	0.44751	0.48706	0.44238	0.51416	0.48523	0.52386	1.0756	1.079	0.98547	0.88147	1.1578	1.394	0.84851	0.8053	0.87341	1.0435	1.0845	0.88275	0.97192	1.0029	0.89722	0.56342	0.81793	0.81464	0.60645
9e-05	0.73389	0.71375	0.69177	0.60736	0.77673	0.91425	0.59985	0.57147	0.60956	0.7251	0.73993	0.61414	0.63208	0.64893	0.58502	0.37152	0.5387	0.52405	0.38617	0.40649	0.40283	0.29443	0.48248	0.47021	0.46179	0.50043	0.45483	0.53174	0.50299	0.53632	1.1153	1.116	1.0181	0.9104	1.1988	1.444	0.87195	0.82874	0.90033	1.0757	1.1199	0.90784	1.0062	1.0366	0.92542	0.57568	0.83862	0.84521	0.62769
0.0001	0.75677	0.75128	0.72363	0.6264	0.81189	0.95142	0.62109	0.59106	0.62842	0.75385	0.77271	0.62256	0.64911	0.67053	0.60114	0.38434	0.55188	0.54437	0.39825	0.41803	0.41528	0.30267	0.50244	0.48834	0.479	0.51892	0.46948	0.54565	0.5191	0.55774	1.1484	1.1537	1.0551	0.9375	1.2308	1.4881	0.89923	0.85529	0.92963	1.1197	1.1569	0.93933	1.0356	1.0708	0.95929	0.60919	0.87158	0.87158	0.64783
0.00011	0.7901	0.78094	0.75293	0.65497	0.83807	0.98712	0.64307	0.61084	0.65167	0.77911	0.80109	0.64874	0.67419	0.68335	0.62091	0.39716	0.56305	0.56323	0.41437	0.43488	0.42865	0.31421	0.51709	0.50446	0.49438	0.53705	0.4845	0.56543	0.5332	0.56635	1.1911	1.1852	1.0792	0.9646	1.2713	1.5284	0.92908	0.88092	0.95764	1.1516	1.1938	0.97375	1.0679	1.1054	0.98547	0.62677	0.89264	0.89905	0.66925
0.00012	0.82196	0.81335	0.78094	0.68225	0.86884	1.0261	0.66467	0.62695	0.67548	0.80786	0.82745	0.67181	0.69397	0.70917	0.64014	0.41345	0.58704	0.58356	0.42187	0.44403	0.43506	0.32336	0.53668	0.52094	0.50922	0.55261	0.49603	0.57953	0.54785	0.58649	1.2209	1.2151	1.1102	0.98639	1.3032	1.5712	0.95581	0.90161	0.98346	1.1838	1.2257	0.98621	1.0975	1.1418	1.0146	0.64362	0.92157	0.93219	0.68756
0.00013	0.85052	0.84631	0.80768	0.70038	0.89795	1.054	0.68207	0.64233	0.69397	0.83276	0.85455	0.68811	0.71576	0.72986	0.65405	0.42883	0.60608	0.60553	0.43378	0.46472	0.44495	0.33417	0.55206	0.53723	0.52002	0.56506	0.51031	0.59216	0.55774	0.59692	1.253	1.2453	1.1329	1.0128	1.333	1.6057	0.97467	0.91919	1.0073	1.2105	1.2543	1.0247	1.1237	1.1741	1.0397	0.66431	0.94519	0.95544	0.70715
0.00014	0.87616	0.86884	0.82782	0.72217	0.92303	1.0869	0.70459	0.65881	0.71375	0.85565	0.88403	0.71082	0.73535	0.74835	0.67474	0.4422	0.62219	0.62769	0.44659	0.47131	0.45612	0.34387	0.56763	0.55133	0.53009	0.57623	0.51746	0.60425	0.57166	0.61102	1.2775	1.2607	1.1585	1.0241	1.3607	1.6357	0.99609	0.93713	1.0243	1.2393	1.2786	1.0439	1.1488	1.2065	1.0642	0.68024	0.97009	0.97723	0.72272
0.00015	0.90015	0.89319	0.84723	0.74744	0.95032	1.1169	0.72052	0.67529	0.72839	0.87964	0.90948	0.7359	0.74927	0.77307	0.68884	0.45355	0.63428	0.64471	0.45447	0.48285	0.46802	0.35248	0.58868	0.56799	0.54199	0.5885	0.5257	0.61597	0.57953	0.62219	1.2964	1.2748	1.1678	1.0435	1.3777	1.663	1.0106	0.95087	1.0411	1.2576	1.3019	1.0591	1.1695	1.2275	1.0906	0.69214	0.98657	1.0012	0.73499
0.00016	0.92212	0.91461	0.86389	0.76117	0.97211	1.145	0.7392	0.68665	0.75	0.90088	0.92963	0.75055	0.76501	0.78699	0.71027	0.46344	0.64783	0.66174	0.46729	0.49164	0.47809	0.35999	0.60297	0.5755	0.55005	0.60114	0.53522	0.62585	0.59344	0.633	1.3121	1.3022	1.1825	1.0536	1.3989	1.6816	1.0219	0.96185	1.056	1.2746	1.3215	1.0739	1.1913	1.2537	1.1093	0.70679	0.99957	1.0226	0.74908
0.00017	0.94281	0.93677	0.88605	0.7771	0.99023	1.1691	0.75293	0.69983	0.76648	0.91589	0.95251	0.76868	0.78186	0.80603	0.72253	0.47388	0.66046	0.67676	0.47314	0.50208	0.48486	0.37061	0.6134	0.59052	0.55957	0.60846	0.54456	0.63757	0.59967	0.64435	1.3257	1.3147	1.1959	1.0642	1.4125	1.6963	1.038	0.97284	1.0692	1.2861	1.3339	1.0875	1.2043	1.2744	1.1239	0.71356	1.0159	1.0373	0.76556
0.00018	0.96368	0.95764	0.90601	0.79431	1.0122	1.1942	0.76538	0.70953	0.77618	0.94189	0.97632	0.7793	0.79578	0.82526	0.73846	0.48688	0.672	0.6936	0.47992	0.50665	0.4953	0.37646	0.6264	0.60718	0.56799	0.61963	0.5473	0.64618	0.60718	0.64728	1.3319	1.3251	1.2003	1.0752	1.4244	1.7124	1.0466	0.98309	1.0789	1.2977	1.3409	1.092	1.2228	1.296	1.138	0.72656	1.0241	1.0565	0.77307
0.00019	0.99408	0.97852	0.91663	0.80823	1.0327	1.2175	0.78296	0.72455	0.7998	0.9613	0.99536	0.78882	0.81189	0.84357	0.75275	0.49585	0.68188	0.7077	0.49127	0.52002	0.50244	0.38324	0.6427	0.6178	0.57495	0.62933	0.55481	0.65369	0.62	0.65955	1.3499	1.333	1.2129	1.0814	1.4361	1.7265	1.0616	0.99316	1.0884	1.3057	1.3658	1.1021	1.2354	1.3158	1.1495	0.73608	1.038	1.0673	0.7879
0.0002	1.0118	0.99664	0.94116	0.82471	1.0582	1.2453	0.79449	0.73517	0.81006	0.97852	1.0186	0.80511	0.82635	0.86847	0.77087	0.50629	0.69672	0.72382	0.49713	0.53046	0.51343	0.39532	0.65771	0.63098	0.57825	0.63721	0.56232	0.66431	0.62933	0.66888	1.3608	1.3436	1.2166	1.0856	1.4467	1.7349	1.0675	1.0023	1.1019	1.3211	1.3716	1.1089	1.2475	1.3367	1.1664	0.74011	1.0453	1.0825	0.79468
0.00021	1.0302	1.015	0.95764	0.83752	1.0743	1.2693	0.80933	0.7467	0.82544	0.99664	1.0331	0.81903	0.8421	0.8877	0.78259	0.51489	0.70898	0.73444	0.51031	0.5387	0.51691	0.40283	0.67438	0.64874	0.58832	0.64581	0.57367	0.67053	0.63977	0.67712	1.3672	1.3502	1.2248	1.0953	1.4592	1.7503	1.0814	1.0104	1.1105	1.326	1.3817	1.1147	1.2618	1.3586	1.1823	0.75128	1.0593	1.0964	0.8064
0.00022	1.0494	1.032	0.97211	0.85126	1.0926	1.2892	0.82617	0.75494	0.84375	1.0164	1.0573	0.83368	0.85822	0.90564	0.80164	0.52826	0.72455	0.75165	0.51984	0.55115	0.53101	0.41638	0.6925	0.66193	0.59637	0.65039	0.57715	0.68591	0.65204	0.68976	1.3751	1.357	1.2323	1.103	1.4707	1.758	1.0908	1.0184	1.1199	1.3401	1.3964	1.1215	1.2751	1.3753	1.1979	0.76007	1.0677	1.1094	0.81628
0.00023	1.0648	1.0523	0.9928	0.86737	1.118	1.3149	0.84064	0.77289	0.8573	1.0349	1.0761	0.84906	0.87561	0.92688	0.81958	0.53632	0.73792	0.76886	0.52716	0.56085	0.53998	0.42242	0.711	0.68262	0.60425	0.6665	0.58429	0.69727	0.65753	0.70093	1.3879	1.3665	1.2427	1.112	1.4804	1.7758	1.1017	1.0298	1.1303	1.3477	1.4053	1.1331	1.2938	1.3936	1.2123	0.76996	1.082	1.1266	0.8291
0.00024	1.0838	1.0666	1.008	0.88385	1.1336	1.3376	0.85089	0.78479	0.87341	1.0547	1.0959	0.86133	0.89301	0.94977	0.83533	0.54913	0.75092	0.78955	0.54108	0.57532	0.55206	0.43597	0.72638	0.69305	0.61578	0.67749	0.59528	0.70825	0.67181	0.7121	1.3998	1.3795	1.2508	1.1151	1.4912	1.788	1.1127	1.0419	1.142	1.3629	1.4227	1.1429	1.3055	1.4196	1.2286	0.77783	1.0895	1.1385	0.84045
0.00025	1.1014	1.0875	1.0215	0.89722	1.1585	1.3627	0.86755	0.80054	0.88934	1.0748	1.1206	0.87817	0.91022	0.97229	0.85474	0.56067	0.7619	0.80676	0.55518	0.58868	0.56012	0.43799	0.74377	0.71375	0.62311	0.69049	0.6059	0.71429	0.68097	0.71851	1.4086	1.3828	1.2594	1.1298	1.5022	1.8109	1.1213	1.0521	1.1475	1.3731	1.4377	1.1537	1.322	1.4339	1.2437	0.78882	1.1021	1.1528	0.85089
0.00026	1.1155	1.1014	1.0375	0.90894	1.1765	1.3852	0.88861	0.81207	0.90198	1.0895	1.1353	0.89484	0.93054	0.9917	0.87305	0.57294	0.77893	0.82434	0.56525	0.59528	0.57349	0.45227	0.7652	0.72821	0.63574	0.70441	0.61267	0.72784	0.69653	0.73444	1.4189	1.3975	1.2673	1.131	1.5212	1.821	1.1285	1.0594	1.1618	1.3867	1.448	1.1631	1.3396	1.4561	1.2556	0.79724	1.1136	1.1713	0.86536
0.00027	1.1356	1.1151	1.0521	0.91901	1.1977	1.4116	0.90491	0.82361	0.92084	1.1093	1.158	0.90747	0.94519	1.0166	0.88806	0.58887	0.80054	0.84412	0.58026	0.60974	0.58685	0.46271	0.78186	0.74304	0.64526	0.71356	0.62183	0.74249	0.70532	0.74323	1.4268	1.4057	1.2724	1.1451	1.5333	1.8354	1.1429	1.069	1.1724	1.4	1.4643	1.1728	1.3603	1.4788	1.2737	0.80823	1.1232	1.1893	0.87579
0.00028	1.1561	1.1327	1.0642	0.93658	1.2116	1.4312	0.91644	0.84027	0.93695	1.1274	1.1757	0.91809	0.96881	1.0402	0.90601	0.59784	0.80859	0.86096	0.5918	0.62164	0.59381	0.47443	0.80109	0.7663	0.65314	0.72437	0.63007	0.75238	0.7196	0.75714	1.4407	1.4161	1.2834	1.155	1.5452	1.851	1.1565	1.0829	1.1794	1.4154	1.4751	1.1818	1.3649	1.4941	1.2878	0.8172	1.1382	1.2028	0.88916
0.00029	1.1748	1.1457	1.0825	0.94519	1.2332	1.4544	0.93054	0.85419	0.95142	1.1409	1.1971	0.93585	0.98419	1.0593	0.92249	0.60919	0.82819	0.87653	0.60223	0.63702	0.60809	0.48083	0.81482	0.77893	0.66357	0.73224	0.64124	0.7608	0.73315	0.77087	1.4496	1.4295	1.2905	1.1607	1.5557	1.8576	1.1609	1.09	1.1893	1.4249	1.4854	1.1946	1.3861	1.5157	1.3	0.82764	1.1481	1.2149	0.90161
0.0003	1.1858	1.16	1.0886	0.96057	1.2491	1.4758	0.94006	0.86591	0.96204	1.1591	1.2171	0.94354	1.002	1.0811	0.94025	0.61853	0.8399	0.89319	0.61523	0.6449	0.61798	0.49036	0.83167	0.79907	0.67236	0.74304	0.64563	0.7738	0.73975	0.77802	1.4606	1.4328	1.2988	1.1649	1.5676	1.8755	1.1744	1.0997	1.1971	1.4339	1.496	1.1982	1.4011	1.5297	1.3118	0.8324	1.1578	1.2263	0.91241
0.00031	1.1966	1.1739	1.1012	0.9657	1.2638	1.4925	0.9527	0.87506	0.97705	1.1638	1.2307	0.94647	1.017	1.1023	0.95361	0.62805	0.84998	0.91022	0.62457	0.65771	0.62714	0.49823	0.85052	0.81354	0.68024	0.75476	0.65735	0.78479	0.75	0.78607	1.4661	1.4376	1.3015	1.1706	1.5742	1.881	1.1796	1.103	1.2041	1.4482	1.5125	1.2089	1.4108	1.5438	1.3255	0.84265	1.1667	1.2409	0.92303
0.00032	1.2089	1.1841	1.1127	0.97687	1.2764	1.5044	0.96716	0.88458	0.98712	1.1786	1.2391	0.95636	1.0355	1.1208	0.96716	0.64178	0.85876	0.92468	0.63538	0.67126	0.63721	0.50867	0.86407	0.8335	0.68701	0.76245	0.66302	0.79065	0.76227	0.79706	1.4734	1.4473	1.3065	1.1717	1.582	1.8929	1.1832	1.1111	1.2123	1.4498	1.5152	1.216	1.4229	1.5608	1.3372	0.85034	1.177	1.2508	0.93182
0.00033	1.2054	1.1962	1.1213	0.97998	1.2849	1.5225	0.97705	0.89612	0.99683	1.1893	1.2554	0.97504	1.0453	1.1376	0.98071	0.65131	0.8725	0.93585	0.64417	0.67914	0.64526	0.51599	0.87964	0.84357	0.69049	0.76959	0.67072	0.80109	0.77142	0.80676	1.4724	1.4502	1.3096	1.1785	1.5857	1.8951	1.1915	1.1186	1.2156	1.4614	1.526	1.2182	1.4348	1.5703	1.3425	0.85419	1.1887	1.2594	0.94208
0.00034	1.2195	1.203	1.1259	0.99078	1.299	1.5377	0.98584	0.90051	1.0106	1.2032	1.2473	0.99481	1.0627	1.1547	0.99316	0.65533	0.88019	0.94849	0.65332	0.68427	0.65259	0.52002	0.89923	0.86115	0.69965	0.77417	0.67273	0.81152	0.77765	0.815	1.4799	1.4575	1.3176	1.1819	1.5928	1.9032	1.1904	1.1208	1.2215	1.4625	1.5319	1.2253	1.4443	1.5835	1.3489	0.85437	1.196	1.2675	0.94922
0.00035	1.2255	1.2107	1.1299	0.99719	1.3098	1.5452	0.99042	0.90912	1.0162	1.2171	1.2733	1.0009	1.077	1.1732	1.0058	0.6665	0.89941	0.95947	0.66559	0.69452	0.66119	0.52936	0.90784	0.87195	0.70441	0.78149	0.6806	0.81592	0.78442	0.82123	1.4806	1.4586	1.3174	1.1834	1.5906	1.9067	1.1982	1.1261	1.2252	1.4751	1.5348	1.2288	1.4493	1.5943	1.359	0.86261	1.2034	1.2753	0.95746
0.00036	1.2316	1.2226	1.1378	1.0029	1.3196	1.5593	0.99756	0.91553	1.0166	1.2253	1.2938	1.0065	1.0856	1.186	1.017	0.66815	0.9082	0.97064	0.67822	0.70477	0.67072	0.53485	0.92212	0.8811	0.70789	0.78772	0.68372	0.82343	0.79321	0.82672	1.4881	1.4619	1.3204	1.183	1.5976	1.9111	1.2056	1.1299	1.2299	1.4724	1.545	1.2341	1.4575	1.6013	1.3656	0.86865	1.2079	1.2812	0.95966
0.00037	1.238	1.2274	1.1466	1.0069	1.3255	1.5696	1.0058	0.92413	1.0291	1.2383	1.3035	1.0146	1.0977	1.2037	1.0285	0.67603	0.91608	0.97961	0.68591	0.71191	0.67914	0.54291	0.93292	0.89246	0.7132	0.79175	0.68463	0.83038	0.79779	0.83606	1.485	1.4656	1.3217	1.1874	1.6018	1.9147	1.2087	1.1354	1.2312	1.478	1.5401	1.2347	1.4645	1.6179	1.3724	0.87286	1.2149	1.285	0.97119
0.00038	1.2458	1.236	1.1495	1.0133	1.3326	1.5807	1.0157	0.93494	1.0382	1.2475	1.313	1.0212	1.108	1.2153	1.0377	0.68884	0.92999	0.98145	0.68866	0.71686	0.6839	0.5484	0.94373	0.91168	0.71979	0.80035	0.69049	0.83679	0.80823	0.83917	1.4901	1.4691	1.3251	1.1876	1.6013	1.9177	1.2092	1.1371	1.2325	1.4835	1.5482	1.2361	1.4745	1.6229	1.3779	0.87561	1.2197	1.2898	0.97559
0.00039	1.2541	1.2409	1.1541	1.0166	1.3442	1.5897	1.0188	0.9375	1.0435	1.2546	1.3226	1.0289	1.1204	1.2294	1.0499	0.69159	0.93164	0.99554	0.69946	0.72839	0.69635	0.55609	0.95544	0.91937	0.7262	0.80658	0.69287	0.84595	0.81116	0.85016	1.4936	1.4672	1.3211	1.1909	1.6066	1.92	1.2151	1.1417	1.2433	1.4894	1.5555	1.2394	1.4764	1.6291	1.3896	0.87964	1.2239	1.3026	0.97815
0.0004	1.2583	1.2486	1.1591	1.0208	1.3502	1.5985	1.0314	0.94354	1.0525	1.2616	1.3323	1.034	1.1281	1.2389	1.0611	0.69745	0.94116	1.0128	0.70917	0.73407	0.7002	0.56122	0.96771	0.92834	0.72455	0.81042	0.69983	0.84906	0.81592	0.85583	1.4996	1.4758	1.3282	1.1915	1.6089	1.9248	1.216	1.1442	1.2415	1.4936	1.5507	1.2431	1.4852	1.6377	1.3925	0.88147	1.2297	1.3041	0.98437
0.00041	1.2719	1.2501	1.1644	1.0239	1.3581	1.604	1.036	0.95508	1.0574	1.2731	1.3411	1.0413	1.1415	1.253	1.0719	0.70532	0.95197	1.0272	0.71375	0.74249	0.70551	0.56909	0.9798	0.94427	0.73297	0.81281	0.70276	0.85657	0.82617	0.85968	1.5016	1.4769	1.3303	1.1938	1.6106	1.9301	1.2204	1.1473	1.2426	1.498	1.5632	1.2458	1.4896	1.6465	1.3998	0.88495	1.2321	1.3072	0.98877
0.00042	1.2739	1.2596	1.168	1.0302	1.3685	1.6143	1.0399	0.95691	1.0664	1.279	1.351	1.0453	1.1578	1.27	1.0845	0.71173	0.95856	1.0325	0.72437	0.74579	0.71375	0.57001	0.98859	0.95325	0.7392	0.82251	0.70972	0.86316	0.83459	0.86774	1.4993	1.4724	1.3308	1.1962	1.6119	1.931	1.2279	1.1525	1.2471	1.4993	1.5657	1.2479	1.4923	1.6558	1.4052	0.88605	1.2383	1.3132	0.99408
0.00043	1.2832	1.2642	1.1755	1.0353	1.3729	1.6256	1.0508	0.9679	1.0688	1.2832	1.3557	1.0543	1.1653	1.2806	1.0911	0.71649	0.96826	1.0448	0.73755	0.75806	0.72015	0.57788	1.001	0.96716	0.74323	0.83038	0.71246	0.86902	0.84045	0.87506	1.5088	1.4797	1.3385	1.2008	1.6144	1.9358	1.2336	1.1516	1.251	1.5044	1.5694	1.2578	1.5	1.6608	1.4092	0.89337	1.2457	1.3237	1.0023
0.00044	1.288	1.2739	1.1819	1.0395	1.3792	1.6355	1.0556	0.97375	1.0741	1.2828	1.3661	1.058	1.1741	1.2914	1.106	0.72382	0.97668	1.0545	0.73755	0.76465	0.72913	0.58228	1.0104	0.97797	0.74652	0.83057	0.71667	0.87396	0.84686	0.88074	1.5095	1.4848	1.3378	1.2026	1.6245	1.9402	1.2321	1.1609	1.2539	1.5068	1.5701	1.2581	1.5126	1.6756	1.4167	0.8952	1.2513	1.3246	1.0038
0.00045	1.2925	1.2792	1.186	1.0463	1.3903	1.6392	1.058	0.97504	1.0833	1.2914	1.3685	1.0655	1.1887	1.3098	1.1107	0.72546	0.98328	1.0673	0.74963	0.77142	0.73242	0.59033	1.0228	0.98804	0.74854	0.83698	0.72144	0.88239	0.85162	0.88678	1.5112	1.4886	1.3401	1.2034	1.6247	1.9481	1.236	1.1589	1.2603	1.5082	1.5764	1.2614	1.5132	1.682	1.4268	0.90033	1.2565	1.3343	1.0082
0.00046	1.2935	1.2819	1.1801	1.0474	1.3925	1.6494	1.0666	0.98254	1.09	1.2997	1.3793	1.0604	1.1977	1.3215	1.1199	0.73077	0.98584	1.0735	0.75476	0.78003	0.74176	0.59125	1.0274	0.99866	0.76007	0.84521	0.72455	0.88824	0.85931	0.88879	1.5152	1.4896	1.3392	1.2059	1.6302	1.951	1.2442	1.1678	1.2612	1.5135	1.5789	1.2676	1.5194	1.6855	1.4279	0.90564	1.2599	1.3391	1.0181
0.00047	1.3022	1.287	1.1935	1.0554	1.4	1.6567	1.0695	0.98657	1.0904	1.3059	1.3859	1.0814	1.2078	1.329	1.1301	0.73663	0.99701	1.0807	0.76337	0.78387	0.7467	0.60114	1.0406	1.0067	0.76245	0.84943	0.73169	0.8941	0.86224	0.89667	1.519	1.496	1.3475	1.2087	1.6377	1.9536	1.2453	1.1726	1.2653	1.5201	1.5829	1.2678	1.5315	1.6954	1.4328	0.90747	1.2616	1.344	1.0203
0.00048	1.3054	1.294	1.1999	1.0551	1.4028	1.6617	1.0759	0.99316	1.0999	1.3129	1.3967	1.0882	1.2182	1.344	1.138	0.73993	1.0058	1.0887	0.76831	0.79102	0.75641	0.6004	1.0532	1.0173	0.76703	0.8551	0.7337	0.89777	0.87231	0.89758	1.5256	1.4956	1.3442	1.2111	1.6359	1.9552	1.2488	1.1722	1.2649	1.5201	1.5895	1.2726	1.5357	1.6967	1.4398	0.91132	1.2647	1.3427	1.0265
0.00049	1.3103	1.2979	1.2059	1.0567	1.4136	1.6701	1.0772	0.99976	1.1047	1.3184	1.4028	1.0911	1.2248	1.3515	1.1455	0.74634	1.0155	1.0963	0.77747	0.79669	0.7619	0.60535	1.0587	1.0256	0.76813	0.85913	0.73938	0.90308	0.87268	0.90765	1.5249	1.5	1.3484	1.2158	1.641	1.9607	1.2501	1.1766	1.2686	1.5264	1.5937	1.277	1.5385	1.7095	1.4451	0.91772	1.2761	1.3521	1.0338
0.0005	1.3149	1.3	1.2057	1.0649	1.4196	1.6729	1.0867	1.002	1.1093	1.3246	1.4031	1.0941	1.233	1.3627	1.1545	0.7489	1.0208	1.1027	0.78406	0.79962	0.76575	0.60974	1.0662	1.0344	0.77234	0.85913	0.74268	0.90875	0.88	0.91132	1.5245	1.5055	1.3555	1.2111	1.6401	1.9647	1.2563	1.1779	1.275	1.5269	1.5987	1.2711	1.5447	1.7146	1.4464	0.91644	1.2737	1.3608	1.0351
0.00051	1.3162	1.3057	1.2107	1.0651	1.4224	1.6798	1.0853	1.0069	1.1078	1.335	1.4068	1.0992	1.2394	1.3683	1.1592	0.7522	1.0243	1.1125	0.79065	0.80621	0.77234	0.61432	1.0741	1.0413	0.77911	0.86426	0.74359	0.90948	0.88275	0.91443	1.5258	1.5059	1.3541	1.214	1.6463	1.9662	1.2557	1.1781	1.2733	1.5291	1.5996	1.2812	1.548	1.7188	1.452	0.92102	1.2803	1.3608	1.0377
0.00052	1.3195	1.3072	1.2151	1.0653	1.4233	1.6838	1.0906	1.0106	1.1135	1.3427	1.4127	1.1021	1.2471	1.3786	1.1636	0.75476	1.0278	1.1149	0.79395	0.81299	0.77728	0.61487	1.0831	1.0452	0.77948	0.86719	0.74725	0.91663	0.88623	0.91846	1.5289	1.5099	1.3588	1.2173	1.645	1.9682	1.2579	1.1799	1.2797	1.5355	1.597	1.2825	1.5544	1.7283	1.4542	0.92157	1.2775	1.3667	1.0393
0.00053	1.3281	1.3138	1.218	1.0682	1.4277	1.6884	1.0946	1.0159	1.118	1.3473	1.4178	1.1045	1.2557	1.3863	1.1741	0.76007	1.0325	1.1245	0.80145	0.81464	0.77747	0.6189	1.0895	1.0545	0.78406	0.87415	0.74927	0.91809	0.89117	0.92468	1.5308	1.5123	1.3588	1.2209	1.6458	1.9752	1.2596	1.1858	1.2825	1.5363	1.6055	1.2821	1.556	1.7316	1.459	0.92358	1.2825	1.3654	1.0474
0.00054	1.3237	1.3162	1.2211	1.0686	1.4277	1.6939	1.0968	1.0166	1.123	1.3526	1.4165	1.1061	1.2601	1.3971	1.1796	0.76392	1.0408	1.1294	0.81116	0.82104	0.78516	0.62146	1.0922	1.0616	0.78314	0.87396	0.7511	0.92249	0.89429	0.92853	1.5348	1.5143	1.3575	1.2224	1.6481	1.9733	1.2643	1.1874	1.2812	1.5412	1.6018	1.2808	1.5571	1.734	1.4634	0.92194	1.2898	1.3704	1.0508
0.00055	1.3259	1.3145	1.2202	1.0737	1.433	1.693	1.1034	1.0223	1.1219	1.3559	1.4231	1.112	1.262	1.4015	1.1849	0.76959	1.0417	1.1336	0.81079	0.82654	0.79303	0.63025	1.0992	1.0706	0.78662	0.88055	0.75714	0.93018	0.90143	0.92889	1.5396	1.511	1.3539	1.2246	1.6503	1.9744	1.2592	1.1891	1.2801	1.5438	1.6068	1.2858	1.5621	1.7371	1.4652	0.92761	1.2852	1.3748	1.0551
0.00056	1.3308	1.3226	1.225	1.0789	1.4365	1.6983	1.106	1.0221	1.1272	1.3524	1.4249	1.1127	1.2728	1.4138	1.1917	0.77435	1.0444	1.1375	0.81628	0.83002	0.79596	0.62952	1.1087	1.0768	0.79028	0.88715	0.75403	0.9267	0.90656	0.93494	1.5328	1.5141	1.3658	1.2235	1.6531	1.9752	1.2658	1.1906	1.2889	1.5467	1.6113	1.285	1.5667	1.7455	1.4698	0.9278	1.2909	1.3792	1.056
0.00057	1.3341	1.3218	1.2222	1.0789	1.4453	1.7042	1.1082	1.0292	1.1312	1.3594	1.4253	1.1136	1.2744	1.4182	1.1927	0.77234	1.0402	1.1402	0.82526	0.83734	0.79742	0.63135	1.1151	1.0812	0.7912	0.88422	0.7619	0.93201	0.90985	0.93713	1.5366	1.5093	1.3663	1.2239	1.6556	1.9781	1.2669	1.1893	1.2878	1.5425	1.613	1.2927	1.5657	1.7443	1.4722	0.93109	1.2927	1.3823	1.0549
0.00058	1.3369	1.3259	1.2279	1.0783	1.4449	1.71	1.1109	1.0331	1.1338	1.3544	1.4312	1.1162	1.2836	1.4227	1.2003	0.7771	1.0576	1.1444	0.8302	0.84375	0.80292	0.63464	1.1166	1.086	0.79596	0.88623	0.75806	0.94061	0.91351	0.94153	1.5375	1.5082	1.3671	1.222	1.6549	1.9807	1.2662	1.1917	1.2856	1.5496	1.6097	1.2953	1.5771	1.7532	1.4733	0.93457	1.2931	1.3806	1.0594
0.00059	1.3363	1.3235	1.233	1.0822	1.4476	1.7159	1.1118	1.03	1.1376	1.3683	1.4189	1.1113	1.2889	1.4328	1.2047	0.78223	1.0644	1.1536	0.83258	0.84192	0.8053	0.63776	1.1255	1.095	0.79504	0.89154	0.76208	0.94043	0.91937	0.94171	1.5386	1.5156	1.3687	1.2248	1.6586	1.9781	1.2726	1.1964	1.2852	1.5474	1.6122	1.2865	1.5747	1.754	1.476	0.93091	1.2975	1.3843	1.062
0.0006	1.3431	1.3275	1.2328	1.0845	1.4509	1.7146	1.1151	1.0353	1.1382	1.3757	1.4258	1.1155	1.2935	1.4377	1.2131	0.78625	1.0664	1.1466	0.83954	0.84723	0.81079	0.63885	1.1281	1.0977	0.79797	0.89502	0.75916	0.94501	0.91864	0.94592	1.5412	1.511	1.3632	1.2275	1.6606	1.9816	1.2713	1.197	1.2907	1.5507	1.6071	1.2903	1.578	1.7622	1.4813	0.93256	1.2984	1.3857	1.0626
0.00061	1.3433	1.3282	1.233	1.0862	1.4533	1.7245	1.1204	1.0435	1.1444	1.3744	1.4291	1.1298	1.2984	1.4431	1.2155	0.79211	1.0704	1.1629	0.84375	0.85345	0.81519	0.64142	1.131	1.1063	0.79999	0.89575	0.76538	0.94849	0.9212	0.94922	1.5427	1.5223	1.3621	1.2305	1.6588	1.9839	1.2744	1.1988	1.2896	1.5518	1.6221	1.2993	1.5828	1.7639	1.4821	0.93567	1.3002	1.3923	1.0638
0.00062	1.3466	1.3334	1.2339	1.0902	1.4562	1.7234	1.1243	1.0446	1.14	1.383	1.4319	1.1351	1.3037	1.4489	1.2226	0.79175	1.0704	1.1735	0.84338	0.85419	0.81628	0.6449	1.1382	1.1094	0.80438	0.9007	0.76721	0.94922	0.9267	0.9549	1.5436	1.5167	1.3667	1.2275	1.6589	1.9843	1.275	1.2043	1.294	1.5524	1.6207	1.2925	1.584	1.7688	1.4846	0.93713	1.3019	1.3883	1.0682
0.00063	1.3475	1.3336	1.2361	1.0911	1.4615	1.7208	1.1266	1.0508	1.1477	1.3861	1.4335	1.1342	1.3072	1.4531	1.2253	0.79669	1.0748	1.171	0.85089	0.85913	0.81958	0.64984	1.1455	1.1191	0.80841	0.90125	0.77197	0.95673	0.9256	0.95911	1.5445	1.5196	1.3698	1.2263	1.6606	1.9876	1.2768	1.2025	1.2958	1.5549	1.621	1.2975	1.5884	1.7706	1.4833	0.94629	1.3068	1.3973	1.0714
0.00064	1.3519	1.3391	1.2383	1.0897	1.4619	1.7292	1.1309	1.0499	1.1477	1.3852	1.4346	1.1395	1.3151	1.4637	1.2226	0.79633	1.077	1.1797	0.85364	0.86389	0.82379	0.64746	1.1495	1.1212	0.80786	0.90234	0.77344	0.95837	0.93347	0.96039	1.5461	1.5264	1.368	1.229	1.662	1.9891	1.2762	1.2061	1.2936	1.5599	1.6163	1.2984	1.5901	1.7758	1.4918	0.94794	1.3072	1.4006	1.0754
0.00065	1.35	1.3389	1.2378	1.0897	1.4639	1.7342	1.1303	1.0545	1.1501	1.3848	1.4392	1.1435	1.3173	1.4692	1.2325	0.79944	1.0838	1.1812	0.85565	0.86627	0.8313	0.65369	1.1495	1.1248	0.80786	0.90271	0.77637	0.96112	0.93805	0.96167	1.55	1.5244	1.3691	1.2275	1.6657	1.992	1.2784	1.2089	1.2962	1.5597	1.6304	1.2982	1.5972	1.7792	1.4925	0.94501	1.3081	1.4	1.0838
0.00066	1.3537	1.344	1.2389	1.0922	1.4645	1.7329	1.1343	1.0547	1.1512	1.3903	1.4447	1.144	1.3264	1.4734	1.2394	0.80402	1.08	1.1871	0.86078	0.87012	0.82965	0.6524	1.1558	1.131	0.81189	0.90747	0.77435	0.9635	0.94025	0.96295	1.5507	1.5251	1.3775	1.2323	1.6628	1.9909	1.2803	1.2087	1.2971	1.5639	1.6282	1.3065	1.5948	1.7844	1.4941	0.95013	1.3081	1.3998	1.0829
0.00067	1.3553	1.346	1.2281	1.0928	1.4714	1.7382	1.131	1.0594	1.1517	1.3927	1.4485	1.1418	1.3268	1.4764	1.2393	0.80493	1.0765	1.186	0.86554	0.87177	0.83185	0.65515	1.1636	1.1362	0.815	0.9104	0.77563	0.96021	0.94263	0.9668	1.5553	1.5278	1.3733	1.2347	1.6664	1.9942	1.2781	1.2081	1.2971	1.5659	1.632	1.3021	1.6005	1.7864	1.4987	0.95178	1.311	1.4073	1.0854
0.00068	1.3566	1.3466	1.2391	1.0926	1.4669	1.7406	1.1351	1.0624	1.1554	1.3925	1.4595	1.1461	1.3328	1.4892	1.2418	0.80695	1.0975	1.1927	0.8703	0.87469	0.83679	0.65863	1.1631	1.1391	0.81354	0.91516	0.77893	0.9668	0.94318	0.96881	1.559	1.528	1.3755	1.2323	1.6664	1.9953	1.2865	1.212	1.3022	1.5624	1.6326	1.3085	1.6029	1.7902	1.5031	0.95105	1.3127	1.4094	1.0878
0.00069	1.3607	1.3467	1.2466	1.0937	1.4734	1.7432	1.1351	1.0633	1.157	1.3956	1.4628	1.1475	1.3339	1.491	1.2501	0.80438	1.0988	1.1946	0.87177	0.88019	0.84174	0.66138	1.1699	1.1462	0.81793	0.91534	0.78058	0.96954	0.94757	0.97156	1.5643	1.5264	1.3704	1.2363	1.6661	1.9973	1.2781	1.2136	1.3035	1.5665	1.6381	1.3068	1.6095	1.7921	1.5027	0.95288	1.3162	1.4154	1.0917
0.0007	1.3599	1.3524	1.2475	1.0999	1.4747	1.7446	1.1362	1.0622	1.1609	1.3962	1.4683	1.1442	1.3414	1.4921	1.2524	0.80933	1.1021	1.2003	0.88129	0.87872	0.8454	0.66119	1.1741	1.144	0.81903	0.91626	0.77765	0.97357	0.94775	0.97211	1.5582	1.5298	1.3738	1.2365	1.6677	1.9973	1.2878	1.2173	1.3041	1.5703	1.6328	1.311	1.6071	1.7943	1.5033	0.95398	1.3167	1.4141	1.0922
0.00071	1.3596	1.3467	1.249	1.0959	1.4784	1.7448	1.1413	1.0681	1.168	1.3991	1.47	1.1466	1.3389	1.4982	1.2583	0.81042	1.1038	1.1988	0.87781	0.8844	0.8476	0.66248	1.1757	1.1506	0.81738	0.91479	0.78094	0.97943	0.95013	0.97394	1.5621	1.5326	1.3801	1.2404	1.669	2.0019	1.2861	1.2164	1.3059	1.5676	1.6355	1.3092	1.6108	1.7992	1.5051	0.95343	1.3152	1.4123	1.0942
0.00072	1.363	1.3519	1.2501	1.101	1.4802	1.7518	1.1376	1.0686	1.1616	1.4066	1.474	1.1375	1.346	1.4993	1.2594	0.80969	1.1058	1.1896	0.8822	0.88422	0.84961	0.66449	1.181	1.1539	0.82251	0.92194	0.78241	0.97485	0.95526	0.97778	1.5624	1.5353	1.3784	1.2374	1.6721	2.0012	1.2885	1.2182	1.3033	1.5738	1.6421	1.3101	1.61	1.8012	1.5092	0.95764	1.3207	1.4169	1.0941
0.00073	1.3661	1.3528	1.2488	1.1023	1.4804	1.7463	1.1398	1.0692	1.1667	1.4127	1.4714	1.142	1.3486	1.5035	1.262	0.80988	1.105	1.1929	0.88477	0.88623	0.84705	0.66522	1.183	1.1611	0.82251	0.92157	0.78534	0.97888	0.95526	0.97852	1.5657	1.5381	1.3846	1.2405	1.6708	2.0039	1.2922	1.2138	1.3085	1.5745	1.6419	1.3101	1.6141	1.8041	1.511	0.95654	1.3229	1.4211	1.0961
0.00074	1.3638	1.3533	1.2556	1.1017	1.4789	1.7536	1.1468	1.0704	1.1695	1.4101	1.4778	1.1477	1.3539	1.5128	1.2678	0.81372	1.1116	1.197	0.88678	0.88953	0.85181	0.66632	1.1858	1.1651	0.82617	0.91974	0.78699	0.98016	0.95856	0.97742	1.5679	1.5313	1.3857	1.2398	1.6736	1.9999	1.2936	1.22	1.3066	1.5729	1.6479	1.3118	1.6166	1.8078	1.5112	0.96075	1.327	1.4233	1.0977
0.00075	1.366	1.3539	1.2565	1.1034	1.4874	1.7563	1.1464	1.0726	1.1706	1.4139	1.4782	1.1545	1.3555	1.5163	1.2656	0.81134	1.112	1.2023	0.89374	0.89392	0.85419	0.66815	1.1889	1.1647	0.82434	0.92322	0.78406	0.98236	0.95947	0.98199	1.5696	1.5355	1.3846	1.2396	1.6752	2.0037	1.2909	1.2209	1.3079	1.5775	1.6516	1.3077	1.6212	1.808	1.5156	0.95947	1.3268	1.4258	1.1034
0.00076	1.3665	1.3603	1.2545	1.1023	1.4835	1.7562	1.1486	1.0772	1.1717	1.4149	1.4767	1.1607	1.3638	1.5167	1.2717	0.81848	1.116	1.2061	0.89374	0.89575	0.85693	0.67072	1.1971	1.1708	0.82983	0.92706	0.78809	0.98694	0.96204	0.98401	1.5687	1.5341	1.387	1.2411	1.6752	2.0063	1.2898	1.2175	1.3081	1.5758	1.6516	1.3163	1.617	1.8133	1.5126	0.96021	1.3242	1.4258	1.1028
0.00077	1.3682	1.3555	1.2563	1.1005	1.485	1.7571	1.1501	1.0743	1.17	1.4169	1.4832	1.1651	1.3623	1.5198	1.2722	0.82013	1.1133	1.2198	0.89557	0.89539	0.8584	0.67365	1.1968	1.1733	0.828	0.92688	0.79047	0.98895	0.96039	0.98987	1.5668	1.5405	1.3894	1.2424	1.6763	2.005	1.2935	1.2246	1.3154	1.5784	1.6562	1.3114	1.6201	1.8179	1.5201	0.95947	1.3266	1.426	1.1049
0.00078	1.3705	1.3585	1.2546	1.1052	1.4894	1.7604	1.1486	1.082	1.1737	1.4138	1.4844	1.1655	1.368	1.5234	1.2742	0.82104	1.1169	1.2241	0.89905	0.90179	0.86407	0.67401	1.2003	1.1761	0.82635	0.93091	0.79156	0.99152	0.96533	0.98859	1.572	1.5374	1.3874	1.2458	1.6754	2.0096	1.2935	1.2239	1.3121	1.5795	1.6523	1.318	1.6243	1.8188	1.5196	0.95966	1.3266	1.4269	1.1045
0.00079	1.3738	1.3623	1.2563	1.1094	1.4894	1.7617	1.1521	1.0827	1.1722	1.4143	1.4824	1.1647	1.3652	1.5269	1.2839	0.81866	1.1204	1.2239	0.90161	0.89941	0.86389	0.67822	1.199	1.1805	0.83002	0.93054	0.78992	0.9906	0.96588	0.98621	1.5659	1.5361	1.3879	1.2418	1.6798	2.0105	1.2947	1.2215	1.3147	1.5793	1.6538	1.316	1.6221	1.8175	1.5181	0.96149	1.3257	1.431	1.1071
0.0008	1.3724	1.3586	1.2567	1.1056	1.4918	1.7672	1.1559	1.0805	1.1786	1.4097	1.4881	1.1649	1.3704	1.5326	1.2839	0.82123	1.121	1.2266	0.90179	0.90601	0.86646	0.67291	1.2036	1.1801	0.8313	0.92981	0.79449	0.99445	0.97284	0.99353	1.5698	1.5394	1.3914	1.2387	1.6787	2.0067	1.296	1.231	1.3163	1.5756	1.6551	1.3167	1.6295	1.8232	1.522	0.96295	1.3293	1.4282	1.106
0.00081	1.3729	1.3663	1.251	1.1072	1.4954	1.7664	1.1534	1.0836	1.1779	1.4275	1.4866	1.1715	1.3729	1.5339	1.2836	0.82324	1.1224	1.2283	0.90674	0.90161	0.86554	0.67584	1.207	1.1803	0.8324	0.93274	0.79633	0.99573	0.96936	0.99078	1.5709	1.5392	1.3885	1.2427	1.6785	2.0127	1.2955	1.2257	1.3127	1.5787	1.6582	1.3217	1.6339	1.8252	1.5249	0.96332	1.3317	1.4319	1.1067
0.00082	1.379	1.3652	1.2543	1.1089	1.4908	1.7661	1.1578	1.0865	1.1799	1.426	1.485	1.1717	1.3784	1.5421	1.2885	0.82855	1.1221	1.2296	0.90729	0.90637	0.86884	0.68188	1.209	1.1904	0.83514	0.93237	0.79395	0.99609	0.97284	0.99646	1.5707	1.5421	1.3887	1.2444	1.6815	2.0142	1.296	1.2286	1.3169	1.5822	1.658	1.3275	1.6307	1.8254	1.5256	0.96021	1.333	1.4291	1.1111
0.00083	1.3806	1.3687	1.2552	1.112	1.4952	1.7675	1.1583	1.0849	1.1794	1.4253	1.4861	1.1667	1.379	1.5403	1.2867	0.83112	1.1155	1.2327	0.91187	0.91113	0.86975	0.68005	1.2083	1.1878	0.83643	0.93604	0.79449	0.99792	0.97449	0.995	1.5742	1.5498	1.3905	1.2437	1.688	2.0136	1.2995	1.2281	1.3173	1.5807	1.6586	1.3213	1.6298	1.827	1.5251	0.96552	1.3315	1.4323	1.1107
0.00084	1.3749	1.368	1.2568	1.1138	1.4998	1.7717	1.1596	1.0858	1.1794	1.428	1.4744	1.1715	1.3812	1.5438	1.2913	0.82709	1.1147	1.235	0.91241	0.91425	0.8736	0.68042	1.2136	1.1904	0.83569	0.93713	0.79797	1.0016	0.97577	0.99646	1.569	1.5396	1.3876	1.246	1.6809	2.0191	1.3011	1.2299	1.3147	1.5839	1.6555	1.3174	1.6344	1.8342	1.5264	0.96423	1.3356	1.4335	1.1138
0.00085	1.3753	1.3729	1.2523	1.1135	1.5022	1.7723	1.1583	1.0915	1.1818	1.4282	1.4788	1.1715	1.3846	1.5456	1.2929	0.83295	1.1199	1.2361	0.91461	0.91516	0.87451	0.68408	1.2166	1.1937	0.83936	0.93842	0.79449	1.002	0.97998	1.0003	1.5718	1.5421	1.392	1.2438	1.6802	2.0151	1.2977	1.2325	1.3152	1.5851	1.6527	1.324	1.6366	1.8327	1.5295	0.96643	1.3345	1.4337	1.1131
0.00086	1.3828	1.3715	1.257	1.1133	1.4973	1.7741	1.1635	1.0926	1.1825	1.4315	1.4861	1.1689	1.3872	1.5397	1.2955	0.83167	1.136	1.2389	0.91992	0.91388	0.87836	0.68188	1.22	1.2012	0.83936	0.94189	0.79633	1.001	0.97668	1.0045	1.5762	1.5487	1.3883	1.2448	1.6822	2.016	1.305	1.2336	1.3226	1.587	1.6556	1.3237	1.6379	1.8353	1.53	0.96606	1.342	1.4352	1.1115
0.00087	1.377	1.3705	1.2545	1.1129	1.5011	1.7759	1.1614	1.0948	1.1796	1.429	1.4837	1.1627	1.3883	1.5381	1.3	0.83734	1.1389	1.2389	0.91919	0.91406	0.87982	0.68408	1.2211	1.1995	0.83862	0.94263	0.79926	1.0054	0.98126	1.0012	1.5745	1.5487	1.3878	1.2513	1.6912	2.018	1.3028	1.2314	1.3218	1.589	1.6556	1.3279	1.6393	1.8382	1.5278	0.97174	1.3356	1.4407	1.119
0.00088	1.3813	1.3751	1.2618	1.1155	1.5009	1.7789	1.1651	1.095	1.1856	1.4218	1.4947	1.1682	1.3892	1.5408	1.298	0.83221	1.138	1.2405	0.91791	0.91809	0.87872	0.68591	1.2239	1.2032	0.84082	0.94373	0.8031	1.0054	0.98364	1.0062	1.5743	1.5438	1.3898	1.2502	1.6871	2.0237	1.3035	1.2374	1.3239	1.5927	1.6536	1.3303	1.6388	1.8358	1.5313	0.96625	1.3453	1.4418	1.1193
0.00089	1.3823	1.3757	1.2616	1.1146	1.4982	1.7758	1.1609	1.0959	1.1867	1.4394	1.4989	1.1803	1.3901	1.545	1.3006	0.83844	1.1354	1.2422	0.9245	0.91919	0.87817	0.68353	1.2224	1.2021	0.8465	0.94281	0.80054	1.0058	0.98328	1.0051	1.5767	1.5447	1.3918	1.246	1.6875	2.016	1.3046	1.2387	1.3228	1.5932	1.6514	1.329	1.6386	1.8393	1.5357	0.96808	1.3374	1.4398	1.1199
0.0009	1.3852	1.3726	1.2711	1.1153	1.5013	1.78	1.1656	1.095	1.1898	1.4407	1.5024	1.179	1.3975	1.5474	1.3046	0.83588	1.1404	1.2468	0.92798	0.91992	0.88422	0.69067	1.2292	1.2081	0.84412	0.94556	0.80182	1.0073	0.98639	1.0043	1.5758	1.5527	1.3914	1.2491	1.6897	2.0204	1.3059	1.2336	1.3211	1.595	1.6564	1.327	1.6428	1.8435	1.5366	0.9668	1.3423	1.4489	1.121
0.00091	1.3828	1.376	1.2698	1.1182	1.5071	1.7798	1.1662	1.0935	1.1927	1.4427	1.4998	1.184	1.3964	1.5489	1.303	0.84009	1.1378	1.2435	0.92889	0.9267	0.88531	0.68939	1.2277	1.2076	0.84009	0.94556	0.80365	1.0078	0.9884	1.0084	1.5764	1.5584	1.392	1.2508	1.6919	2.025	1.3065	1.2358	1.3248	1.5934	1.6648	1.3264	1.6428	1.8408	1.5383	0.97156	1.3403	1.4449	1.1208
0.00092	1.3859	1.3802	1.2708	1.1155	1.506	1.7816	1.1662	1.1003	1.1931	1.4376	1.5073	1.1774	1.4033	1.5535	1.309	0.84265	1.1433	1.2347	0.92999	0.92688	0.88586	0.68939	1.2325	1.2116	0.84265	0.94373	0.8053	1.0071	0.9895	1.0117	1.5778	1.5566	1.3922	1.249	1.6924	2.024	1.3041	1.2402	1.3259	1.5897	1.6619	1.3284	1.6441	1.8441	1.541	0.97705	1.3422	1.4447	1.1224
0.00093	1.3846	1.3757	1.2713	1.1164	1.5038	1.7891	1.1697	1.1008	1.19	1.4398	1.5062	1.1849	1.4053	1.5553	1.3083	0.84521	1.1415	1.2495	0.93201	0.92908	0.88751	0.68848	1.2345	1.212	0.84631	0.94574	0.80548	1.0144	0.98804	1.0133	1.5807	1.5533	1.3898	1.2515	1.6915	2.0255	1.3079	1.2385	1.322	1.595	1.66	1.3248	1.6505	1.8433	1.5412	0.9765	1.3429	1.4504	1.1232
0.00094	1.3841	1.3813	1.2689	1.1208	1.5079	1.7845	1.1689	1.0994	1.1926	1.4425	1.5062	1.186	1.4053	1.5606	1.312	0.83954	1.149	1.2567	0.93512	0.92761	0.88623	0.69342	1.2345	1.2158	0.84723	0.94446	0.80548	1.01	0.99188	1.0107	1.5802	1.5558	1.3934	1.2524	1.6932	2.0239	1.3094	1.2372	1.3253	1.5958	1.6639	1.3297	1.6467	1.8461	1.5403	0.97559	1.346	1.45	1.1288
0.00095	1.3881	1.3808	1.2748	1.1212	1.5062	1.7856	1.1688	1.1058	1.1964	1.4407	1.5046	1.1825	1.4061	1.5641	1.3134	0.84686	1.1453	1.259	0.9364	0.92853	0.88843	0.69543	1.2385	1.2184	0.84741	0.9483	0.8042	1.0164	0.99298	1.015	1.5753	1.5524	1.3922	1.2501	1.6928	2.0264	1.3112	1.2427	1.3257	1.593	1.6644	1.3326	1.6469	1.8481	1.5416	0.97632	1.3469	1.4474	1.125
0.00096	1.3883	1.3835	1.2719	1.118	1.507	1.7888	1.1688	1.1001	1.1926	1.433	1.5148	1.1891	1.4095	1.565	1.3127	0.84521	1.1477	1.2563	0.93347	0.92999	0.89246	0.69324	1.2376	1.2171	0.84924	0.94684	0.80731	1.0126	0.99243	1.0131	1.582	1.5533	1.3949	1.2504	1.6923	2.0268	1.3105	1.2413	1.3268	1.5969	1.6655	1.3334	1.6525	1.8508	1.5403	0.97998	1.3458	1.4506	1.1283
0.00097	1.3868	1.3879	1.2737	1.1199	1.511	1.788	1.1783	1.1052	1.1948	1.4485	1.5097	1.1819	1.4108	1.5624	1.318	0.84558	1.1484	1.262	0.93768	0.93256	0.89319	0.69196	1.2393	1.2211	0.84851	0.9505	0.8075	1.012	0.99445	1.0192	1.5769	1.5568	1.4009	1.2541	1.6926	2.0301	1.3099	1.2422	1.3275	1.5958	1.6661	1.3326	1.6494	1.8488	1.5485	0.97815	1.3504	1.4539	1.1287
0.00098	1.3905	1.3911	1.2709	1.1171	1.5119	1.7886	1.1772	1.1021	1.1968	1.4478	1.5081	1.1852	1.4119	1.5676	1.3136	0.84741	1.1497	1.2623	0.9386	0.93292	0.89648	0.69562	1.2427	1.2231	0.84851	0.95013	0.80896	1.0215	0.99847	1.0179	1.5791	1.5579	1.3978	1.2493	1.6959	2.0294	1.3083	1.2429	1.3253	1.591	1.6675	1.3295	1.6562	1.8521	1.5439	0.97797	1.3517	1.4526	1.132
0.00099	1.3892	1.3901	1.2733	1.1197	1.5117	1.793	1.1744	1.1074	1.1959	1.4506	1.5055	1.1827	1.4143	1.5731	1.3189	0.84924	1.1508	1.2631	0.94281	0.93164	0.89502	0.69397	1.2378	1.2226	0.85291	0.95361	0.80713	1.0184	0.99719	1.0166	1.5815	1.5586	1.3929	1.2537	1.6968	2.0284	1.3125	1.2442	1.3279	1.5943	1.6657	1.3356	1.6551	1.855	1.546	0.9776	1.3486	1.4573	1.1312
0.001	1.3923	1.3927	1.2733	1.125	1.5125	1.7899	1.1763	1.1093	1.1957	1.454	1.5097	1.1895	1.4161	1.5742	1.3235	0.84979	1.1495	1.264	0.94116	0.93585	0.89337	0.69635	1.2506	1.2264	0.85126	0.9538	0.80933	1.0166	0.99646	1.017	1.5842	1.5612	1.3958	1.2526	1.6919	2.031	1.3171	1.2442	1.327	1.6014	1.6675	1.3363	1.6545	1.8508	1.5439	0.97705	1.3535	1.4529	1.1318
0.00101	1.3898	1.3932	1.2735	1.1219	1.5114	1.7902	1.1728	1.11	1.1993	1.4535	1.5095	1.1741	1.4149	1.5771	1.3244	0.85291	1.1468	1.2645	0.94336	0.93677	0.89484	0.69562	1.2497	1.2255	0.84961	0.95471	0.81226	1.0192	0.99976	1.0212	1.5826	1.5586	1.3982	1.2543	1.7005	2.0284	1.3151	1.249	1.3277	1.598	1.6716	1.3354	1.6591	1.8547	1.55	0.97998	1.3531	1.4555	1.1309
0.00102	1.3912	1.3964	1.2766	1.1241	1.5112	1.7921	1.1774	1.1098	1.2012	1.4473	1.4991	1.175	1.4214	1.5756	1.3222	0.84778	1.1563	1.2651	0.94684	0.93805	0.89941	0.69745	1.2497	1.2279	0.85474	0.95764	0.81006	1.0186	0.99646	1.021	1.5839	1.5606	1.3943	1.2545	1.695	2.031	1.3149	1.2462	1.329	1.6007	1.6683	1.3365	1.6566	1.8578	1.5498	0.98108	1.3533	1.459	1.1365
0.00103	1.396	1.3949	1.2737	1.1232	1.5143	1.795	1.1748	1.1093	1.201	1.45	1.5022	1.1814	1.4205	1.5751	1.3273	0.84924	1.1598	1.2719	0.94556	0.93951	0.90051	0.69836	1.2484	1.2305	0.85144	0.95563	0.81226	1.0234	0.99847	1.0197	1.5842	1.5582	1.398	1.253	1.6956	2.0336	1.3136	1.2473	1.3312	1.5978	1.6708	1.3398	1.6566	1.8572	1.5509	0.98126	1.3539	1.4588	1.1336
0.00104	1.3986	1.3978	1.2664	1.1232	1.5187	1.7941	1.1794	1.1122	1.2012	1.4518	1.5214	1.181	1.4216	1.5831	1.3282	0.85364	1.1598	1.2682	0.94702	0.93842	0.90381	0.70093	1.253	1.235	0.85437	0.9538	0.81042	1.0221	0.99902	1.0204	1.5864	1.5542	1.3947	1.2548	1.7	2.0345	1.3154	1.2482	1.3332	1.6011	1.673	1.3356	1.6604	1.8607	1.552	0.98053	1.3588	1.4595	1.1387
0.00105	1.4008	1.3984	1.2686	1.1206	1.5156	1.7953	1.1768	1.1142	1.2036	1.4447	1.5201	1.1918	1.4235	1.5829	1.3299	0.85254	1.1609	1.2709	0.95013	0.94135	0.90381	0.69818	1.2515	1.2314	0.85492	0.95691	0.80878	1.025	1.0012	1.0223	1.5848	1.5586	1.4022	1.2556	1.6989	2.0336	1.3182	1.2495	1.3341	1.6009	1.6719	1.3383	1.6617	1.864	1.5513	0.97906	1.3563	1.457	1.1364
0.00106	1.4013	1.3982	1.2673	1.1254	1.5179	1.7974	1.1808	1.1124	1.2012	1.4442	1.5183	1.1922	1.4242	1.5868	1.3297	0.85144	1.162	1.2722	0.95123	0.94098	0.89996	0.70221	1.2548	1.2338	0.85345	0.96112	0.81281	1.0248	1.0029	1.0232	1.5853	1.5668	1.4044	1.2583	1.6963	2.0334	1.32	1.2506	1.3347	1.5981	1.6738	1.3422	1.6615	1.8582	1.552	0.98035	1.3579	1.4592	1.1358
0.00107	1.4013	1.3954	1.2662	1.1276	1.5178	1.7972	1.1779	1.1153	1.2067	1.457	1.5209	1.1955	1.4213	1.5873	1.3319	0.85272	1.162	1.2709	0.95013	0.94043	0.90674	0.70056	1.2583	1.2374	0.85803	0.95764	0.81226	1.0234	1.0052	1.0276	1.5846	1.5661	1.4037	1.2552	1.7001	2.0347	1.3204	1.2491	1.3314	1.604	1.6796	1.3401	1.663	1.8625	1.55	0.98291	1.3572	1.4595	1.1395
0.00108	1.4	1.3971	1.2671	1.1272	1.5143	1.7992	1.1805	1.1142	1.207	1.4562	1.5251	1.1948	1.4258	1.5883	1.3297	0.854	1.1653	1.274	0.95453	0.94427	0.90692	0.70203	1.2535	1.2354	0.86224	0.9613	0.81226	1.0291	1.0034	1.0237	1.5873	1.5648	1.4072	1.2594	1.7007	2.0361	1.3189	1.2501	1.3347	1.6033	1.6771	1.3433	1.6635	1.8627	1.5509	0.98474	1.3564	1.4595	1.1411
0.00109	1.4031	1.3975	1.2664	1.1237	1.5185	1.7959	1.1794	1.1151	1.2028	1.459	1.5255	1.1968	1.4301	1.5886	1.3352	0.85565	1.1635	1.275	0.95325	0.94482	0.90637	0.70239	1.2579	1.2404	0.85767	0.95947	0.81573	1.0252	1.006	1.0278	1.5895	1.5663	1.4064	1.2627	1.6987	2.0385	1.3184	1.2501	1.333	1.6042	1.6747	1.3396	1.6635	1.8647	1.5547	0.98456	1.3599	1.4584	1.1406
0.0011	1.4035	1.3987	1.2711	1.1245	1.5222	1.7986	1.1794	1.1169	1.205	1.4562	1.5242	1.1942	1.4304	1.5916	1.3381	0.85657	1.1625	1.2729	0.95435	0.94373	0.90857	0.70166	1.2585	1.2416	0.85767	0.96185	0.81445	1.0281	1.0063	1.0281	1.5899	1.5663	1.4052	1.2574	1.7029	2.035	1.3206	1.2508	1.3356	1.6058	1.6752	1.3405	1.6646	1.8638	1.5544	0.98108	1.3579	1.457	1.1418
0.00111	1.4037	1.4009	1.2795	1.1299	1.5178	1.7974	1.1834	1.114	1.2059	1.4581	1.5207	1.2001	1.4282	1.5956	1.3372	0.85529	1.1649	1.2764	0.95837	0.94666	0.90747	0.70349	1.2599	1.2411	0.85931	0.95801	0.81683	1.0296	1.0082	1.03	1.584	1.5601	1.4037	1.2554	1.7031	2.0387	1.3191	1.2526	1.3359	1.6088	1.6765	1.34	1.6639	1.8666	1.559	0.98218	1.3579	1.4586	1.142
0.00112	1.4013	1.3953	1.2803	1.127	1.5253	1.8051	1.1834	1.1171	1.2067	1.4577	1.5273	1.1992	1.4376	1.5978	1.3401	0.85272	1.1669	1.2773	0.95563	0.94501	0.90912	0.7088	1.2601	1.2415	0.85986	0.9624	0.81903	1.0305	1.0109	1.0303	1.5901	1.565	1.3991	1.2603	1.7001	2.0381	1.3217	1.2565	1.3365	1.6073	1.6787	1.3462	1.6694	1.8657	1.5564	0.97961	1.3563	1.4603	1.1431
0.00113	1.4066	1.3918	1.2812	1.127	1.5205	1.8051	1.1814	1.1158	1.2081	1.4595	1.5287	1.1986	1.435	1.5974	1.34	0.85492	1.1651	1.2777	0.96002	0.9494	0.91187	0.70752	1.268	1.2438	0.85968	0.95856	0.81866	1.0302	1.0078	1.0291	1.5928	1.5659	1.4033	1.2589	1.6989	2.0427	1.3165	1.2559	1.3336	1.6132	1.6796	1.346	1.6707	1.8715	1.558	0.98712	1.3638	1.4595	1.1424
0.00114	1.4062	1.3986	1.2792	1.1305	1.5233	1.8034	1.1843	1.1166	1.2083	1.4561	1.5278	1.1959	1.4332	1.5998	1.3425	0.8573	1.1625	1.2773	0.95929	0.94977	0.91479	0.7066	1.2667	1.2451	0.86517	0.96075	0.82196	1.0298	1.0133	1.0278	1.5905	1.5667	1.4022	1.2585	1.7027	2.0394	1.3211	1.2523	1.3369	1.6108	1.676	1.3451	1.6681	1.8699	1.5604	0.98474	1.3583	1.4648	1.1437
0.00115	1.4035	1.4011	1.2849	1.127	1.5209	1.801	1.1808	1.1182	1.2094	1.4471	1.5223	1.2021	1.4387	1.6025	1.3444	0.85712	1.1636	1.2775	0.95837	0.9483	0.91461	0.70496	1.2656	1.2517	0.86169	0.96863	0.81628	1.0309	1.0067	1.0296	1.5853	1.5668	1.4033	1.2634	1.7047	2.042	1.3233	1.2559	1.3336	1.6071	1.6813	1.3438	1.6677	1.8702	1.5615	0.98639	1.3661	1.461	1.1435
0.00116	1.4086	1.4009	1.285	1.1316	1.5258	1.8001	1.1891	1.1206	1.2074	1.4528	1.5216	1.1981	1.4379	1.6011	1.3403	0.85931	1.1618	1.2795	0.9613	0.94867	0.91296	0.70514	1.2665	1.2482	0.86188	0.96332	0.81958	1.0311	1.0153	1.0305	1.5868	1.5643	1.4059	1.2583	1.7067	2.0403	1.3233	1.2519	1.3356	1.6141	1.6822	1.3429	1.6749	1.8713	1.5639	0.98383	1.359	1.4663	1.145
0.00117	1.4156	1.4053	1.2839	1.1292	1.5253	1.8034	1.1845	1.1223	1.2081	1.4652	1.5242	1.2003	1.4387	1.6044	1.3396	0.85968	1.1722	1.2799	0.96167	0.95142	0.91296	0.70789	1.2669	1.2528	0.86224	0.96222	0.81757	1.0307	1.014	1.0305	1.5905	1.5652	1.4064	1.2607	1.7115	2.0411	1.3233	1.2557	1.3385	1.611	1.6765	1.3482	1.6705	1.8713	1.5597	0.98456	1.3647	1.4689	1.1451
0.00118	1.4128	1.4068	1.2839	1.132	1.5264	1.8052	1.1885	1.1226	1.2085	1.4637	1.5064	1.1992	1.4449	1.6011	1.3427	0.85858	1.1746	1.2742	0.95984	0.95123	0.91223	0.70679	1.2643	1.2534	0.86188	0.9657	0.82123	1.0334	1.014	1.0323	1.5886	1.5632	1.4084	1.2565	1.7036	2.0464	1.3204	1.2532	1.3383	1.6155	1.6807	1.3445	1.6708	1.8761	1.5626	0.98511	1.3654	1.463	1.1433
0.00119	1.4182	1.4041	1.281	1.1294	1.5253	1.8087	1.1871	1.121	1.2101	1.4641	1.5152	1.2012	1.4399	1.6066	1.348	0.86426	1.1695	1.2713	0.96625	0.95526	0.91571	0.71063	1.2719	1.2506	0.86444	0.96478	0.82269	1.032	1.0151	1.0302	1.5925	1.5663	1.4062	1.2632	1.7062	2.0413	1.3244	1.2599	1.3396	1.6146	1.6833	1.3429	1.6732	1.8759	1.5661	0.9809	1.3689	1.4689	1.1477
0.0012	1.4158	1.4083	1.2808	1.1331	1.5269	1.8049	1.188	1.125	1.2092	1.4636	1.5324	1.1979	1.4429	1.6077	1.3464	0.87048	1.1746	1.2728	0.96661	0.95416	0.91809	0.70441	1.2709	1.2565	0.86591	0.96698	0.8205	1.0356	1.0195	1.0358	1.5919	1.5632	1.4044	1.2642	1.7062	2.0436	1.3266	1.2594	1.342	1.6135	1.6805	1.3449	1.6745	1.8787	1.5652	0.98639	1.37	1.4628	1.1448
0.00121	1.413	1.4042	1.2841	1.1296	1.5242	1.8083	1.1882	1.1234	1.2101	1.4672	1.5331	1.192	1.4467	1.6097	1.3445	0.8725	1.1748	1.2773	0.96808	0.95728	0.91699	0.70935	1.2748	1.2585	0.86444	0.96552	0.82031	1.0402	1.0135	1.0355	1.595	1.5707	1.4081	1.262	1.7054	2.0447	1.3286	1.2559	1.3403	1.615	1.6855	1.3506	1.6738	1.8759	1.5663	0.98602	1.3663	1.467	1.1468
0.00122	1.4191	1.4033	1.2881	1.1307	1.5278	1.8083	1.1862	1.1246	1.2123	1.4637	1.5341	1.1938	1.4454	1.6086	1.3497	0.87561	1.1719	1.2863	0.96643	0.9549	0.91754	0.71173	1.2706	1.2561	0.86664	0.9679	0.81848	1.0351	1.0184	1.0344	1.5941	1.5679	1.4057	1.2596	1.7058	2.0407	1.3251	1.2576	1.3411	1.6166	1.6886	1.3513	1.6771	1.8805	1.5665	0.99188	1.3682	1.4683	1.1494
0.00123	1.4174	1.4077	1.2817	1.1329	1.5253	1.8107	1.1895	1.127	1.2134	1.4639	1.5326	1.1957	1.4485	1.6122	1.3489	0.87341	1.177	1.2858	0.9646	0.95544	0.91937	0.7132	1.2708	1.2594	0.86279	0.96588	0.82233	1.0373	1.0146	1.0375	1.5917	1.5659	1.4035	1.2616	1.7093	2.046	1.3282	1.2563	1.3447	1.6155	1.6848	1.3477	1.6778	1.8809	1.5668	0.99005	1.3687	1.4681	1.1481
0.00124	1.4165	1.4057	1.2856	1.132	1.5247	1.8087	1.1915	1.1279	1.2107	1.4678	1.5346	1.2041	1.4495	1.6137	1.3504	0.87689	1.1732	1.2902	0.96918	0.95837	0.91919	0.71082	1.2717	1.2567	0.86224	0.97009	0.82141	1.0419	1.0157	1.036	1.5921	1.5654	1.4009	1.261	1.7075	2.0482	1.3304	1.2583	1.3411	1.6144	1.6871	1.3491	1.6789	1.8816	1.5641	0.99115	1.3716	1.4703	1.1519
0.00125	1.4185	1.407	1.2861	1.1318	1.5256	1.8142	1.1895	1.1283	1.2158	1.4553	1.5352	1.2028	1.4489	1.6159	1.3502	0.87396	1.1774	1.2903	0.97119	0.95508	0.91864	0.711	1.2709	1.2603	0.86517	0.97229	0.82361	1.0382	1.0226	1.0386	1.5958	1.5646	1.4042	1.2616	1.706	2.0482	1.3345	1.2596	1.3394	1.6159	1.6864	1.3471	1.6822	1.8805	1.565	0.98822	1.3689	1.4661	1.149
0.00126	1.418	1.407	1.2863	1.1312	1.526	1.8104	1.1893	1.1336	1.2142	1.4599	1.5366	1.2072	1.4496	1.6154	1.3502	0.87836	1.1752	1.2927	0.97266	0.95801	0.92285	0.71375	1.2784	1.2596	0.8692	0.96661	0.82361	1.0384	1.0164	1.0397	1.5987	1.563	1.4061	1.2625	1.7087	2.0455	1.3299	1.2589	1.3462	1.6187	1.6851	1.3489	1.68	1.8814	1.5723	0.98932	1.372	1.4645	1.1548
0.00127	1.4185	1.4042	1.2881	1.1292	1.5317	1.8126	1.1898	1.1235	1.2122	1.4586	1.5346	1.2048	1.4531	1.6165	1.3499	0.87671	1.1754	1.2927	0.97101	0.95782	0.92065	0.71265	1.2766	1.2616	0.86444	0.97321	0.82269	1.0435	1.021	1.0378	1.5994	1.5688	1.4075	1.2643	1.7084	2.0462	1.3336	1.2634	1.3478	1.6148	1.688	1.3491	1.6776	1.8785	1.5705	0.98932	1.3722	1.467	1.1525
0.00128	1.4183	1.4052	1.2854	1.1316	1.5273	1.8124	1.1933	1.1331	1.2145	1.4731	1.5333	1.2048	1.4518	1.6201	1.3574	0.87561	1.1754	1.2968	0.97064	0.96075	0.91992	0.71338	1.2786	1.2654	0.86792	0.97302	0.82416	1.0402	1.0182	1.0389	1.6011	1.569	1.4083	1.2654	1.7117	2.0519	1.3321	1.2601	1.3422	1.6187	1.6853	1.3484	1.6769	1.8847	1.5646	0.98895	1.3687	1.4709	1.1501
0.00129	1.4182	1.4077	1.2805	1.1283	1.5328	1.8137	1.1922	1.1305	1.2144	1.4718	1.5346	1.2079	1.4506	1.6192	1.3515	0.87909	1.1768	1.296	0.97375	0.9613	0.92157	0.71118	1.2794	1.2649	0.8703	0.96771	0.82178	1.0408	1.0217	1.0389	1.6051	1.5667	1.4072	1.2647	1.7113	2.0482	1.3361	1.2589	1.344	1.6174	1.689	1.3488	1.6822	1.8834	1.5696	0.99042	1.3689	1.47	1.1492
0.0013	1.4185	1.4059	1.2825	1.1327	1.5308	1.8148	1.1949	1.1292	1.216	1.4716	1.5342	1.2076	1.4491	1.6208	1.3504	0.87543	1.1733	1.2949	0.97449	0.95929	0.92377	0.71448	1.2805	1.2653	0.8714	0.97284	0.82379	1.0415	1.0188	1.04	1.6007	1.5681	1.4052	1.2653	1.71	2.05	1.3372	1.2649	1.3453	1.6185	1.6882	1.3477	1.682	1.8843	1.5701	0.99078	1.3711	1.4685	1.151
0.00131	1.4167	1.4072	1.2792	1.1301	1.5273	1.816	1.1949	1.1307	1.2138	1.4705	1.5326	1.2087	1.4548	1.6236	1.3564	0.87708	1.1748	1.2913	0.97357	0.96167	0.92487	0.71558	1.2772	1.2686	0.86444	0.97357	0.82599	1.0402	1.021	1.0371	1.6058	1.565	1.4081	1.2667	1.71	2.0502	1.3354	1.261	1.3455	1.6176	1.6877	1.3537	1.6802	1.8889	1.5709	0.98804	1.3718	1.4738	1.1543
0.00132	1.4147	1.4081	1.2891	1.1354	1.5311	1.8131	1.1933	1.1276	1.2158	1.472	1.5183	1.2045	1.4535	1.6238	1.355	0.87817	1.1799	1.2957	0.97559	0.96368	0.92523	0.71667	1.2819	1.2684	0.87122	0.97137	0.82343	1.0417	1.021	1.0433	1.6029	1.5656	1.4017	1.2678	1.7102	2.0521	1.3348	1.2642	1.3475	1.6219	1.6912	1.3539	1.6815	1.8845	1.5721	0.99408	1.3705	1.4698	1.1508
0.00133	1.42	1.4017	1.2911	1.1343	1.5297	1.8148	1.1949	1.1316	1.2127	1.4725	1.5225	1.2078	1.4579	1.6251	1.3583	0.87854	1.1776	1.2971	0.9765	0.96552	0.92303	0.7132	1.2799	1.2678	0.86719	0.97192	0.82544	1.0426	1.0215	1.0426	1.6016	1.5685	1.4042	1.2673	1.7097	2.0522	1.3339	1.2638	1.3486	1.6223	1.6994	1.3458	1.6846	1.8876	1.5663	0.99261	1.3713	1.47	1.155
0.00134	1.4171	1.4004	1.2885	1.1309	1.5289	1.8151	1.1979	1.1272	1.2147	1.4694	1.5256	1.2098	1.4561	1.6254	1.3564	0.88037	1.1754	1.2968	0.97797	0.96368	0.92633	0.71338	1.2814	1.2673	0.8703	0.97211	0.82654	1.0399	1.0225	1.0384	1.6055	1.5667	1.4064	1.266	1.7126	2.0506	1.3325	1.2605	1.348	1.6238	1.7001	1.3539	1.6842	1.8885	1.5738	0.99261	1.3716	1.4713	1.153
0.00135	1.4185	1.4033	1.2902	1.1336	1.5324	1.8157	1.1959	1.1354	1.2178	1.4714	1.5352	1.2056	1.4544	1.624	1.3581	0.87561	1.1671	1.2984	0.97852	0.96387	0.92395	0.71722	1.2854	1.2678	0.87323	0.97064	0.82434	1.0388	1.0241	1.0408	1.5989	1.565	1.4073	1.2671	1.7137	2.0521	1.3348	1.2654	1.3464	1.6214	1.6965	1.3491	1.68	1.8898	1.5721	0.98932	1.3757	1.4722	1.1519
0.00136	1.418	1.4024	1.2905	1.1376	1.5306	1.8149	1.1964	1.1312	1.2151	1.4603	1.5379	1.2078	1.4573	1.6296	1.3588	0.88165	1.1807	1.2944	0.97778	0.96606	0.93073	0.71704	1.2794	1.2698	0.8703	0.97229	0.82745	1.0415	1.0258	1.0435	1.6047	1.5818	1.4081	1.2673	1.7102	2.0546	1.3365	1.2629	1.3447	1.6203	1.6994	1.3517	1.6853	1.8915	1.5732	0.99243	1.372	1.4738	1.1563
0.00137	1.4187	1.3993	1.2903	1.1318	1.5298	1.8181	1.1971	1.1316	1.2167	1.4615	1.5386	1.2056	1.4603	1.6254	1.3586	0.87799	1.1797	1.2938	0.97961	0.96387	0.92432	0.71301	1.2852	1.2719	0.8736	0.97522	0.82324	1.0437	1.0219	1.0413	1.6062	1.5773	1.4075	1.268	1.7128	2.0524	1.3347	1.2587	1.3471	1.624	1.6934	1.3497	1.6822	1.8926	1.5727	0.99152	1.3709	1.4749	1.1578
0.00138	1.4185	1.4028	1.292	1.1347	1.5326	1.8182	1.1973	1.132	1.2191	1.4797	1.5439	1.1957	1.4583	1.6287	1.3608	0.87891	1.1847	1.2949	0.9776	0.96094	0.92651	0.71869	1.2885	1.2731	0.87122	0.97467	0.82489	1.0514	1.0263	1.0448	1.6047	1.5778	1.4116	1.2664	1.7131	2.0533	1.3378	1.2649	1.3469	1.6263	1.6968	1.3484	1.6849	1.8876	1.5707	0.98895	1.3738	1.4714	1.1532
0.00139	1.4203	1.4039	1.2942	1.1303	1.5304	1.817	1.1975	1.1318	1.218	1.4786	1.5438	1.1992	1.4564	1.6296	1.361	0.87744	1.184	1.2957	0.97906	0.96588	0.92596	0.71594	1.2834	1.2697	0.87469	0.97595	0.82599	1.0488	1.027	1.0415	1.6024	1.5745	1.407	1.2695	1.7144	2.0552	1.3361	1.2651	1.3486	1.6238	1.6989	1.3526	1.6879	1.8896	1.5778	0.9928	1.37	1.4733	1.1559
0.0014	1.4172	1.4046	1.2935	1.1329	1.5341	1.8214	1.201	1.1312	1.2177	1.4756	1.5452	1.1977	1.4619	1.6269	1.3636	0.88055	1.186	1.2942	0.97925	0.96899	0.92834	0.71594	1.2849	1.2709	0.86884	0.97522	0.82544	1.0485	1.0239	1.0464	1.6022	1.5753	1.4097	1.2673	1.717	2.0548	1.3369	1.2634	1.3466	1.6276	1.6943	1.3488	1.6873	1.8972	1.5734	0.99023	1.372	1.4786	1.1556
0.00141	1.4191	1.4072	1.2922	1.1342	1.533	1.8206	1.1973	1.1332	1.2213	1.4778	1.5412	1.203	1.4599	1.6304	1.3603	0.87817	1.1882	1.2859	0.98419	0.96533	0.92834	0.71356	1.29	1.27	0.86957	0.9743	0.82361	1.0472	1.0265	1.0433	1.6058	1.5714	1.4095	1.2671	1.7148	2.0557	1.3369	1.2689	1.348	1.6254	1.6963	1.3592	1.6862	1.8951	1.5789	0.99188	1.3749	1.4736	1.1574
0.00142	1.4194	1.4097	1.2878	1.1327	1.5348	1.8226	1.1982	1.1349	1.216	1.472	1.5423	1.2096	1.4636	1.63	1.3651	0.87085	1.1869	1.3055	0.97852	0.9679	0.93237	0.71887	1.2894	1.2702	0.8714	0.97375	0.82782	1.0505	1.0245	1.0437	1.6088	1.5723	1.4147	1.2658	1.7137	2.0521	1.3401	1.266	1.3517	1.6267	1.6992	1.355	1.6899	1.897	1.5721	0.99005	1.372	1.4767	1.1569
0.00143	1.4171	1.4062	1.2935	1.1325	1.532	1.8175	1.1993	1.1342	1.2177	1.4733	1.5412	1.2145	1.463	1.6349	1.3647	0.87213	1.1863	1.3054	0.98126	0.96735	0.92834	0.71942	1.2885	1.2722	0.87268	0.97632	0.82819	1.0477	1.0243	1.0463	1.6068	1.571	1.4218	1.2662	1.7161	2.0526	1.3339	1.2658	1.3488	1.6241	1.6979	1.3528	1.6906	1.8983	1.5707	0.99573	1.3727	1.4775	1.1567
0.00144	1.4202	1.4031	1.2909	1.1358	1.5333	1.8223	1.1997	1.1356	1.2156	1.4733	1.5386	1.2144	1.4634	1.6329	1.3632	0.87415	1.1847	1.3035	0.98383	0.9679	0.92908	0.71704	1.2881	1.2744	0.87268	0.9754	0.82965	1.0461	1.0289	1.0481	1.604	1.5738	1.416	1.2675	1.7181	2.053	1.3374	1.2662	1.3524	1.624	1.6961	1.3528	1.6897	1.8951	1.5809	0.99664	1.3746	1.4742	1.158
0.00145	1.4128	1.405	1.2936	1.1353	1.5342	1.8171	1.1992	1.1279	1.2195	1.4626	1.5383	1.2103	1.4648	1.6339	1.3661	0.87469	1.1867	1.3035	0.98309	0.96515	0.93164	0.71631	1.2914	1.2731	0.87195	0.97852	0.82745	1.0494	1.0296	1.0468	1.6036	1.5747	1.411	1.2662	1.715	2.0557	1.3401	1.2656	1.3475	1.6208	1.6976	1.3489	1.691	1.901	1.576	0.99646	1.3744	1.4711	1.1629
0.00146	1.4152	1.4094	1.2953	1.1345	1.5326	1.8204	1.1995	1.1349	1.2173	1.465	1.5253	1.212	1.4692	1.6324	1.3694	0.87451	1.1841	1.3043	0.98016	0.9657	0.93347	0.71814	1.2872	1.2744	0.8714	0.97778	0.82983	1.0466	1.0254	1.0446	1.6069	1.5747	1.413	1.2667	1.7184	2.0565	1.3394	1.2673	1.3504	1.6258	1.6963	1.3517	1.6901	1.8981	1.5798	0.99628	1.3698	1.4738	1.1653
0.00147	1.4191	1.407	1.2936	1.1378	1.5346	1.8224	1.1953	1.1356	1.2182	1.481	1.5311	1.2125	1.4672	1.6359	1.3671	0.87708	1.1847	1.3022	0.98419	0.96716	0.9353	0.71887	1.2914	1.2753	0.87268	0.97595	0.82892	1.0492	1.027	1.0468	1.6046	1.5723	1.4145	1.2662	1.7173	2.0563	1.3359	1.2671	1.3499	1.6205	1.6963	1.3552	1.6912	1.8975	1.5806	0.99884	1.3724	1.4773	1.1603
0.00148	1.4187	1.4044	1.2883	1.1345	1.5333	1.8203	1.1979	1.1338	1.2187	1.4775	1.5386	1.2131	1.467	1.6322	1.3658	0.87964	1.1856	1.3055	0.9884	0.96863	0.93384	0.71942	1.2953	1.2779	0.87469	0.97559	0.82874	1.0488	1.0292	1.0499	1.6049	1.5784	1.4167	1.27	1.715	2.0592	1.3416	1.2698	1.3475	1.6241	1.6952	1.3616	1.6846	1.8984	1.5747	0.99609	1.377	1.4771	1.1589
0.00149	1.4158	1.4064	1.2889	1.1364	1.5346	1.8206	1.2006	1.1332	1.2186	1.4729	1.5441	1.2101	1.4665	1.6344	1.3689	0.87543	1.1917	1.3074	0.98456	0.9646	0.93091	0.72089	1.2929	1.2784	0.87433	0.97742	0.82892	1.0508	1.0283	1.0472	1.6027	1.5795	1.4138	1.2711	1.7159	2.0576	1.3401	1.268	1.3513	1.6282	1.6956	1.3619	1.6963	1.8975	1.5784	1.001	1.3755	1.4713	1.162
0.0015	1.4176	1.4094	1.2894	1.1371	1.5352	1.823	1.1999	1.1336	1.2178	1.4797	1.5434	1.2136	1.468	1.6359	1.3672	0.87781	1.1836	1.3066	0.98511	0.96863	0.93237	0.71906	1.2905	1.2783	0.87286	0.97998	0.8313	1.0508	1.0296	1.0488	1.6073	1.5764	1.4136	1.2704	1.7184	2.0533	1.3387	1.2675	1.3542	1.6278	1.6935	1.3623	1.6906	1.901	1.5789	0.99738	1.3773	1.478	1.1616
0.00151	1.4165	1.4033	1.2867	1.136	1.5344	1.8228	1.2008	1.1296	1.2233	1.4777	1.5436	1.2133	1.4687	1.6397	1.3643	0.87689	1.1852	1.3044	0.97961	0.97064	0.93475	0.71997	1.2942	1.2783	0.87122	0.97687	0.828	1.0519	1.0309	1.0525	1.6016	1.5745	1.4134	1.2695	1.7148	2.059	1.3403	1.2669	1.3526	1.6295	1.6943	1.3621	1.6939	1.9032	1.5782	0.99628	1.3742	1.4793	1.1583
0.00152	1.4169	1.4064	1.2894	1.1365	1.5342	1.8199	1.2004	1.1375	1.2178	1.4663	1.5493	1.2162	1.4713	1.6362	1.3687	0.88074	1.1889	1.3087	0.98676	0.97302	0.93512	0.71924	1.2962	1.281	0.87671	0.97852	0.83148	1.0507	1.0325	1.0505	1.6005	1.5709	1.4154	1.2673	1.7166	2.0557	1.3422	1.2711	1.3497	1.6284	1.6981	1.3588	1.6935	1.9006	1.5804	0.995	1.3784	1.4767	1.1611
0.00153	1.4167	1.4077	1.2832	1.1318	1.5361	1.8239	1.2001	1.1327	1.2239	1.4713	1.5472	1.2187	1.4711	1.6443	1.37	0.88348	1.1909	1.3052	0.98859	0.97504	0.93256	0.71832	1.2935	1.2792	0.87634	0.9787	0.82672	1.0525	1.0312	1.0505	1.6018	1.578	1.4183	1.2693	1.7164	2.055	1.3425	1.27	1.3521	1.6278	1.691	1.3575	1.6926	1.9014	1.5747	0.99719	1.3773	1.4786	1.1624
0.00154	1.4183	1.4017	1.29	1.131	1.5346	1.8232	1.199	1.1349	1.2219	1.4713	1.5452	1.2112	1.4691	1.6426	1.372	0.88257	1.1863	1.3048	0.99023	0.97485	0.93054	0.72272	1.2975	1.2806	0.87561	0.98071	0.8313	1.0514	1.0292	1.0534	1.6042	1.5787	1.4194	1.266	1.7175	2.0638	1.3414	1.268	1.3493	1.6271	1.7018	1.3542	1.697	1.8999	1.5784	0.99774	1.3757	1.4791	1.164
0.00155	1.416	1.4057	1.2909	1.1342	1.532	1.8241	1.2014	1.136	1.2231	1.4813	1.5428	1.2153	1.4718	1.6423	1.3696	0.88129	1.1891	1.3035	0.98547	0.9743	0.93329	0.72253	1.2986	1.2784	0.87543	0.98199	0.83075	1.0554	1.0316	1.0532	1.6078	1.5767	1.4161	1.2673	1.7183	2.0607	1.3434	1.2704	1.3478	1.6306	1.6961	1.3581	1.6932	1.8981	1.5789	0.99463	1.3788	1.481	1.162
0.00156	1.4149	1.4094	1.2902	1.1338	1.5374	1.8279	1.2054	1.138	1.22	1.4793	1.5427	1.2147	1.4724	1.6421	1.3726	0.88	1.19	1.3021	0.99023	0.97321	0.93567	0.7196	1.2936	1.2799	0.87158	0.97778	0.82965	1.0543	1.0302	1.0523	1.6027	1.5756	1.4139	1.2717	1.7179	2.0574	1.3401	1.2719	1.3542	1.6306	1.6996	1.3607	1.6934	1.8973	1.5802	0.99609	1.3755	1.4846	1.1627
0.00157	1.4167	1.4044	1.2929	1.1365	1.5344	1.8248	1.2032	1.1356	1.2193	1.4791	1.5385	1.2107	1.47	1.6408	1.3722	0.88348	1.1907	1.3019	0.98584	0.97632	0.9386	0.72235	1.2986	1.2772	0.87506	0.9765	0.83002	1.0541	1.0302	1.0521	1.6024	1.5855	1.4147	1.266	1.7186	2.059	1.3383	1.2686	1.3575	1.6304	1.7016	1.3614	1.6981	1.9012	1.5791	0.99463	1.3773	1.4863	1.1607
0.00158	1.415	1.4042	1.2918	1.1345	1.5319	1.8221	1.1977	1.1395	1.223	1.4756	1.5333	1.2158	1.4742	1.6408	1.37	0.88074	1.1867	1.2922	0.98566	0.97394	0.93695	0.7218	1.2986	1.2859	0.87689	0.98126	0.83368	1.0525	1.0302	1.0507	1.6051	1.5804	1.4185	1.2667	1.7225	2.0616	1.3429	1.2709	1.3537	1.63	1.6976	1.3574	1.6937	1.9026	1.5848	0.99445	1.3779	1.4903	1.1609
0.00159	1.4143	1.4064	1.2927	1.1329	1.5366	1.8243	1.2008	1.1406	1.2209	1.4656	1.5449	1.2037	1.4709	1.6414	1.3737	0.8855	1.1863	1.2955	0.98621	0.9754	0.93402	0.72198	1.299	1.2863	0.87836	0.98016	0.83276	1.0503	1.0311	1.0512	1.6	1.5723	1.4187	1.2695	1.725	2.0592	1.34	1.2693	1.3519	1.6344	1.7018	1.3619	1.697	1.8997	1.5828	0.99207	1.3784	1.4817	1.1609
0.0016	1.4156	1.409	1.2925	1.1364	1.5346	1.8246	1.1992	1.1353	1.2182	1.4753	1.5476	1.2021	1.4733	1.6434	1.3733	0.88129	1.1871	1.3088	0.98914	0.97119	0.93732	0.72565	1.2984	1.2843	0.87872	0.98254	0.83112	1.0516	1.0281	1.047	1.6029	1.5721	1.4165	1.2669	1.7258	2.059	1.3407	1.2731	1.3572	1.6346	1.6994	1.3643	1.6976	1.9041	1.5831	0.99554	1.3766	1.4846	1.1625
0.00161	1.4163	1.4101	1.2946	1.1373	1.5377	1.823	1.2014	1.1358	1.2209	1.485	1.5467	1.205	1.4722	1.6452	1.3691	0.88165	1.1918	1.3057	0.98914	0.97485	0.93713	0.72601	1.3032	1.2812	0.87598	0.98163	0.83313	1.0512	1.0336	1.0532	1.6024	1.5734	1.4209	1.2744	1.7239	2.0605	1.3407	1.2693	1.3522	1.6357	1.6989	1.3592	1.6926	1.9043	1.5881	0.99829	1.3779	1.4844	1.1625
0.00162	1.4191	1.4048	1.2905	1.1301	1.5346	1.8248	1.2054	1.1398	1.2233	1.4789	1.5505	1.2147	1.472	1.6425	1.3709	0.88403	1.1863	1.3059	0.9895	0.97577	0.93622	0.72198	1.2995	1.2825	0.87433	0.9798	0.83075	1.0497	1.0314	1.0481	1.6066	1.5787	1.418	1.2669	1.7254	2.061	1.3423	1.2737	1.3564	1.6329	1.7016	1.3594	1.6992	1.9047	1.5765	1.0007	1.3793	1.4852	1.1653
0.00163	1.4154	1.4088	1.2913	1.1376	1.5374	1.8245	1.2028	1.1365	1.2187	1.4817	1.5472	1.2197	1.4778	1.6428	1.3698	0.8855	1.1873	1.3088	0.99097	0.9765	0.93787	0.72418	1.301	1.2816	0.87561	0.98035	0.83038	1.0523	1.0305	1.0519	1.6058	1.5787	1.416	1.2711	1.7287	2.0607	1.3398	1.272	1.3544	1.6329	1.7029	1.3583	1.6946	1.9061	1.5829	0.99884	1.3792	1.487	1.1667
0.00164	1.4154	1.4053	1.2916	1.1345	1.5377	1.8256	1.2028	1.1364	1.2204	1.4791	1.5427	1.2166	1.4764	1.6448	1.3698	0.88806	1.1891	1.3083	0.98877	0.97229	0.93768	0.72235	1.2995	1.2878	0.87781	0.98273	0.82947	1.0547	1.0312	1.0507	1.6091	1.5765	1.4191	1.27	1.7265	2.059	1.3409	1.2722	1.3526	1.6373	1.7027	1.3689	1.695	1.907	1.5795	0.99884	1.3817	1.4828	1.1658
0.00165	1.4125	1.4084	1.2922	1.1334	1.5353	1.8252	1.2019	1.1362	1.2184	1.4791	1.5333	1.2209	1.474	1.6439	1.3764	0.88184	1.1845	1.3134	0.98859	0.97485	0.93951	0.72015	1.3006	1.287	0.88037	0.98254	0.83057	1.0562	1.0311	1.0518	1.6104	1.576	1.4183	1.2711	1.723	2.062	1.3423	1.2695	1.3557	1.6331	1.7003	1.3625	1.697	1.9048	1.5835	0.99976	1.3784	1.4863	1.1673
0.00166	1.4136	1.4108	1.2929	1.1343	1.5366	1.825	1.2019	1.1376	1.2187	1.4656	1.5403	1.2202	1.474	1.6456	1.3715	0.88293	1.1843	1.3092	0.98859	0.97723	0.93823	0.7229	1.3013	1.2847	0.87964	0.98236	0.82928	1.0545	1.0327	1.0534	1.6062	1.5791	1.4152	1.2731	1.7267	2.0656	1.3396	1.2717	1.3524	1.636	1.701	1.3599	1.6961	1.9061	1.5826	1.0009	1.3828	1.4843	1.1706
0.00167	1.4178	1.4106	1.2909	1.1349	1.5375	1.8268	1.203	1.1362	1.2197	1.4665	1.5476	1.2156	1.4731	1.6496	1.3709	0.88733	1.1869	1.311	0.99152	0.97321	0.9386	0.7229	1.3	1.2896	0.87506	0.98016	0.83313	1.0576	1.0334	1.0551	1.6058	1.5789	1.4183	1.2715	1.7278	2.0577	1.3389	1.2711	1.357	1.6331	1.7054	1.3599	1.7003	1.9047	1.5837	0.99664	1.3848	1.483	1.1691
0.00168	1.418	1.411	1.2896	1.1364	1.5352	1.8281	1.203	1.1395	1.2171	1.472	1.5529	1.2177	1.4766	1.6501	1.3746	0.88239	1.1863	1.3048	0.98785	0.97357	0.94006	0.72491	1.3026	1.2891	0.87506	0.98346	0.8313	1.0556	1.0353	1.0503	1.6068	1.5784	1.4136	1.2724	1.7278	2.0649	1.3378	1.2748	1.3553	1.6324	1.7038	1.3607	1.6989	1.9083	1.5855	0.99939	1.3779	1.4832	1.166
0.00169	1.4141	1.4092	1.2958	1.1334	1.5352	1.8252	1.2006	1.1367	1.2231	1.4707	1.5502	1.2156	1.4745	1.6549	1.3711	0.88531	1.1878	1.3022	0.99042	0.97943	0.93842	0.7229	1.3046	1.2849	0.87762	0.98291	0.83405	1.0569	1.0309	1.0527	1.6057	1.5773	1.4128	1.2733	1.7241	2.0685	1.3383	1.2739	1.3553	1.6339	1.7001	1.3599	1.7007	1.9087	1.5851	0.99921	1.3804	1.4854	1.1629
0.0017	1.4141	1.4134	1.2887	1.1331	1.5374	1.8221	1.2028	1.1356	1.2198	1.4797	1.5529	1.2178	1.4784	1.6458	1.3733	0.88531	1.1893	1.3017	0.98859	0.98126	0.93787	0.72491	1.3055	1.2887	0.87799	0.98419	0.83112	1.0563	1.0351	1.0552	1.6024	1.576	1.42	1.2728	1.7227	2.0629	1.34	1.272	1.3533	1.6339	1.7023	1.3597	1.6979	1.9094	1.5857	0.995	1.3804	1.4874	1.1689
0.00171	1.4158	1.4105	1.2938	1.1331	1.5335	1.8261	1.2059	1.1369	1.2155	1.4833	1.5487	1.2166	1.4793	1.6452	1.3759	0.88513	1.1858	1.2999	0.9917	0.97504	0.93933	0.72034	1.3021	1.285	0.87909	0.98419	0.83423	1.0585	1.0325	1.0543	1.6044	1.5731	1.4172	1.2684	1.7223	2.0638	1.3431	1.2781	1.3552	1.6285	1.7062	1.3592	1.7016	1.9085	1.5815	0.99646	1.3817	1.4894	1.1635
0.00172	1.4143	1.4077	1.2905	1.1336	1.5372	1.8278	1.2025	1.138	1.2226	1.4841	1.545	1.2153	1.4755	1.6516	1.3705	0.8866	1.184	1.3013	0.98877	0.97925	0.93713	0.72583	1.3024	1.2878	0.87726	0.98126	0.82874	1.0573	1.0333	1.0567	1.6007	1.582	1.4156	1.2733	1.7228	2.0652	1.3409	1.275	1.3564	1.6306	1.7023	1.3636	1.7	1.9102	1.5837	0.99518	1.3821	1.4892	1.1704
0.00173	1.4182	1.4075	1.2922	1.1303	1.5363	1.8248	1.2059	1.1373	1.2244	1.4822	1.5454	1.2156	1.4756	1.6522	1.374	0.8877	1.1887	1.3017	0.99207	0.97998	0.93695	0.72656	1.3028	1.2863	0.87726	0.98346	0.8335	1.0583	1.036	1.0545	1.6053	1.5802	1.416	1.27	1.7265	2.0654	1.3405	1.2719	1.3522	1.6337	1.7029	1.3629	1.6994	1.9054	1.5866	0.99078	1.3815	1.4821	1.1647
0.00174	1.4141	1.4026	1.2913	1.1365	1.5364	1.8219	1.2057	1.136	1.2217	1.4868	1.5483	1.2171	1.4813	1.652	1.3746	0.8833	1.1851	1.3033	0.99042	0.98218	0.93951	0.72546	1.2993	1.2894	0.87781	0.98291	0.8313	1.0563	1.0344	1.0545	1.6058	1.5791	1.4211	1.275	1.7276	2.0654	1.3464	1.2737	1.3588	1.6329	1.7007	1.3636	1.7	1.9052	1.5873	1.0043	1.3806	1.4857	1.1655
0.00175	1.4132	1.4053	1.2909	1.1358	1.5379	1.8256	1.2043	1.1404	1.2209	1.4811	1.5538	1.2056	1.4769	1.6494	1.3735	0.88458	1.1849	1.2999	0.99243	0.98071	0.9386	0.72693	1.3022	1.2889	0.87671	0.98346	0.83112	1.0565	1.0367	1.0583	1.6069	1.5826	1.4231	1.2686	1.7234	2.0652	1.3434	1.2744	1.3568	1.6313	1.7104	1.3636	1.6985	1.9069	1.5828	1.001	1.376	1.4844	1.168
0.00176	1.4154	1.4077	1.2861	1.1362	1.5364	1.825	1.2015	1.1396	1.2248	1.485	1.5535	1.2047	1.4817	1.6507	1.3764	0.88531	1.1788	1.3044	0.99005	0.9809	0.94098	0.72894	1.3048	1.29	0.87653	0.98383	0.83221	1.0576	1.0334	1.0552	1.6058	1.5787	1.4225	1.2706	1.7265	2.0629	1.3422	1.2737	1.3548	1.6322	1.7108	1.3621	1.6994	1.9078	1.5848	1.0007	1.381	1.4863	1.1711
0.00177	1.4139	1.4048	1.2896	1.1353	1.5396	1.8232	1.2076	1.1393	1.22	1.4808	1.5553	1.2023	1.48	1.6479	1.3751	0.88275	1.1949	1.3021	0.99042	0.98346	0.93951	0.72656	1.3048	1.2903	0.87543	0.98547	0.8335	1.0576	1.0373	1.0573	1.6029	1.574	1.4231	1.2715	1.7263	2.0676	1.3433	1.2773	1.3581	1.6306	1.7122	1.3612	1.7014	1.9081	1.5853	1.0029	1.3801	1.4861	1.1678
0.00178	1.4147	1.4052	1.2913	1.1385	1.5361	1.8248	1.2041	1.1402	1.2191	1.4828	1.5564	1.2054	1.4786	1.6534	1.3749	0.8833	1.1957	1.3019	0.99353	0.97961	0.93988	0.72345	1.3037	1.2887	0.87817	0.98016	0.83313	1.0558	1.038	1.058	1.6025	1.5775	1.4196	1.2748	1.726	2.0665	1.3447	1.2759	1.3577	1.6346	1.7093	1.3614	1.7001	1.9089	1.5877	1.0009	1.3793	1.4872	1.17
0.00179	1.418	1.4028	1.2907	1.1369	1.5333	1.8256	1.2078	1.1391	1.2217	1.4806	1.552	1.2145	1.4793	1.6472	1.381	0.88257	1.196	1.3037	0.9939	0.97815	0.93896	0.72253	1.3044	1.2911	0.87854	0.98145	0.83459	1.0556	1.0342	1.0582	1.6058	1.582	1.4247	1.27	1.7241	2.0645	1.3445	1.2722	1.3561	1.6329	1.7104	1.3656	1.7003	1.9054	1.5903	1.0005	1.3854	1.4879	1.168
0.0018	1.4139	1.4083	1.2902	1.1382	1.533	1.8235	1.2047	1.1371	1.2239	1.4784	1.5584	1.2209	1.4778	1.6536	1.3786	0.88055	1.1968	1.3039	0.99316	0.98437	0.94061	0.72693	1.3037	1.2898	0.87671	0.98785	0.8324	1.0573	1.0373	1.0567	1.6038	1.5839	1.4193	1.2728	1.7256	2.0649	1.3458	1.2755	1.3592	1.6324	1.7073	1.3616	1.6996	1.9074	1.5859	1.0027	1.3781	1.4912	1.1682
0.00181	1.4143	1.4073	1.2892	1.1354	1.5335	1.8237	1.2028	1.1384	1.2231	1.4819	1.5566	1.2178	1.4795	1.652	1.3748	0.88147	1.1953	1.3013	0.99353	0.98126	0.94208	0.72784	1.3061	1.2878	0.87964	0.98566	0.82965	1.0605	1.0347	1.0571	1.6064	1.5881	1.4202	1.2735	1.7269	2.0695	1.34	1.2722	1.3596	1.6306	1.704	1.3577	1.7001	1.9114	1.585	1.0009	1.3802	1.4945	1.1688
0.00182	1.4147	1.4055	1.29	1.136	1.5359	1.8278	1.2065	1.1398	1.2242	1.4824	1.5533	1.2158	1.4826	1.6516	1.3755	0.88239	1.1962	1.305	0.99335	0.98181	0.94135	0.72766	1.3039	1.2894	0.8811	0.98529	0.83313	1.0585	1.036	1.0582	1.6053	1.5835	1.4236	1.2709	1.7271	2.066	1.3409	1.2744	1.3586	1.6348	1.7089	1.3634	1.7001	1.9109	1.587	1.0021	1.3813	1.4905	1.1699
0.00183	1.4114	1.4094	1.2905	1.1354	1.5346	1.8285	1.2045	1.1398	1.2219	1.4852	1.5502	1.2166	1.4828	1.6489	1.3804	0.88147	1.1949	1.3046	0.99756	0.98383	0.94244	0.72675	1.3055	1.2936	0.87781	0.98492	0.83606	1.0562	1.0373	1.0565	1.6068	1.5859	1.4216	1.2731	1.7289	2.0656	1.3447	1.2746	1.3575	1.6326	1.7054	1.3636	1.7009	1.914	1.5839	1.002	1.3823	1.4899	1.1702
0.00184	1.4119	1.4057	1.287	1.1307	1.5361	1.8272	1.2036	1.1396	1.218	1.4822	1.5524	1.2169	1.4791	1.6562	1.3746	0.88	1.1992	1.3044	0.99188	0.9798	0.94409	0.72656	1.3044	1.2942	0.87909	0.98584	0.83533	1.0562	1.0345	1.0583	1.606	1.5833	1.4246	1.2729	1.7291	2.0729	1.3442	1.2742	1.3577	1.6328	1.7058	1.3652	1.7005	1.907	1.5842	1.0023	1.3804	1.4916	1.1699
0.00185	1.4152	1.4041	1.29	1.1375	1.5366	1.8261	1.2019	1.1398	1.2241	1.4811	1.5515	1.2195	1.4828	1.6542	1.3759	0.87927	1.1968	1.3021	0.99463	0.98035	0.94263	0.7251	1.3055	1.2927	0.87982	0.98401	0.83826	1.0583	1.0388	1.0573	1.6066	1.587	1.4233	1.2748	1.7322	2.0665	1.344	1.2768	1.357	1.6326	1.7036	1.3629	1.7021	1.9114	1.589	1.0031	1.3806	1.4872	1.1655
0.00186	1.4127	1.4062	1.279	1.1321	1.5381	1.8246	1.2047	1.1376	1.2195	1.4824	1.5346	1.2184	1.4784	1.6529	1.3782	0.88293	1.194	1.3068	0.99829	0.98492	0.93842	0.72565	1.3035	1.2935	0.87616	0.98199	0.83331	1.0596	1.0371	1.0594	1.611	1.5831	1.4277	1.2737	1.7267	2.0658	1.3456	1.2717	1.3621	1.6317	1.7075	1.3669	1.7034	1.9138	1.5846	1.0032	1.3793	1.4822	1.1695
0.00187	1.4134	1.4009	1.2849	1.1338	1.5352	1.8267	1.2021	1.1395	1.2209	1.4839	1.5452	1.2204	1.4804	1.6533	1.3835	0.88147	1.1938	1.2991	0.99518	0.98218	0.94226	0.724	1.3074	1.292	0.88074	0.98456	0.83716	1.0593	1.0393	1.058	1.6089	1.5806	1.4222	1.2724	1.7294	2.0674	1.3473	1.2761	1.3592	1.6298	1.7069	1.3619	1.7032	1.9124	1.5875	1.001	1.3806	1.4914	1.1708
0.00188	1.4156	1.4035	1.2889	1.1342	1.5344	1.8285	1.2023	1.14	1.2204	1.483	1.5538	1.2204	1.4806	1.6544	1.376	0.8822	1.1964	1.3037	0.99298	0.98035	0.93988	0.72638	1.3077	1.2885	0.87817	0.98328	0.83331	1.0582	1.0384	1.0594	1.6075	1.5842	1.4222	1.2731	1.728	2.0656	1.3416	1.2781	1.3603	1.6344	1.7076	1.3663	1.7032	1.9105	1.589	1.0005	1.3826	1.4916	1.1686
0.00189	1.4112	1.4011	1.2936	1.1345	1.5315	1.8237	1.2026	1.1413	1.2237	1.4811	1.5553	1.2167	1.4784	1.656	1.3802	0.88	1.1953	1.3059	0.9895	0.98401	0.94281	0.72528	1.3055	1.2918	0.87964	0.98584	0.83862	1.0604	1.0344	1.0609	1.6102	1.5829	1.4211	1.2766	1.7298	2.0641	1.3422	1.2759	1.3594	1.6282	1.7078	1.3632	1.7012	1.9156	1.5921	0.99957	1.3832	1.4918	1.1649
0.0019	1.4117	1.4026	1.2931	1.1378	1.5317	1.8267	1.2056	1.14	1.222	1.48	1.5582	1.2186	1.4802	1.6505	1.3766	0.88477	1.196	1.3	0.995	0.98328	0.94153	0.72455	1.3059	1.2925	0.87836	0.98529	0.83423	1.0583	1.0395	1.0565	1.6064	1.5892	1.4213	1.275	1.7303	2.0715	1.3418	1.2783	1.3581	1.6269	1.7032	1.363	1.7047	1.9103	1.5916	1.0007	1.3837	1.489	1.1724
0.00191	1.4165	1.405	1.2946	1.1349	1.5331	1.8267	1.2023	1.1418	1.2178	1.4828	1.5536	1.2208	1.4819	1.658	1.3782	0.88037	1.1986	1.3021	0.99371	0.98218	0.94098	0.72894	1.305	1.2924	0.87872	0.98602	0.83478	1.0602	1.0457	1.0565	1.6106	1.5864	1.4213	1.2735	1.7276	2.0674	1.3464	1.2784	1.3585	1.6315	1.7084	1.3672	1.7038	1.9144	1.5857	0.99921	1.3823	1.4857	1.1706
0.00192	1.4165	1.4068	1.2909	1.1323	1.5324	1.8256	1.2047	1.1389	1.222	1.483	1.5555	1.2204	1.487	1.6555	1.3799	0.88037	1.1957	1.3028	0.98987	0.98218	0.93896	0.72491	1.3024	1.2909	0.87946	0.98694	0.83496	1.0615	1.0417	1.0558	1.608	1.5897	1.4211	1.2751	1.7291	2.0706	1.3469	1.2761	1.3564	1.6307	1.7076	1.3647	1.7065	1.9149	1.584	1.001	1.3841	1.4861	1.1697
0.00193	1.4147	1.4039	1.2931	1.1305	1.5353	1.8246	1.2043	1.1409	1.2195	1.4691	1.5551	1.2186	1.481	1.6564	1.3788	0.87909	1.1907	1.3054	0.99316	0.97925	0.94135	0.72308	1.3057	1.2938	0.87634	0.98236	0.8335	1.0576	1.0426	1.0583	1.6106	1.5835	1.4246	1.2748	1.7294	2.0707	1.344	1.2772	1.3607	1.6318	1.7049	1.3641	1.7058	1.9129	1.5939	0.99902	1.3817	1.4907	1.1693
0.00194	1.418	1.3991	1.2925	1.1323	1.533	1.8283	1.2036	1.1398	1.2217	1.4716	1.5571	1.2182	1.4835	1.656	1.3784	0.88165	1.1927	1.301	0.99078	0.98474	0.94171	0.72766	1.3052	1.2973	0.88019	0.9873	0.83203	1.0618	1.043	1.0598	1.6097	1.587	1.4244	1.2757	1.7327	2.0704	1.3467	1.2797	1.3594	1.632	1.7053	1.3669	1.7038	1.9136	1.5868	0.99866	1.3832	1.489	1.17
0.00195	1.4205	1.402	1.292	1.1349	1.5364	1.8276	1.2037	1.1385	1.222	1.4689	1.5538	1.2166	1.4854	1.6571	1.3819	0.88348	1.1955	1.3037	0.99316	0.98199	0.94153	0.72913	1.3074	1.2946	0.87891	0.98547	0.83661	1.0607	1.0397	1.0585	1.6044	1.5791	1.4211	1.2715	1.7274	2.0651	1.3466	1.2797	1.3608	1.6318	1.7029	1.3665	1.7027	1.9164	1.5897	1.0014	1.3865	1.4892	1.1693
0.00196	1.4145	1.4042	1.292	1.1376	1.5341	1.8248	1.2072	1.1404	1.2239	1.4753	1.5558	1.2122	1.4766	1.6533	1.379	0.88129	1.1938	1.3013	0.99866	0.98401	0.94281	0.72601	1.3033	1.2949	0.87689	0.98676	0.83661	1.0594	1.0422	1.0582	1.6077	1.5822	1.4299	1.2717	1.7287	2.0709	1.3475	1.2806	1.3575	1.6302	1.7007	1.364	1.7018	1.9138	1.5884	0.99976	1.383	1.4938	1.1697
0.00197	1.4165	1.3984	1.2911	1.1327	1.5346	1.8274	1.2026	1.1398	1.2222	1.4736	1.5531	1.2045	1.4813	1.6586	1.3777	0.88275	1.196	1.3024	0.99445	0.98053	0.94226	0.72876	1.3077	1.2929	0.87781	0.98309	0.83826	1.0613	1.0424	1.0558	1.6055	1.5787	1.4262	1.2788	1.7289	2.0696	1.3499	1.2794	1.3616	1.6318	1.7049	1.3672	1.7014	1.9098	1.5905	0.99792	1.3832	1.4918	1.1726
0.00198	1.4171	1.4028	1.2916	1.1364	1.5328	1.8257	1.2065	1.1391	1.2209	1.4714	1.5522	1.207	1.4833	1.654	1.3832	0.88715	1.1946	1.3039	0.99261	0.98529	0.94299	0.72546	1.3052	1.2944	0.88257	0.98511	0.83844	1.0618	1.0406	1.0589	1.6064	1.5822	1.4236	1.2726	1.7292	2.072	1.3451	1.2795	1.3601	1.6296	1.7075	1.3682	1.7038	1.9171	1.5884	1.0052	1.3793	1.4912	1.1688
0.00199	1.4149	1.4031	1.2889	1.1356	1.5315	1.8226	1.2043	1.1413	1.2222	1.4676	1.5536	1.2089	1.4841	1.654	1.3795	0.88257	1.1938	1.3072	0.99701	0.98492	0.94373	0.72766	1.3028	1.2942	0.88074	0.98529	0.83569	1.0622	1.0426	1.0585	1.6033	1.5846	1.4205	1.2762	1.7307	2.0731	1.3455	1.2766	1.3638	1.6328	1.7082	1.3661	1.7034	1.9144	1.589	1.0036	1.3817	1.4934	1.1719
0.002	1.4152	1.4004	1.2927	1.1384	1.5293	1.8283	1.2019	1.1422	1.2222	1.4687	1.5364	1.2078	1.4817	1.6588	1.3802	0.88348	1.1946	1.303	0.9939	0.98236	0.94537	0.72748	1.3094	1.2968	0.87909	0.98236	0.83276	1.0633	1.0419	1.0591	1.6068	1.5815	1.4238	1.2761	1.7298	2.07	1.3471	1.2812	1.3625	1.6331	1.7075	1.366	1.7047	1.9133	1.5888	1.0018	1.3821	1.4914	1.1673
0.003	1.4178	1.3856	1.2816	1.1179	1.5168	1.8146	1.1982	1.1347	1.2107	1.474	1.5441	1.2122	1.4861	1.6573	1.3782	0.87909	1.1858	1.3013	0.98969	0.97614	0.94592	0.7262	1.3026	1.2938	0.87561	0.98328	0.83386	1.0618	1.0375	1.0562	1.6111	1.5857	1.4255	1.2697	1.7274	2.0759	1.3513	1.283	1.3647	1.6382	1.708	1.3753	1.7153	1.9215	1.5956	1.0014	1.3802	1.4952	1.1761
0.004	1.4052	1.3845	1.2713	1.1124	1.5092	1.8065	1.1957	1.1309	1.2134	1.4689	1.5298	1.2017	1.4839	1.6582	1.377	0.88348	1.1884	1.3048	0.98273	0.97577	0.94537	0.7207	1.301	1.2902	0.87048	0.98035	0.8291	1.0582	1.0391	1.0501	1.598	1.5769	1.4242	1.2653	1.7258	2.0771	1.3469	1.2827	1.3627	1.6278	1.71	1.3729	1.7073	1.9146	1.5892	0.99023	1.381	1.4945	1.1721
0.005	1.4105	1.389	1.2735	1.1212	1.5108	1.8122	1.2034	1.1382	1.2151	1.476	1.5377	1.2074	1.5	1.665	1.3792	0.88953	1.1957	1.3077	0.9939	0.97906	0.94794	0.72638	1.3085	1.2925	0.86938	0.98437	0.82947	1.056	1.0389	1.054	1.5895	1.565	1.4161	1.2616	1.7155	2.0707	1.3451	1.2748	1.3583	1.6196	1.7005	1.364	1.7042	1.9065	1.5901	0.99536	1.377	1.4916	1.1721
0.006	1.409	1.3942	1.2733	1.1268	1.5205	1.821	1.2142	1.1488	1.2261	1.4892	1.5452	1.2202	1.5104	1.6811	1.392	0.89337	1.2131	1.3233	1.0018	0.9917	0.95746	0.73297	1.3141	1.303	0.87231	0.97723	0.83112	1.0602	1.0422	1.0532	1.584	1.5591	1.4141	1.2598	1.7144	2.0636	1.34	1.2724	1.3607	1.6196	1.6948	1.3542	1.7018	1.9023	1.5837	0.98566	1.3737	1.4841	1.1711
0.007	1.4379	1.4088	1.2863	1.1331	1.5322	1.8389	1.2272	1.1548	1.2336	1.4985	1.5515	1.2288	1.5256	1.7027	1.4116	0.90253	1.2202	1.3347	1.012	0.99884	0.96735	0.74213	1.3264	1.3129	0.87177	0.98309	0.83038	1.0666	1.0503	1.0573	1.5795	1.5586	1.407	1.2535	1.7064	2.0609	1.3369	1.2713	1.3522	1.6143	1.6935	1.359	1.6981	1.8995	1.5762	0.98401	1.368	1.4875	1.1653
0.008	1.4394	1.4198	1.3008	1.1371	1.543	1.8516	1.2365	1.1633	1.2482	1.5055	1.5679	1.2376	1.5474	1.7175	1.4299	0.91315	1.2369	1.3482	1.027	1.0074	0.97412	0.75073	1.3458	1.3222	0.87415	0.98419	0.83203	1.0686	1.054	1.0624	1.5747	1.5493	1.4041	1.2515	1.7	2.0572	1.3354	1.2708	1.351	1.6137	1.6855	1.3537	1.6899	1.8964	1.5791	0.98419	1.3683	1.4852	1.1689
0.009	1.4465	1.428	1.3022	1.1472	1.5584	1.8624	1.2407	1.17	1.2535	1.5119	1.5811	1.2493	1.5575	1.7338	1.4438	0.9201	1.2451	1.3652	1.0384	1.0137	0.9754	0.76154	1.3579	1.3326	0.87671	0.9895	0.82599	1.0779	1.0604	1.0637	1.572	1.5518	1.4064	1.2458	1.6968	2.0508	1.3308	1.2669	1.351	1.6091	1.6842	1.3522	1.6934	1.894	1.5782	0.98639	1.3636	1.4815	1.1688
0.01	1.452	1.4352	1.3105	1.1554	1.5674	1.8768	1.2469	1.1772	1.2616	1.5167	1.5879	1.2567	1.5703	1.7454	1.4518	0.92596	1.2574	1.3722	1.0521	1.0236	0.98383	0.76831	1.3698	1.3462	0.88348	0.99298	0.83002	1.0845	1.0721	1.0708	1.5668	1.5449	1.4061	1.2458	1.6948	2.0488	1.3279	1.259	1.3477	1.6042	1.6838	1.3552	1.6868	1.8904	1.5857	0.98602	1.3618	1.4852	1.1675
0.011	1.4645	1.4449	1.3231	1.1592	1.5736	1.8876	1.2598	1.1869	1.2697	1.5234	1.5954	1.259	1.5826	1.7651	1.4676	0.9267	1.2684	1.3859	1.0582	1.0338	0.98419	0.77161	1.381	1.3592	0.88385	0.99957	0.83295	1.0906	1.0728	1.0767	1.5645	1.5445	1.4044	1.2422	1.6891	2.0451	1.3259	1.2599	1.3489	1.6014	1.6798	1.3506	1.6838	1.8842	1.5802	0.98199	1.3707	1.4819	1.1711
0.012	1.4681	1.4511	1.3326	1.1667	1.5828	1.8979	1.2627	1.1896	1.2788	1.526	1.6016	1.2682	1.5967	1.7715	1.481	0.9364	1.2773	1.3916	1.0624	1.0389	0.99298	0.77362	1.3878	1.3671	0.88568	0.99976	0.83331	1.0926	1.079	1.0789	1.5595	1.5456	1.4022	1.246	1.6919	2.0453	1.3348	1.2545	1.346	1.6	1.6816	1.3493	1.6835	1.8882	1.5789	0.98108	1.3669	1.4835	1.17
0.013	1.4767	1.4568	1.3367	1.1726	1.5947	1.9098	1.2715	1.1968	1.2823	1.5315	1.6031	1.2779	1.6022	1.7877	1.4879	0.94501	1.2856	1.3976	1.0704	1.0443	1.0016	0.77856	1.3978	1.3762	0.89209	1.0009	0.83606	1.0933	1.0818	1.0759	1.5624	1.5403	1.4044	1.2458	1.6882	2.0471	1.3281	1.2563	1.3471	1.5928	1.678	1.348	1.6837	1.886	1.5795	0.98236	1.3647	1.4877	1.168
0.014	1.4795	1.4575	1.3376	1.1785	1.5996	1.9202	1.2772	1.2021	1.2887	1.5337	1.6128	1.2797	1.6115	1.7957	1.5015	0.94501	1.2946	1.407	1.0798	1.049	1.0069	0.78259	1.4114	1.3821	0.8941	1.0051	0.83606	1.0995	1.0823	1.0842	1.5656	1.5419	1.3995	1.2405	1.689	2.046	1.3286	1.2589	1.3458	1.5937	1.6767	1.3462	1.6765	1.8865	1.5807	0.9809	1.3661	1.4841	1.1666
0.015	1.4877	1.4678	1.3445	1.1843	1.6038	1.9248	1.2805	1.2025	1.2936	1.5363	1.6183	1.2922	1.6218	1.8124	1.5026	0.9516	1.2986	1.4165	1.0895	1.0543	1.0135	0.78809	1.4174	1.3903	0.8963	1.0062	0.83789	1.1054	1.0853	1.0887	1.5601	1.5394	1.4035	1.2433	1.6899	2.0506	1.3266	1.2554	1.3475	1.5952	1.673	1.3453	1.6813	1.8869	1.5765	0.98145	1.3608	1.4808	1.168
0.016	1.4963	1.4777	1.3502	1.1891	1.6093	1.936	1.2838	1.2101	1.2997	1.545	1.6207	1.2927	1.6273	1.8184	1.5167	0.95233	1.3063	1.4149	1.0926	1.0609	1.0161	0.7901	1.4266	1.392	0.89648	1.0142	0.83954	1.1049	1.0937	1.0887	1.5619	1.5372	1.4028	1.2433	1.6866	2.0528	1.3244	1.2526	1.3436	1.5916	1.6747	1.3478	1.6794	1.8867	1.5809	0.97998	1.3579	1.4802	1.1697
0.017	1.4965	1.4791	1.355	1.1944	1.617	1.9486	1.2903	1.2122	1.303	1.5566	1.6249	1.3013	1.6337	1.8257	1.5231	0.9538	1.3136	1.4235	1.0961	1.0673	1.0192	0.79193	1.4299	1.4072	0.90106	1.0102	0.84412	1.1102	1.0952	1.093	1.5597	1.5364	1.4088	1.2427	1.689	2.0504	1.327	1.2554	1.3451	1.5905	1.6736	1.346	1.6756	1.8856	1.5778	0.97778	1.3603	1.48	1.1662
0.018	1.5057	1.4804	1.3612	1.1992	1.6258	1.9521	1.2905	1.2175	1.3068	1.5617	1.6296	1.3081	1.6412	1.8336	1.5309	0.96057	1.3191	1.4319	1.1091	1.0697	1.0243	0.80017	1.4368	1.4134	0.90088	1.012	0.84064	1.1149	1.0986	1.0966	1.5602	1.5406	1.4059	1.2418	1.6875	2.053	1.3246	1.2504	1.3449	1.5846	1.6749	1.3434	1.6776	1.8904	1.5775	0.98126	1.3614	1.4813	1.1697
0.019	1.5121	1.4925	1.368	1.2001	1.6256	1.9634	1.2953	1.2193	1.311	1.5659	1.634	1.3103	1.6542	1.8435	1.5306	0.95856	1.3217	1.4299	1.1105	1.0737	1.03	0.79614	1.4381	1.4178	0.90051	1.0148	0.84375	1.1171	1.1027	1.0974	1.565	1.5434	1.4075	1.2468	1.6915	2.0506	1.3292	1.2543	1.3438	1.5892	1.6776	1.3436	1.6747	1.8823	1.5767	0.97943	1.3605	1.4767	1.1682
0.02	1.5106	1.4905	1.3731	1.2045	1.6348	1.9644	1.2986	1.2195	1.3149	1.5663	1.6434	1.3088	1.65	1.8442	1.5364	0.96149	1.3284	1.4372	1.1131	1.0759	1.0296	0.802	1.4469	1.4249	0.90198	1.0175	0.84521	1.1147	1.1122	1.1012	1.5593	1.5417	1.4084	1.2438	1.6893	2.0504	1.3286	1.2526	1.3445	1.5939	1.6659	1.3467	1.6732	1.8862	1.574	0.98035	1.3564	1.4756	1.168
0.021	1.5123	1.5011	1.3746	1.2067	1.637	1.9735	1.305	1.2261	1.3171	1.5575	1.6414	1.3171	1.6529	1.8495	1.5408	0.96332	1.3257	1.4396	1.1164	1.0829	1.0344	0.80914	1.4524	1.4304	0.90198	1.0195	0.84503	1.1204	1.1142	1.1019	1.5688	1.5445	1.4125	1.2451	1.6948	2.0526	1.3266	1.2506	1.3489	1.5895	1.6712	1.3449	1.6789	1.8823	1.5732	0.97852	1.3636	1.4786	1.1686
0.022	1.5192	1.4973	1.3872	1.2107	1.6447	1.9816	1.3087	1.2292	1.3202	1.5645	1.6439	1.3173	1.6619	1.8565	1.5419	0.96478	1.3376	1.4432	1.1166	1.0789	1.0373	0.80713	1.4577	1.435	0.90344	1.0214	0.84888	1.121	1.1109	1.1058	1.5699	1.5441	1.4145	1.2468	1.691	2.0522	1.3264	1.2523	1.3466	1.5923	1.6727	1.346	1.6791	1.8871	1.5751	0.97797	1.3596	1.4789	1.1678
0.023	1.5253	1.5002	1.3896	1.2151	1.6476	1.9845	1.3077	1.2314	1.324	1.574	1.6522	1.3191	1.6599	1.8624	1.546	0.97083	1.3385	1.4531	1.1232	1.0842	1.0428	0.80676	1.461	1.4387	0.91388	1.0228	0.84979	1.1272	1.1118	1.1061	1.5681	1.5487	1.4138	1.248	1.6961	2.0576	1.327	1.2501	1.3504	1.5932	1.6783	1.3447	1.6794	1.89	1.5786	0.98016	1.3597	1.4797	1.166
0.024	1.5262	1.5106	1.3881	1.2147	1.6494	1.9909	1.3065	1.2367	1.3264	1.5751	1.6597	1.324	1.66	1.8671	1.5485	0.97339	1.3422	1.455	1.1246	1.0865	1.0432	0.81134	1.4647	1.4432	0.9093	1.0272	0.85052	1.131	1.121	1.1118	1.5687	1.5483	1.4211	1.2493	1.6987	2.0533	1.327	1.2486	1.3508	1.5987	1.6787	1.3464	1.6758	1.8929	1.5743	0.98163	1.3656	1.4778	1.1699
0.025	1.5346	1.5209	1.3951	1.2147	1.6514	1.9979	1.3154	1.2347	1.329	1.5807	1.6556	1.3217	1.6679	1.8702	1.5535	0.96973	1.3462	1.4588	1.1334	1.088	1.0474	0.81079	1.468	1.4484	0.91095	1.0258	0.85126	1.1287	1.1208	1.1116	1.5721	1.5478	1.4161	1.2502	1.6976	2.0588	1.3281	1.2521	1.3458	1.5987	1.6734	1.3473	1.6785	1.8889	1.5765	0.9798	1.3599	1.4804	1.17
0.026	1.5385	1.5178	1.3956	1.223	1.6593	2.0028	1.314	1.2402	1.3319	1.5862	1.6628	1.327	1.673	1.8776	1.5553	0.97064	1.3466	1.4626	1.1327	1.0944	1.0459	0.81482	1.4713	1.4511	0.91406	1.0247	0.84613	1.1307	1.1175	1.1147	1.5789	1.545	1.4178	1.249	1.6956	2.0607	1.3321	1.255	1.3469	1.595	1.6783	1.3521	1.6804	1.8885	1.5787	0.98016	1.3616	1.4835	1.17
0.027	1.5392	1.5256	1.3998	1.223	1.6642	2.0079	1.3176	1.2396	1.3332	1.5899	1.6604	1.3292	1.673	1.8761	1.5571	0.97247	1.3466	1.4595	1.1358	1.0924	1.0496	0.81537	1.4736	1.4515	0.91333	1.0291	0.85071	1.1347	1.1202	1.1144	1.5738	1.5522	1.4196	1.2545	1.7018	2.0636	1.3312	1.2539	1.3495	1.5983	1.6756	1.3499	1.6791	1.8911	1.5758	0.98346	1.3689	1.4799	1.1702
0.028	1.5445	1.5319	1.4015	1.2297	1.6723	2.014	1.3213	1.2468	1.3343	1.5943	1.6628	1.3304	1.6794	1.8869	1.5628	0.9787	1.3535	1.465	1.1384	1.0946	1.0554	0.8183	1.4733	1.4561	0.91278	1.0292	0.85144	1.1332	1.1283	1.1202	1.5767	1.5498	1.4279	1.2545	1.702	2.0656	1.3315	1.2543	1.3469	1.5996	1.6771	1.3521	1.6758	1.8999	1.5731	0.98218	1.3629	1.4795	1.1755
0.029	1.5485	1.5298	1.4095	1.2308	1.6769	2.0178	1.3244	1.248	1.3363	1.5983	1.6653	1.3303	1.6827	1.892	1.5641	0.9787	1.3513	1.468	1.1429	1.0926	1.0523	0.81848	1.4795	1.4608	0.91479	1.0375	0.85199	1.1404	1.125	1.1224	1.5813	1.5524	1.4238	1.2565	1.7056	2.0676	1.331	1.2552	1.3482	1.5985	1.6798	1.355	1.6789	1.8942	1.5762	0.98566	1.3645	1.4771	1.1719
0.03	1.5538	1.5401	1.4095	1.2327	1.6816	2.0182	1.3255	1.2513	1.3391	1.6013	1.6705	1.333	1.6826	1.8961	1.5637	0.97998	1.3603	1.4714	1.1444	1.1003	1.0545	0.82013	1.4817	1.4601	0.91791	1.0338	0.85272	1.14	1.1276	1.1202	1.5817	1.5562	1.4321	1.2572	1.7098	2.0643	1.3293	1.2612	1.3469	1.6077	1.68	1.355	1.6857	1.8953	1.5758	0.98474	1.3669	1.478	1.1726
0.031	1.5586	1.5427	1.4147	1.2378	1.686	2.0224	1.3257	1.251	1.3403	1.6025	1.6716	1.3431	1.6893	1.9078	1.5692	0.98401	1.3601	1.4736	1.1451	1.0994	1.0554	0.81958	1.4854	1.4597	0.91699	1.0312	0.85144	1.1413	1.1294	1.1268	1.5837	1.5553	1.4335	1.2627	1.7093	2.0674	1.333	1.2537	1.3438	1.6013	1.6846	1.3504	1.6871	1.9005	1.576	0.98383	1.3671	1.4821	1.177
0.032	1.5612	1.5403	1.413	1.2448	1.6901	2.0288	1.3237	1.2568	1.3444	1.6029	1.6721	1.3343	1.6928	1.9036	1.5657	0.98529	1.3583	1.4716	1.1528	1.1052	1.058	0.82214	1.4863	1.4617	0.92157	1.0373	0.85547	1.1409	1.1298	1.1272	1.5848	1.5597	1.4352	1.2585	1.7098	2.0669	1.3359	1.2618	1.3473	1.6097	1.684	1.3508	1.6873	1.901	1.5764	0.98804	1.3682	1.4815	1.1733
0.033	1.5648	1.5441	1.4139	1.2455	1.6957	2.0336	1.3292	1.2543	1.3449	1.604	1.676	1.3403	1.6992	1.9061	1.5718	0.98785	1.3638	1.4753	1.1543	1.1087	1.0627	0.82196	1.4861	1.4687	0.91919	1.0362	0.85492	1.1468	1.1349	1.127	1.5866	1.563	1.4361	1.2632	1.7139	2.0691	1.3376	1.2631	1.3524	1.6106	1.6849	1.3548	1.6862	1.8997	1.5818	0.98877	1.372	1.4799	1.1768
0.034	1.5707	1.5478	1.422	1.2455	1.6968	2.033	1.3304	1.2587	1.3475	1.6124	1.6763	1.3453	1.706	1.9142	1.5762	0.98859	1.3649	1.4773	1.1547	1.1054	1.0609	0.82471	1.4892	1.4667	0.91644	1.0366	0.85748	1.1435	1.1329	1.1287	1.5912	1.5663	1.439	1.2651	1.7179	2.0726	1.3401	1.2612	1.3495	1.6115	1.6871	1.3506	1.6859	1.9058	1.5749	0.99298	1.3748	1.4857	1.1785
0.035	1.572	1.5551	1.4229	1.2546	1.7031	2.0321	1.3376	1.2612	1.3489	1.611	1.6778	1.3405	1.7098	1.9204	1.5734	0.9939	1.374	1.4771	1.157	1.1074	1.0611	0.82379	1.4938	1.4731	0.92285	1.0388	0.85181	1.1481	1.1351	1.1296	1.5908	1.5654	1.4418	1.2645	1.7184	2.076	1.3385	1.2625	1.3511	1.6144	1.6862	1.3537	1.6891	1.9094	1.5771	0.99261	1.3788	1.4821	1.1807
0.036	1.5714	1.5557	1.4269	1.2526	1.7054	2.0403	1.3383	1.2665	1.3488	1.6177	1.6895	1.3456	1.7056	1.9252	1.5804	0.99628	1.3713	1.4833	1.1625	1.1054	1.0659	0.82709	1.493	1.4725	0.92029	1.041	0.85547	1.1534	1.1393	1.132	1.5941	1.5731	1.4493	1.2684	1.7203	2.0803	1.3396	1.2631	1.3508	1.6165	1.6921	1.3535	1.6937	1.9146	1.5807	0.99335	1.374	1.4844	1.1788
0.037	1.5776	1.5538	1.4341	1.2576	1.7117	2.0405	1.3383	1.2693	1.3511	1.6216	1.6862	1.3473	1.7141	1.9327	1.5846	1.0007	1.3759	1.4832	1.1622	1.1067	1.0653	0.8302	1.4947	1.4736	0.92505	1.0404	0.85876	1.1528	1.1418	1.132	1.5972	1.5736	1.4489	1.2706	1.7254	2.0751	1.3411	1.2647	1.3504	1.6221	1.693	1.3579	1.6906	1.9147	1.58	0.99298	1.3724	1.4848	1.1803
0.038	1.5837	1.5646	1.4365	1.2581	1.7168	2.0466	1.3405	1.2739	1.3497	1.6263	1.6857	1.3482	1.7139	1.9407	1.5839	1.0014	1.3792	1.4886	1.1671	1.1109	1.0651	0.83002	1.4956	1.4751	0.91992	1.0391	0.85657	1.149	1.1426	1.1354	1.6027	1.5718	1.446	1.2744	1.7309	2.0832	1.3429	1.2664	1.3531	1.6216	1.6873	1.3552	1.6965	1.92	1.5806	0.99866	1.3817	1.4852	1.1852
0.039	1.5802	1.5648	1.4326	1.2599	1.7201	2.0468	1.3369	1.2691	1.3531	1.6317	1.6844	1.346	1.7164	1.9433	1.587	1.0042	1.381	1.4929	1.1711	1.1153	1.0633	0.83112	1.4993	1.4764	0.92505	1.0389	0.86041	1.1459	1.1442	1.1345	1.6029	1.5797	1.4445	1.2719	1.7351	2.081	1.3475	1.2662	1.3579	1.6223	1.695	1.3557	1.6994	1.9254	1.5835	0.99902	1.3815	1.4866	1.1832
0.04	1.5886	1.5674	1.4436	1.2675	1.7283	2.0493	1.3431	1.2759	1.3499	1.6324	1.6963	1.3493	1.7223	1.9512	1.5919	1.0078	1.3824	1.4956	1.171	1.114	1.0677	0.82819	1.5029	1.4793	0.92432	1.0386	0.86243	1.1517	1.1455	1.1376	1.6022	1.5831	1.4535	1.2764	1.7413	2.0865	1.348	1.2675	1.3566	1.6234	1.6957	1.3563	1.6972	1.9283	1.5888	0.99866	1.3799	1.4855	1.1865
0.041	1.5921	1.574	1.4432	1.268	1.7303	2.0511	1.3431	1.2764	1.3577	1.6342	1.7	1.3528	1.73	1.9616	1.5948	1.0131	1.3839	1.4998	1.173	1.1168	1.069	0.83258	1.5062	1.4795	0.92175	1.0397	0.86499	1.1543	1.1483	1.1378	1.6088	1.582	1.4535	1.2786	1.7402	2.0889	1.3522	1.2697	1.357	1.6262	1.6996	1.3517	1.7087	1.931	1.5873	1.0031	1.3903	1.4934	1.1856
0.042	1.5939	1.5749	1.4467	1.2691	1.7344	2.0559	1.3484	1.2825	1.359	1.6399	1.7018	1.3552	1.7338	1.9656	1.5981	1.0126	1.3954	1.5062	1.1781	1.1138	1.0653	0.83368	1.5071	1.4811	0.92432	1.0402	0.86481	1.1574	1.1495	1.1376	1.6097	1.5842	1.4555	1.2832	1.7437	2.0918	1.3445	1.2746	1.3552	1.6307	1.6985	1.3596	1.7122	1.9365	1.591	1.0052	1.3843	1.4903	1.1851
0.043	1.5976	1.5767	1.4421	1.2746	1.7366	2.0621	1.3544	1.2843	1.3647	1.6439	1.7042	1.3581	1.741	1.9731	1.6	1.0151	1.3953	1.4996	1.1805	1.1175	1.0688	0.83093	1.5081	1.4806	0.92432	1.0428	0.86243	1.1532	1.1486	1.1402	1.6084	1.5881	1.4568	1.2828	1.7474	2.0885	1.3499	1.2753	1.3594	1.6287	1.7038	1.3625	1.7142	1.9418	1.5892	1.0082	1.3905	1.493	1.1819
0.044	1.6005	1.5848	1.4539	1.275	1.7415	2.0634	1.3555	1.288	1.3634	1.645	1.7086	1.3553	1.7388	1.972	1.6002	1.019	1.398	1.5081	1.1836	1.1184	1.0673	0.83624	1.5092	1.4865	0.9245	1.0421	0.86279	1.1574	1.1466	1.1475	1.615	1.5844	1.4579	1.2849	1.7432	2.0955	1.3519	1.2726	1.3596	1.6324	1.7065	1.3579	1.7175	1.9468	1.5963	1.0109	1.3931	1.4901	1.1847
0.045	1.6049	1.582	1.4581	1.2783	1.7481	2.0614	1.3607	1.2878	1.3649	1.6492	1.7089	1.3625	1.7479	1.9858	1.6029	1.0201	1.4035	1.5077	1.1884	1.1226	1.0735	0.83807	1.5145	1.4835	0.9234	1.0481	0.86224	1.1616	1.1501	1.1411	1.6159	1.593	1.4564	1.2867	1.749	2.0911	1.3574	1.2808	1.3583	1.6337	1.7054	1.3658	1.7225	1.9495	1.5961	1.0095	1.3986	1.4934	1.1843
0.046	1.6124	1.5917	1.4548	1.2828	1.7472	2.0665	1.3586	1.2918	1.3665	1.6527	1.7137	1.3636	1.7496	1.99	1.6062	1.0232	1.407	1.509	1.1909	1.1232	1.0734	0.83459	1.5128	1.4843	0.92725	1.0441	0.86261	1.1583	1.1506	1.1457	1.6256	1.5941	1.4628	1.288	1.7525	2.0953	1.3566	1.2788	1.3658	1.6419	1.7067	1.3641	1.7203	1.9547	1.5936	1.012	1.398	1.5016	1.1854
0.047	1.6155	1.5939	1.4531	1.285	1.7556	2.0718	1.3588	1.2969	1.3687	1.652	1.7135	1.3654	1.7558	2.0039	1.6108	1.0276	1.4121	1.5106	1.1933	1.1208	1.0756	0.83679	1.513	1.4857	0.92358	1.0452	0.86133	1.1611	1.1494	1.1424	1.6218	1.5965	1.4652	1.2907	1.7582	2.1015	1.361	1.2806	1.3641	1.6379	1.7122	1.3687	1.7243	1.9622	1.5923	1.0157	1.4028	1.4985	1.1909
0.048	1.6157	1.5965	1.4621	1.2847	1.7604	2.076	1.3636	1.2979	1.3724	1.6597	1.7177	1.3612	1.7606	2.0092	1.6154	1.0322	1.4156	1.5154	1.1933	1.1252	1.0754	0.84045	1.5181	1.4841	0.92981	1.0464	0.86353	1.1618	1.1512	1.1486	1.6295	1.6031	1.4619	1.294	1.7576	2.1046	1.3647	1.2847	1.3643	1.6426	1.7175	1.3691	1.7281	1.964	1.6027	1.0179	1.4041	1.5064	1.1937
0.049	1.6223	1.6011	1.4612	1.2907	1.7655	2.0739	1.3663	1.2993	1.3682	1.6611	1.7245	1.3665	1.7613	2.0153	1.6176	1.0323	1.4174	1.5194	1.199	1.1255	1.0765	0.8399	1.5183	1.4877	0.92523	1.043	0.86407	1.1629	1.1545	1.1455	1.6273	1.6	1.4676	1.296	1.7604	2.1041	1.3592	1.2872	1.363	1.6456	1.7155	1.3742	1.7357	1.9689	1.5994	1.015	1.4024	1.5042	1.1942
0.05	1.6263	1.6068	1.4647	1.2931	1.7695	2.0803	1.3704	1.3068	1.3771	1.6655	1.7271	1.3735	1.7686	2.0131	1.6227	1.0404	1.4187	1.5234	1.2026	1.1268	1.0794	0.84265	1.5212	1.4938	0.93164	1.0505	0.85913	1.1638	1.1541	1.1428	1.6291	1.6047	1.4692	1.2993	1.7653	2.1059	1.3612	1.2876	1.3672	1.6481	1.7205	1.37	1.7391	1.986	1.6044	1.0164	1.4103	1.5024	1.1944
0.051	1.6302	1.6064	1.4733	1.296	1.7719	2.0792	1.3727	1.3044	1.3707	1.6703	1.7289	1.3693	1.7726	2.0262	1.6229	1.0378	1.424	1.5269	1.2052	1.1299	1.0768	0.84375	1.5185	1.4888	0.93164	1.0443	0.86224	1.1622	1.1512	1.1488	1.6317	1.6014	1.4724	1.3022	1.767	2.107	1.3636	1.29	1.368	1.6441	1.7183	1.3751	1.7404	1.9854	1.6082	1.0245	1.4136	1.5115	1.1981
0.052	1.6362	1.6137	1.4724	1.3015	1.7772	2.0894	1.3751	1.3088	1.3753	1.6692	1.7285	1.3687	1.7791	2.0327	1.6313	1.043	1.4317	1.5311	1.2087	1.1292	1.1032	0.84503	1.5238	1.4881	0.93439	1.0461	0.86115	1.1646	1.1587	1.1488	1.6357	1.6051	1.4705	1.3008	1.7703	2.1127	1.3698	1.2902	1.3704	1.6505	1.7199	1.3764	1.7388	1.988	1.6084	1.0234	1.413	1.5121	1.199
0.053	1.6342	1.6126	1.4767	1.3015	1.7796	2.087	1.3757	1.3087	1.3755	1.6719	1.728	1.376	1.782	2.0352	1.6339	1.0472	1.4341	1.5317	1.2098	1.1316	1.0952	0.84521	1.5269	1.4945	0.93512	1.0463	0.86517	1.1686	1.157	1.1505	1.636	1.6091	1.4758	1.3059	1.7703	2.1136	1.3694	1.2971	1.3715	1.6503	1.7216	1.3759	1.741	1.9916	1.6106	1.0267	1.4138	1.5157	1.2036
0.054	1.6403	1.6159	1.4771	1.3013	1.7818	2.0936	1.3775	1.3127	1.3792	1.6756	1.7318	1.3781	1.7873	2.0429	1.6397	1.0453	1.4333	1.5364	1.2147	1.1369	1.0972	0.8476	1.5297	1.4919	0.93256	1.0466	0.86243	1.1695	1.1572	1.1501	1.6386	1.6086	1.4755	1.305	1.7774	2.1152	1.3724	1.2975	1.3795	1.6556	1.725	1.3828	1.7455	1.9968	1.6157	1.0302	1.4152	1.5185	1.2054
0.055	1.6454	1.6218	1.48	1.3054	1.7847	2.0925	1.3837	1.3174	1.3826	1.6826	1.7313	1.3848	1.7908	2.0477	1.6425	1.0468	1.4396	1.5428	1.2171	1.1364	1.0968	0.85162	1.5315	1.4914	0.9364	1.047	0.86554	1.1704	1.1607	1.1501	1.6426	1.6137	1.4733	1.3077	1.7774	2.1158	1.3709	1.3015	1.3799	1.6577	1.7302	1.3819	1.7492	1.9988	1.6139	1.0303	1.4203	1.5163	1.2045
0.056	1.6465	1.6273	1.4799	1.3094	1.7849	2.0966	1.3813	1.3191	1.3835	1.6804	1.7375	1.3835	1.7943	2.0598	1.6447	1.0529	1.4453	1.5425	1.2213	1.138	1.0992	0.85382	1.5297	1.4938	0.93658	1.0534	0.86334	1.1667	1.1622	1.1508	1.6447	1.6168	1.4775	1.3109	1.7833	2.116	1.3724	1.3006	1.3782	1.6604	1.7322	1.3824	1.7571	2.003	1.6218	1.0316	1.4266	1.5233	1.209
0.057	1.6525	1.6269	1.4817	1.3141	1.7886	2.1053	1.3876	1.32	1.3848	1.6848	1.7446	1.3876	1.8005	2.0585	1.6511	1.0525	1.4447	1.5463	1.2219	1.1349	1.0984	0.85474	1.5355	1.4954	0.94135	1.0508	0.86957	1.1673	1.1585	1.151	1.6414	1.6188	1.4835	1.3127	1.7825	2.1152	1.3781	1.3015	1.3801	1.6606	1.7285	1.3863	1.7617	2.0092	1.6234	1.0358	1.4258	1.5234	1.2092
0.058	1.6536	1.6265	1.4875	1.3101	1.795	2.1048	1.3863	1.3231	1.3872	1.6902	1.7432	1.3909	1.806	2.0627	1.6602	1.0523	1.4517	1.5558	1.2233	1.1426	1.1034	0.85547	1.5326	1.4943	0.94061	1.0475	0.86774	1.1743	1.1635	1.1505	1.6467	1.6234	1.4859	1.3154	1.786	2.1264	1.3792	1.3054	1.3808	1.6655	1.741	1.3852	1.7639	2.0169	1.6236	1.0358	1.4308	1.5236	1.2096
0.059	1.6549	1.6351	1.487	1.3151	1.7979	2.1074	1.3896	1.3237	1.3896	1.6967	1.7503	1.3881	1.8094	2.0735	1.6547	1.0569	1.4464	1.5536	1.2237	1.1451	1.1056	0.8562	1.541	1.4978	0.93823	1.0472	0.8681	1.1715	1.164	1.1539	1.6461	1.6254	1.4844	1.3147	1.7856	2.1271	1.3841	1.3068	1.3848	1.6683	1.7384	1.3872	1.7639	2.0204	1.6282	1.0421	1.4383	1.5315	1.2127
0.06	1.6606	1.6344	1.4914	1.322	1.7977	2.1138	1.3894	1.3242	1.3949	1.6974	1.7481	1.3931	1.8098	2.075	1.6578	1.0618	1.4507	1.5604	1.2257	1.1462	1.1056	0.85675	1.5408	1.4925	0.9375	1.0512	0.86993	1.1768	1.1688	1.1559	1.6492	1.6278	1.478	1.3169	1.7932	2.1231	1.3804	1.3088	1.3846	1.676	1.7411	1.3903	1.7628	2.0246	1.6318	1.0415	1.435	1.5293	1.2171
0.061	1.6604	1.6386	1.4897	1.3165	1.8027	2.1127	1.394	1.3304	1.3953	1.6906	1.7552	1.3947	1.8157	2.0803	1.6644	1.0576	1.4575	1.5634	1.2268	1.1523	1.1041	0.85895	1.5408	1.4985	0.94098	1.0519	0.86938	1.1774	1.1688	1.1556	1.6575	1.6234	1.4868	1.32	1.7937	2.1308	1.3817	1.3092	1.3868	1.6732	1.7382	1.3898	1.7758	2.0314	1.6368	1.0415	1.446	1.5396	1.2166
0.062	1.6661	1.6441	1.4949	1.3218	1.8041	2.1151	1.3945	1.3275	1.3982	1.6967	1.7531	1.3975	1.8223	2.0797	1.6664	1.0642	1.4612	1.5613	1.2358	1.1554	1.1065	0.85876	1.5441	1.5007	0.94116	1.0541	0.86865	1.1786	1.1677	1.153	1.66	1.63	1.487	1.3191	1.7908	2.1306	1.3857	1.3116	1.3867	1.6723	1.7443	1.3932	1.7767	2.0367	1.6388	1.0463	1.4412	1.5353	1.2219
0.063	1.6674	1.6421	1.4963	1.3237	1.8063	2.1141	1.3989	1.3319	1.3997	1.7025	1.7629	1.4013	1.8243	2.092	1.6723	1.0637	1.4652	1.5749	1.2323	1.1539	1.1104	0.85968	1.5527	1.4951	0.9408	1.0583	0.87213	1.1772	1.1711	1.1587	1.6608	1.6335	1.4919	1.3204	1.7933	2.1312	1.3881	1.3094	1.3922	1.6783	1.7443	1.3936	1.7794	2.0376	1.6375	1.045	1.4429	1.5397	1.2204
0.064	1.6741	1.6458	1.4982	1.3259	1.8122	2.1264	1.4019	1.3303	1.4041	1.7031	1.764	1.3991	1.8254	2.0898	1.6761	1.0675	1.465	1.5729	1.2404	1.1561	1.1116	0.86499	1.546	1.4985	0.94373	1.0523	0.86993	1.1724	1.1741	1.1565	1.6588	1.6359	1.494	1.3218	1.8007	2.1319	1.3909	1.3162	1.3907	1.6765	1.7481	1.3964	1.7847	2.0387	1.6426	1.047	1.4478	1.5445	1.2208
0.065	1.6767	1.652	1.5011	1.3293	1.8142	2.1281	1.4004	1.3378	1.4026	1.7032	1.765	1.4013	1.8312	2.0869	1.68	1.0659	1.4734	1.5769	1.2374	1.1552	1.1105	0.86719	1.5515	1.498	0.94025	1.0558	0.87396	1.1776	1.1741	1.1602	1.6635	1.6328	1.4929	1.3255	1.8019	2.1354	1.389	1.3195	1.396	1.6793	1.752	1.4002	1.7853	2.0431	1.6447	1.0492	1.448	1.5438	1.2281
0.066	1.6774	1.6514	1.5139	1.3336	1.8175	2.1253	1.4081	1.3345	1.403	1.7058	1.7704	1.4059	1.8325	2.0986	1.6813	1.0659	1.4755	1.5791	1.2458	1.1585	1.118	0.86481	1.5533	1.4996	0.9408	1.0585	0.87122	1.1794	1.1765	1.1633	1.6701	1.6368	1.4938	1.3286	1.8045	2.1425	1.3929	1.3151	1.396	1.6811	1.7529	1.3969	1.782	2.0449	1.6467	1.0538	1.4484	1.5467	1.2286
0.067	1.6809	1.6549	1.5007	1.3321	1.8197	2.1326	1.4128	1.3414	1.4092	1.7067	1.7728	1.4081	1.8369	2.0982	1.686	1.0677	1.476	1.5824	1.2448	1.1638	1.1116	0.86737	1.552	1.5033	0.93951	1.0563	0.87946	1.1818	1.1774	1.1625	1.667	1.6388	1.4949	1.3253	1.8071	2.1396	1.394	1.3204	1.3964	1.688	1.7552	1.3995	1.7932	2.0475	1.6478	1.0521	1.4498	1.5472	1.2272
0.068	1.6833	1.6558	1.5172	1.3334	1.8195	2.1317	1.4116	1.3444	1.4094	1.7089	1.7752	1.4141	1.838	2.0986	1.6906	1.0719	1.4753	1.5809	1.2422	1.1602	1.1162	0.86865	1.5551	1.5033	0.94135	1.0583	0.87268	1.1797	1.1766	1.16	1.6771	1.6406	1.4963	1.3288	1.8058	2.1401	1.3953	1.3202	1.3973	1.6833	1.7554	1.4	1.7933	2.0522	1.652	1.0461	1.4504	1.5535	1.2296
0.069	1.6901	1.6617	1.5035	1.3374	1.8243	2.1357	1.4147	1.3462	1.4105	1.7062	1.7776	1.4099	1.8376	2.1035	1.6959	1.0717	1.4789	1.5879	1.2523	1.1704	1.1158	0.87305	1.5604	1.509	0.94501	1.0573	0.87433	1.1821	1.1772	1.1642	1.6763	1.6447	1.5037	1.329	1.8062	2.1493	1.396	1.3259	1.4019	1.6851	1.7617	1.4031	1.7944	2.059	1.6558	1.0516	1.454	1.5538	1.2319
0.07	1.6895	1.6595	1.5081	1.3352	1.8215	2.1379	1.4145	1.3473	1.4171	1.71	1.7803	1.4123	1.8398	2.1035	1.6941	1.071	1.4813	1.5912	1.2477	1.1651	1.1157	0.86737	1.5646	1.5062	0.94391	1.0554	0.87433	1.1805	1.1779	1.1646	1.674	1.6441	1.5075	1.3286	1.8102	2.1497	1.3967	1.3275	1.4013	1.6913	1.7673	1.4004	1.8012	2.0616	1.6606	1.0518	1.454	1.5571	1.2352
0.071	1.6935	1.6622	1.5099	1.3403	1.8268	2.1429	1.4185	1.3467	1.4154	1.7203	1.7825	1.4149	1.845	2.1132	1.6974	1.073	1.4841	1.5894	1.2541	1.1669	1.1166	0.87067	1.5657	1.507	0.94135	1.0567	0.87671	1.1829	1.1821	1.1631	1.6807	1.6448	1.5009	1.3326	1.8116	2.1509	1.3953	1.3244	1.4073	1.6967	1.7607	1.4026	1.7997	2.0634	1.6613	1.0576	1.4601	1.5573	1.2356
0.072	1.7	1.6679	1.5108	1.3414	1.8292	2.1443	1.416	1.3513	1.418	1.7166	1.7814	1.4169	1.8472	2.1116	1.7012	1.0741	1.4826	1.5932	1.255	1.1711	1.1195	0.8736	1.5656	1.5053	0.94373	1.0574	0.88019	1.1829	1.1836	1.1667	1.6774	1.6492	1.5033	1.333	1.812	2.1522	1.4006	1.3273	1.4057	1.6972	1.7715	1.4079	1.8032	2.0632	1.6617	1.0563	1.4632	1.5608	1.2426
0.073	1.6937	1.671	1.5174	1.3401	1.8323	2.1436	1.4213	1.3486	1.4183	1.7188	1.7845	1.4171	1.8499	2.1129	1.7043	1.0757	1.4857	1.5937	1.2539	1.1763	1.1268	0.87543	1.5721	1.5126	0.94189	1.0596	0.87689	1.1876	1.1796	1.1631	1.6859	1.6507	1.5088	1.338	1.816	2.1522	1.4009	1.3242	1.4075	1.697	1.7664	1.4048	1.8122	2.063	1.6639	1.0552	1.4661	1.5648	1.2405
0.074	1.6989	1.6743	1.5174	1.3391	1.8373	2.1471	1.4185	1.3517	1.4218	1.7221	1.7849	1.4209	1.8527	2.113	1.7056	1.0772	1.4861	1.6002	1.2537	1.1737	1.1213	0.87579	1.5707	1.5104	0.94409	1.0567	0.87653	1.1878	1.1851	1.1647	1.6798	1.6512	1.5084	1.3336	1.8155	2.1544	1.4031	1.3297	1.4079	1.7005	1.7732	1.4086	1.8074	2.0726	1.6677	1.0571	1.4636	1.5685	1.2415
0.075	1.7027	1.6756	1.5161	1.3455	1.8334	2.1495	1.4191	1.3537	1.4231	1.7228	1.7897	1.4196	1.8538	2.1143	1.7098	1.0767	1.4892	1.602	1.2552	1.1728	1.1191	0.87561	1.5791	1.5121	0.94208	1.0629	0.88184	1.1876	1.188	1.1677	1.684	1.6512	1.513	1.3378	1.8171	2.1533	1.4059	1.3332	1.4112	1.701	1.7673	1.4101	1.8138	2.0782	1.6729	1.0604	1.47	1.567	1.2409
0.076	1.7051	1.6725	1.5233	1.3456	1.8397	2.1522	1.4233	1.3552	1.4244	1.7291	1.7888	1.4229	1.8572	2.1189	1.7126	1.077	1.4894	1.602	1.2546	1.1766	1.1265	0.87799	1.5824	1.5134	0.94299	1.064	0.87854	1.1884	1.1885	1.1699	1.6827	1.6549	1.5084	1.3365	1.8208	2.1555	1.4033	1.3308	1.4119	1.706	1.7686	1.4094	1.8118	2.0766	1.669	1.0642	1.4698	1.5721	1.2449
0.077	1.7018	1.6769	1.5267	1.3456	1.8404	2.1517	1.4191	1.3574	1.4224	1.7338	1.7953	1.422	1.8605	2.1233	1.71	1.0787	1.4941	1.61	1.2583	1.1765	1.1277	0.88312	1.5829	1.5093	0.94684	1.064	0.88055	1.1911	1.1913	1.1653	1.6873	1.6527	1.5081	1.3411	1.8234	2.1599	1.409	1.3297	1.4106	1.7045	1.7781	1.4138	1.8137	2.0784	1.6666	1.0615	1.4661	1.569	1.2482
0.078	1.7076	1.6787	1.5271	1.3478	1.8477	2.1581	1.4229	1.3583	1.4277	1.7289	1.7996	1.4247	1.8567	2.1229	1.715	1.0812	1.4921	1.604	1.2535	1.1786	1.1272	0.87982	1.5853	1.5159	0.94373	1.0675	0.88257	1.192	1.1873	1.1711	1.6895	1.6586	1.5115	1.3381	1.8257	2.165	1.4094	1.3325	1.4114	1.7034	1.7796	1.4161	1.8177	2.0839	1.6696	1.0657	1.4698	1.5769	1.2512
0.079	1.7069	1.6833	1.5271	1.3486	1.8413	2.1616	1.4233	1.3583	1.426	1.7271	1.7955	1.4306	1.8609	2.1244	1.7162	1.0812	1.4929	1.6047	1.2605	1.1849	1.1307	0.88147	1.5833	1.5198	0.94775	1.0609	0.88129	1.1964	1.1887	1.1752	1.6902	1.6599	1.5168	1.342	1.8232	2.1669	1.4101	1.3372	1.4183	1.7047	1.778	1.4207	1.8151	2.0795	1.675	1.066	1.4733	1.5698	1.2497
0.08	1.7064	1.6798	1.53	1.3493	1.8453	2.1636	1.426	1.3531	1.431	1.7263	1.7959	1.4249	1.8647	2.126	1.7195	1.0849	1.4973	1.6095	1.2612	1.1796	1.1342	0.88129	1.5857	1.5159	0.95068	1.0666	0.87982	1.2004	1.1929	1.1752	1.6912	1.652	1.5135	1.3423	1.8263	2.1678	1.4106	1.3385	1.4183	1.706	1.7811	1.4191	1.8181	2.0793	1.6732	1.0651	1.4808	1.5789	1.248
0.081	1.7031	1.6835	1.5293	1.355	1.8474	2.1669	1.4273	1.3597	1.4275	1.7274	1.8038	1.4264	1.8647	2.1281	1.7192	1.0827	1.4949	1.6111	1.2642	1.1869	1.1299	0.88092	1.5908	1.5183	0.95233	1.0638	0.88348	1.1999	1.1891	1.1739	1.6946	1.6613	1.5135	1.346	1.8268	2.174	1.4143	1.3429	1.4185	1.7064	1.7849	1.4222	1.821	2.0823	1.6791	1.0604	1.4784	1.5829	1.2561
0.082	1.7073	1.6855	1.5353	1.3557	1.8501	2.1669	1.4251	1.3603	1.4357	1.7307	1.8074	1.4236	1.8658	2.1306	1.7219	1.0792	1.4993	1.6133	1.2643	1.1854	1.1362	0.87744	1.5884	1.5209	0.94867	1.0644	0.8855	1.1938	1.1951	1.1724	1.6932	1.6606	1.5168	1.346	1.8261	2.1736	1.4191	1.3378	1.42	1.7117	1.7811	1.4209	1.8235	2.0792	1.6772	1.0633	1.478	1.5818	1.2523
0.083	1.7095	1.6893	1.53	1.3533	1.8474	2.1676	1.4284	1.3601	1.4368	1.7269	1.8094	1.4291	1.8647	2.1281	1.7217	1.0805	1.4982	1.6199	1.2649	1.1885	1.1353	0.88037	1.5905	1.5209	0.94482	1.0671	0.88422	1.1981	1.1904	1.1763	1.6954	1.6615	1.5209	1.3462	1.8325	2.1753	1.4158	1.3409	1.4185	1.7135	1.7875	1.4203	1.8201	2.0837	1.6829	1.0693	1.4815	1.587	1.2559
0.084	1.7111	1.6829	1.5352	1.3581	1.8479	2.1775	1.4301	1.3619	1.4344	1.7329	1.8041	1.4282	1.8631	2.129	1.7228	1.0829	1.4962	1.6165	1.2664	1.19	1.1371	0.88293	1.5965	1.5161	0.94812	1.0677	0.8844	1.1993	1.1962	1.1743	1.6974	1.6631	1.5194	1.3475	1.8298	2.1709	1.4152	1.3422	1.4187	1.7137	1.7877	1.4213	1.8256	2.0889	1.6904	1.0662	1.4727	1.585	1.2583
0.085	1.7131	1.689	1.5326	1.3544	1.8497	2.1784	1.4282	1.3625	1.4365	1.7296	1.808	1.4365	1.8655	2.1321	1.7247	1.0818	1.4993	1.6221	1.2656	1.1869	1.1345	0.88184	1.5928	1.5183	0.94958	1.0633	0.88531	1.1971	1.1937	1.1726	1.6957	1.6599	1.5267	1.3464	1.8322	2.1729	1.4167	1.3416	1.4214	1.7109	1.7878	1.4244	1.8268	2.0925	1.6857	1.0666	1.476	1.5855	1.257
0.086	1.7208	1.6884	1.5357	1.3566	1.8539	2.1764	1.4341	1.363	1.439	1.7391	1.8111	1.429	1.864	2.1257	1.7296	1.0798	1.5018	1.617	1.2673	1.1871	1.138	0.88898	1.5972	1.5227	0.95068	1.0673	0.8855	1.1962	1.1931	1.181	1.6987	1.66	1.5212	1.3453	1.8331	2.178	1.4198	1.3447	1.426	1.7108	1.7908	1.4255	1.8289	2.0901	1.6859	1.066	1.4758	1.5828	1.2598
0.087	1.7203	1.6882	1.5421	1.3608	1.8576	2.1815	1.4297	1.3625	1.4394	1.7388	1.8102	1.4368	1.8646	2.1308	1.7269	1.0891	1.4956	1.621	1.2691	1.1918	1.1376	0.88403	1.598	1.5234	0.9483	1.0657	0.88678	1.1973	1.2001	1.1792	1.7029	1.6688	1.5205	1.3515	1.8367	2.1762	1.4231	1.3412	1.4268	1.7153	1.7966	1.4236	1.8305	2.0876	1.6879	1.0695	1.4813	1.5864	1.2574
0.088	1.7205	1.6937	1.5357	1.3596	1.8512	2.179	1.435	1.3667	1.4335	1.7362	1.8089	1.4337	1.866	2.1326	1.7303	1.0779	1.4976	1.6216	1.2713	1.1907	1.1375	0.88403	1.5947	1.5251	0.94611	1.067	0.88806	1.2006	1.1975	1.1768	1.699	1.6694	1.528	1.3486	1.8375	2.1771	1.4176	1.3436	1.4257	1.7119	1.7913	1.4271	1.8389	2.0905	1.6882	1.0629	1.4819	1.5883	1.2632
0.089	1.7175	1.6956	1.5386	1.3625	1.8571	2.181	1.4354	1.3658	1.4418	1.7289	1.8192	1.4409	1.8697	2.1335	1.7278	1.0805	1.5004	1.6236	1.2691	1.194	1.1406	0.88531	1.5998	1.5247	0.94867	1.0708	0.88696	1.1971	1.1975	1.181	1.7045	1.6664	1.5244	1.3548	1.8393	2.1786	1.4205	1.3475	1.4269	1.7175	1.7888	1.4288	1.8303	2.0956	1.693	1.0759	1.4826	1.5905	1.2638
0.09	1.7168	1.7014	1.5408	1.3614	1.8593	2.1859	1.4301	1.3687	1.4432	1.7375	1.8188	1.4357	1.8693	2.1319	1.7314	1.08	1.5024	1.623	1.2737	1.1918	1.1437	0.88879	1.6029	1.526	0.94885	1.0649	0.88824	1.1992	1.2025	1.1808	1.7043	1.6655	1.5242	1.3531	1.8391	2.176	1.4233	1.3464	1.4284	1.7175	1.7919	1.4315	1.832	2.0916	1.687	1.0649	1.4841	1.5901	1.2596
0.091	1.7216	1.6983	1.5441	1.3605	1.8576	2.1874	1.4344	1.3667	1.4434	1.7395	1.8149	1.4379	1.868	2.1326	1.73	1.0807	1.5016	1.6232	1.2735	1.1949	1.1472	0.89172	1.608	1.5256	0.9483	1.0677	0.88843	1.2012	1.2047	1.184	1.7049	1.6681	1.5256	1.3488	1.8371	2.1848	1.4235	1.3449	1.4269	1.7181	1.7968	1.4291	1.836	2.0936	1.6932	1.0638	1.485	1.5943	1.2621
0.092	1.725	1.6963	1.5474	1.3641	1.8591	2.1903	1.439	1.3661	1.4429	1.7428	1.8181	1.4396	1.8712	2.137	1.7309	1.0814	1.504	1.6199	1.274	1.197	1.1422	0.89337	1.6071	1.5302	0.94629	1.0675	0.88934	1.203	1.1993	1.1818	1.708	1.6747	1.5295	1.3535	1.8397	2.1868	1.4218	1.348	1.4269	1.7117	1.7933	1.4306	1.8367	2.0986	1.6994	1.066	1.4824	1.5945	1.264
0.093	1.7223	1.7031	1.5425	1.361	1.8636	2.1885	1.4339	1.3623	1.4443	1.7366	1.8192	1.4387	1.869	2.1367	1.7375	1.0851	1.5046	1.6229	1.2717	1.1966	1.1446	0.89337	1.6066	1.5304	0.94647	1.0671	0.89301	1.1988	1.2043	1.1803	1.7076	1.6769	1.5306	1.3533	1.8386	2.1896	1.4282	1.3513	1.4328	1.7199	1.7957	1.4286	1.8365	2.0986	1.7025	1.0732	1.4866	1.5954	1.2634
0.094	1.723	1.6985	1.5494	1.3634	1.8629	2.1953	1.4398	1.3707	1.4442	1.7415	1.8201	1.4403	1.8684	2.1359	1.7333	1.0831	1.5097	1.6273	1.2733	1.2014	1.1433	0.88916	1.6122	1.5322	0.95453	1.0651	0.89044	1.2003	1.2067	1.1887	1.7042	1.6725	1.5309	1.3553	1.8364	2.1892	1.4258	1.3504	1.4321	1.7221	1.7986	1.4291	1.8369	2.0936	1.7	1.0752	1.4852	1.5934	1.268
0.095	1.723	1.697	1.5476	1.3605	1.8627	2.1964	1.4363	1.3676	1.4453	1.7417	1.8157	1.4398	1.8719	2.1409	1.7327	1.0822	1.5049	1.6269	1.2735	1.2003	1.1484	0.89099	1.6135	1.5322	0.95361	1.0675	0.88879	1.2081	1.2059	1.1885	1.7051	1.671	1.533	1.353	1.842	2.1863	1.4255	1.3502	1.4304	1.7194	1.8007	1.4315	1.8433	2.1021	1.7065	1.0677	1.4846	1.5959	1.2658
0.096	1.726	1.7027	1.5467	1.3645	1.8666	2.1971	1.441	1.3663	1.4518	1.7399	1.8149	1.4405	1.8724	2.1387	1.7331	1.0818	1.5064	1.6218	1.2706	1.1988	1.1453	0.88971	1.6124	1.537	0.94995	1.073	0.88861	1.2059	1.2057	1.1902	1.7076	1.6776	1.5379	1.3555	1.8455	2.1934	1.4326	1.3493	1.4355	1.7197	1.8016	1.4324	1.8391	2.0931	1.7018	1.0627	1.4866	1.5963	1.2708
0.097	1.7227	1.7043	1.5496	1.3652	1.8638	2.1976	1.4396	1.3691	1.4513	1.7411	1.8221	1.4412	1.8721	2.1345	1.7373	1.0825	1.5057	1.6274	1.274	1.199	1.1462	0.89191	1.6115	1.5361	0.9483	1.0697	0.89392	1.2057	1.207	1.1878	1.7075	1.6804	1.5353	1.3592	1.8408	2.1932	1.4264	1.3482	1.4339	1.728	1.8032	1.4379	1.8411	2.0953	1.7078	1.0688	1.4857	1.5976	1.2651
0.098	1.7254	1.7032	1.548	1.3678	1.8635	2.1973	1.4383	1.3676	1.4462	1.7419	1.8228	1.4412	1.8695	2.1385	1.7369	1.0825	1.5086	1.6243	1.2733	1.1986	1.1525	0.89044	1.6148	1.5388	0.95142	1.0708	0.89008	1.2079	1.2105	1.1898	1.7097	1.6747	1.5364	1.3575	1.8413	2.1909	1.4293	1.3517	1.4323	1.7239	1.8058	1.4363	1.8386	2.0958	1.7053	1.069	1.4857	1.6003	1.2667
0.099	1.7305	1.7014	1.5527	1.3669	1.8629	2.2007	1.4425	1.3663	1.4491	1.739	1.819	1.4436	1.8721	2.1374	1.7379	1.084	1.5064	1.6296	1.2783	1.1999	1.1481	0.89264	1.6106	1.5392	0.95343	1.0759	0.89502	1.2107	1.2047	1.1938	1.7095	1.6798	1.5363	1.3561	1.8431	2.1947	1.4308	1.3546	1.4372	1.7258	1.7983	1.4387	1.8413	2.0982	1.7087	1.0739	1.4872	1.5983	1.2702
0.1	1.725	1.7003	1.5441	1.3654	1.8611	2.1993	1.4383	1.3678	1.4515	1.7488	1.8261	1.446	1.8746	2.1387	1.7397	1.0856	1.5055	1.6271	1.2706	1.1986	1.153	0.89227	1.6187	1.5403	0.9538	1.0759	0.89374	1.2101	1.2103	1.1889	1.7091	1.6809	1.5374	1.3577	1.8435	2.1953	1.4275	1.3544	1.4359	1.7261	1.8058	1.4464	1.8424	2.0967	1.7089	1.0703	1.4907	1.6038	1.2671
0.101	1.7239	1.7038	1.5489	1.3656	1.8627	2.2015	1.4379	1.3702	1.45	1.7435	1.8212	1.4432	1.8777	2.1392	1.7391	1.0864	1.5075	1.6273	1.2792	1.2017	1.1505	0.88916	1.6137	1.5432	0.95416	1.0723	0.89172	1.2068	1.2156	1.1918	1.7082	1.6833	1.5328	1.3596	1.8453	2.1927	1.4295	1.3526	1.4344	1.7307	1.8074	1.435	1.8415	2.098	1.7051	1.073	1.4868	1.6024	1.2673
0.102	1.7265	1.7032	1.5547	1.3661	1.8629	2.2053	1.4432	1.3726	1.4476	1.7494	1.8232	1.448	1.8761	2.1352	1.7371	1.0873	1.5104	1.6313	1.2806	1.2025	1.1486	0.89465	1.6188	1.543	0.95251	1.0767	0.89575	1.2089	1.2107	1.1911	1.7098	1.6846	1.5399	1.3588	1.8453	2.1987	1.429	1.3559	1.4396	1.7296	1.7996	1.4368	1.8444	2.0969	1.7082	1.0737	1.4881	1.5991	1.2675
0.103	1.7292	1.708	1.5511	1.3665	1.8699	2.2042	1.4398	1.3696	1.4518	1.7472	1.8228	1.4491	1.8755	2.1345	1.743	1.0851	1.5071	1.636	1.2799	1.2034	1.1528	0.89319	1.6157	1.543	0.95288	1.0756	0.89246	1.2134	1.2125	1.1938	1.7122	1.6787	1.5366	1.3621	1.8466	2.1964	1.4319	1.3513	1.4383	1.7241	1.8052	1.4429	1.8453	2.1019	1.7084	1.0673	1.485	1.6046	1.2709
0.104	1.7292	1.7014	1.5547	1.3683	1.8673	2.2053	1.4464	1.3716	1.4546	1.7413	1.8241	1.4471	1.875	2.1412	1.7366	1.0829	1.5073	1.6306	1.277	1.2047	1.1528	0.89722	1.6229	1.5439	0.94885	1.0754	0.89722	1.2112	1.2114	1.1959	1.7175	1.6752	1.5397	1.3601	1.8474	2.2011	1.4301	1.3541	1.435	1.7296	1.8047	1.4398	1.845	2.1057	1.7108	1.0734	1.4888	1.6057	1.2717
0.105	1.7271	1.7093	1.5577	1.3669	1.8638	2.2072	1.4443	1.3678	1.4531	1.7463	1.823	1.4533	1.8757	2.1324	1.7455	1.0867	1.5104	1.6353	1.2806	1.2045	1.1523	0.89612	1.6199	1.5465	0.95178	1.0756	0.90161	1.2162	1.2129	1.1966	1.7162	1.6758	1.5372	1.3575	1.8503	2.1985	1.4302	1.3539	1.4387	1.7263	1.804	1.439	1.8444	2.0977	1.7124	1.0699	1.4949	1.6029	1.2691
0.106	1.7305	1.7051	1.5549	1.3704	1.8658	2.2066	1.4396	1.3727	1.4515	1.7415	1.8267	1.4513	1.8759	2.1359	1.7446	1.0842	1.5075	1.632	1.2841	1.2052	1.153	0.89447	1.6227	1.5482	0.9549	1.0761	0.8996	1.2142	1.2155	1.1951	1.717	1.684	1.5461	1.3629	1.8472	2.2057	1.4339	1.3546	1.4379	1.7278	1.8027	1.4412	1.8457	2.0977	1.7142	1.0734	1.4885	1.6064	1.2697
0.107	1.7289	1.7053	1.5648	1.3687	1.8713	2.2172	1.4399	1.3718	1.4507	1.7395	1.8212	1.4518	1.8801	2.1363	1.745	1.0853	1.5112	1.6328	1.2775	1.2059	1.1512	0.89227	1.6208	1.5471	0.95416	1.0752	0.90125	1.218	1.2127	1.2012	1.7208	1.6893	1.5478	1.3618	1.8506	2.1995	1.4332	1.3555	1.4409	1.7252	1.8082	1.439	1.8448	2.1052	1.713	1.0701	1.4881	1.6044	1.2695
0.108	1.7283	1.7034	1.5584	1.3698	1.8677	2.2147	1.4401	1.3685	1.4529	1.7477	1.8223	1.4493	1.8792	2.1372	1.7413	1.0858	1.5057	1.6351	1.279	1.2056	1.1541	0.89392	1.6214	1.545	0.95654	1.0785	0.89923	1.2175	1.2133	1.1984	1.7186	1.6809	1.5436	1.3605	1.8463	2.2031	1.4293	1.357	1.4405	1.7314	1.8032	1.439	1.8477	2.1019	1.7091	1.0748	1.4877	1.6038	1.2755
0.109	1.7329	1.7093	1.554	1.3711	1.8682	2.2099	1.4465	1.374	1.4507	1.7468	1.8267	1.4495	1.8781	2.1367	1.7404	1.0847	1.5046	1.6349	1.2823	1.2054	1.1537	0.89667	1.6263	1.5483	0.95856	1.0774	0.89795	1.2169	1.2151	1.196	1.717	1.6853	1.5427	1.3641	1.8503	2.2006	1.428	1.3555	1.4409	1.7318	1.8073	1.4407	1.8448	2.0997	1.7141	1.0748	1.4903	1.6102	1.2702
0.11	1.7327	1.7056	1.5529	1.3667	1.8644	2.2163	1.4458	1.377	1.4561	1.7487	1.8267	1.4542	1.8803	2.1341	1.7419	1.0891	1.5095	1.6344	1.279	1.2061	1.1574	0.89612	1.623	1.5445	0.96204	1.0776	0.89429	1.216	1.218	1.2014	1.717	1.6831	1.541	1.3643	1.8525	2.2068	1.4297	1.3563	1.4429	1.7283	1.8076	1.4432	1.845	2.1039	1.7161	1.0723	1.4872	1.6066	1.2684
0.111	1.7303	1.699	1.5558	1.3691	1.8666	2.2145	1.4447	1.3773	1.459	1.7472	1.8265	1.4507	1.8792	2.1442	1.7443	1.0864	1.5121	1.6313	1.279	1.2078	1.1561	0.89667	1.6269	1.5474	0.95801	1.0739	0.89502	1.2173	1.2147	1.1973	1.7208	1.6871	1.5397	1.3601	1.8519	2.2059	1.4368	1.3605	1.4436	1.7307	1.8089	1.444	1.8497	2.1042	1.7148	1.0741	1.4892	1.6029	1.2748
0.112	1.7329	1.704	1.5515	1.3711	1.868	2.2147	1.4442	1.3724	1.4553	1.7479	1.8257	1.4482	1.8788	2.1409	1.7477	1.0809	1.5086	1.6349	1.2814	1.2039	1.1545	0.89722	1.6287	1.5496	0.96039	1.0767	0.89832	1.2173	1.2138	1.1984	1.7206	1.6866	1.5403	1.3676	1.853	2.2053	1.4319	1.353	1.4436	1.7311	1.8071	1.4416	1.8475	2.1026	1.7151	1.071	1.4923	1.6086	1.2709
0.113	1.7355	1.7095	1.5604	1.3711	1.8726	2.2123	1.4462	1.3704	1.4594	1.7472	1.829	1.4548	1.8755	2.1381	1.7444	1.0842	1.5044	1.6353	1.2827	1.2017	1.1541	0.8952	1.626	1.5476	0.96075	1.0801	0.90088	1.2156	1.2169	1.2008	1.7195	1.6886	1.5487	1.3627	1.8545	2.2073	1.4355	1.3583	1.4387	1.73	1.812	1.4418	1.8484	2.105	1.7153	1.0745	1.4907	1.6084	1.272
0.114	1.7371	1.7025	1.5522	1.3713	1.8673	2.2181	1.4427	1.3759	1.4597	1.7461	1.8241	1.45	1.8798	2.142	1.7432	1.0862	1.5112	1.6368	1.2753	1.2067	1.1565	0.8952	1.6251	1.5507	0.96002	1.0805	0.90143	1.22	1.2177	1.1995	1.7227	1.6875	1.5441	1.3645	1.8523	2.2081	1.4312	1.3515	1.4401	1.7311	1.8078	1.439	1.8468	2.1064	1.7151	1.0717	1.4894	1.6051	1.2746
0.115	1.7329	1.7012	1.5546	1.3694	1.8658	2.2174	1.4469	1.3744	1.4604	1.7529	1.8278	1.452	1.8765	2.1337	1.7422	1.0864	1.5051	1.6322	1.2836	1.2067	1.1547	0.89777	1.6282	1.5527	0.95673	1.0851	0.9007	1.2213	1.2202	1.2008	1.7179	1.6897	1.5432	1.3636	1.8474	2.2079	1.4368	1.3583	1.444	1.7347	1.8146	1.4405	1.8492	2.0978	1.7205	1.0776	1.4929	1.6084	1.2717
0.116	1.7307	1.7032	1.5526	1.3704	1.8719	2.2154	1.4399	1.374	1.4573	1.7419	1.8312	1.4506	1.879	2.1341	1.7422	1.0811	1.5062	1.6351	1.2854	1.2103	1.1591	0.89539	1.6273	1.552	0.95691	1.0827	0.89886	1.2175	1.2202	1.2047	1.7133	1.6866	1.5463	1.3627	1.8506	2.215	1.4323	1.3546	1.4427	1.7325	1.8082	1.4414	1.8453	2.1035	1.7197	1.0704	1.4855	1.611	1.2766
0.117	1.7314	1.7082	1.5577	1.3702	1.8682	2.2169	1.4451	1.3713	1.4586	1.7415	1.8329	1.4515	1.879	2.1363	1.7512	1.0842	1.5084	1.6339	1.2773	1.2098	1.1583	0.8974	1.6278	1.5498	0.9527	1.0836	0.90271	1.2187	1.2228	1.2037	1.7223	1.688	1.5414	1.3654	1.8532	2.2066	1.4343	1.3596	1.4425	1.7349	1.8074	1.4454	1.8488	2.1002	1.7214	1.069	1.4941	1.613	1.2783
0.118	1.7347	1.7014	1.5568	1.3733	1.8706	2.2154	1.4429	1.3768	1.4584	1.7422	1.8261	1.4531	1.879	2.1365	1.7477	1.0814	1.5049	1.6353	1.2827	1.2083	1.158	0.89703	1.6298	1.5544	0.96021	1.0829	0.89978	1.2202	1.2187	1.2079	1.7186	1.6893	1.5439	1.3632	1.8525	2.2112	1.4366	1.3574	1.4445	1.7344	1.8073	1.4436	1.8534	2.1046	1.7206	1.0732	1.4918	1.6066	1.2748
0.119	1.7353	1.6989	1.561	1.3685	1.8708	2.2161	1.4436	1.3727	1.4597	1.7487	1.8241	1.4528	1.8796	2.1378	1.7479	1.0856	1.5057	1.6362	1.2836	1.2076	1.1583	0.89484	1.6289	1.5546	0.96277	1.0805	0.90601	1.2213	1.2252	1.205	1.715	1.6871	1.5493	1.3683	1.8549	2.2143	1.4368	1.361	1.4418	1.7298	1.8135	1.4427	1.8466	2.1042	1.7162	1.0735	1.4965	1.6064	1.2803
0.12	1.7344	1.7053	1.5522	1.3689	1.8679	2.2192	1.444	1.3751	1.4594	1.741	1.8336	1.4564	1.8763	2.1378	1.7476	1.0853	1.5062	1.6436	1.2812	1.2111	1.1589	0.8952	1.6304	1.5575	0.95892	1.0787	0.89886	1.225	1.2233	1.2061	1.7194	1.6877	1.5458	1.3652	1.8556	2.2097	1.4359	1.3618	1.4429	1.73	1.8171	1.4434	1.8428	2.1072	1.7183	1.0728	1.4929	1.6064	1.2742
0.121	1.7382	1.7073	1.5584	1.3709	1.8686	2.2198	1.4449	1.3716	1.4612	1.7485	1.8212	1.4546	1.8766	2.1385	1.7479	1.082	1.5081	1.6344	1.2865	1.2133	1.1561	0.89575	1.6276	1.5562	0.95874	1.0822	0.89905	1.22	1.2235	1.2109	1.7139	1.687	1.5474	1.3627	1.8543	2.2141	1.435	1.3586	1.4432	1.7344	1.8153	1.4407	1.8497	2.1024	1.717	1.073	1.4907	1.6111	1.2801
0.122	1.7377	1.706	1.5527	1.3737	1.868	2.2194	1.4442	1.374	1.4634	1.752	1.8254	1.4546	1.8783	2.1346	1.7454	1.0831	1.509	1.6414	1.2876	1.2112	1.16	0.89978	1.6335	1.5535	0.96185	1.0829	0.90546	1.2211	1.2283	1.2096	1.7272	1.6875	1.5487	1.3647	1.8549	2.2084	1.4348	1.3596	1.4465	1.7311	1.8151	1.4436	1.8492	2.1002	1.7151	1.0757	1.4927	1.6102	1.2783
0.123	1.7391	1.7047	1.5535	1.3698	1.8638	2.2187	1.446	1.377	1.4579	1.7466	1.8261	1.4531	1.8794	2.1398	1.7454	1.0864	1.5077	1.6377	1.2883	1.2103	1.157	0.8996	1.6333	1.5564	0.96094	1.0851	0.90601	1.2195	1.2268	1.2065	1.719	1.6912	1.5474	1.3649	1.8539	2.2125	1.4407	1.3597	1.4493	1.7346	1.8157	1.4443	1.8545	2.1044	1.7168	1.0776	1.4925	1.6078	1.2773
0.124	1.7424	1.7029	1.5599	1.3698	1.8684	2.2242	1.4471	1.3755	1.459	1.7421	1.8287	1.4529	1.8805	2.1361	1.747	1.0864	1.5154	1.6315	1.288	1.2123	1.1563	0.89996	1.6284	1.5593	0.96039	1.0825	0.90509	1.2274	1.227	1.2112	1.7228	1.6945	1.548	1.3704	1.8508	2.2181	1.4359	1.3603	1.4456	1.7369	1.812	1.4502	1.8501	2.1	1.7228	1.0717	1.4899	1.6077	1.2755
0.125	1.7335	1.7071	1.5621	1.3711	1.8704	2.224	1.4473	1.3759	1.4586	1.7472	1.8314	1.4511	1.8766	2.1352	1.7476	1.0864	1.5009	1.6344	1.2843	1.2116	1.1585	0.8952	1.63	1.5606	0.96387	1.0849	0.90436	1.2209	1.2241	1.209	1.7195	1.6902	1.5491	1.3649	1.8519	2.2114	1.4394	1.3636	1.4449	1.7433	1.8094	1.4449	1.8508	2.0995	1.7208	1.0735	1.494	1.6069	1.2775
0.126	1.7413	1.7093	1.5586	1.3693	1.868	2.2225	1.448	1.3764	1.4572	1.7474	1.83	1.4507	1.8776	2.1376	1.7448	1.0856	1.5104	1.6377	1.281	1.2107	1.1616	0.89795	1.6355	1.5604	0.96112	1.0891	0.90326	1.222	1.225	1.2096	1.7203	1.6924	1.5487	1.3667	1.855	2.2128	1.4374	1.3568	1.4471	1.7329	1.8109	1.4513	1.8512	2.1021	1.7217	1.0734	1.4921	1.61	1.2784
0.127	1.741	1.7023	1.5657	1.3718	1.8723	2.226	1.4442	1.3727	1.4601	1.7455	1.8307	1.4539	1.8781	2.1374	1.7507	1.0838	1.5137	1.6366	1.2838	1.2101	1.1598	0.89795	1.6355	1.5577	0.96387	1.0862	0.90857	1.2242	1.2241	1.2083	1.7184	1.6926	1.556	1.3669	1.8576	2.2145	1.4354	1.3574	1.4471	1.7355	1.8151	1.4469	1.8475	2.1037	1.7199	1.0682	1.4925	1.6133	1.2762
0.128	1.7368	1.7025	1.5615	1.3707	1.8649	2.2225	1.4473	1.3766	1.4564	1.7501	1.8289	1.4529	1.8774	2.1365	1.7397	1.0801	1.5097	1.6388	1.2876	1.2142	1.16	0.8985	1.6333	1.558	0.96368	1.0831	0.90399	1.2266	1.225	1.2112	1.7208	1.6899	1.55	1.3665	1.8558	2.215	1.4355	1.3579	1.448	1.7366	1.8129	1.4478	1.8492	2.1035	1.723	1.0735	1.4925	1.6057	1.2779
0.129	1.736	1.7036	1.5652	1.3694	1.8701	2.2245	1.4458	1.3775	1.4625	1.7424	1.8323	1.4524	1.8743	2.1365	1.7468	1.0851	1.5103	1.637	1.2821	1.2127	1.1464	0.90106	1.632	1.5599	0.96259	1.0869	0.90527	1.2226	1.2248	1.2109	1.721	1.6912	1.5518	1.3651	1.8547	2.2181	1.4352	1.3544	1.4447	1.7355	1.8153	1.4476	1.8479	2.1031	1.7194	1.0759	1.4932	1.6086	1.2786
0.13	1.7353	1.7021	1.5584	1.3705	1.8671	2.2244	1.4456	1.3759	1.4603	1.7459	1.8373	1.4581	1.8792	2.1337	1.7452	1.0862	1.5082	1.6355	1.2861	1.2112	1.151	0.89648	1.6324	1.5604	0.96295	1.0886	0.90857	1.2248	1.2286	1.2133	1.7179	1.6902	1.5469	1.3693	1.855	2.2183	1.4377	1.3575	1.4456	1.7395	1.8111	1.4478	1.8479	2.1013	1.7214	1.0704	1.4918	1.6113	1.2779
0.131	1.7338	1.7034	1.5601	1.3715	1.8719	2.2286	1.4431	1.3738	1.4561	1.747	1.8294	1.4526	1.8776	2.1445	1.7487	1.0827	1.5123	1.6373	1.2854	1.2153	1.1508	0.89722	1.6331	1.5619	0.96222	1.0825	0.90875	1.2261	1.2255	1.2131	1.7192	1.691	1.5474	1.3702	1.858	2.2159	1.4366	1.3592	1.4469	1.7375	1.8144	1.4482	1.8477	2.1037	1.7199	1.0743	1.4919	1.615	1.2834
0.132	1.7422	1.7082	1.5619	1.3702	1.8712	2.2238	1.4445	1.3748	1.4581	1.7443	1.8307	1.4515	1.8748	2.1365	1.745	1.0829	1.5119	1.6368	1.285	1.2127	1.1473	0.89685	1.6342	1.5584	0.96185	1.0862	0.9082	1.2255	1.2264	1.2101	1.7203	1.6873	1.5483	1.3685	1.8565	2.2165	1.4355	1.3592	1.4469	1.7325	1.8127	1.4524	1.8512	2.1075	1.7208	1.073	1.4918	1.6106	1.2817
0.133	1.7373	1.7047	1.5593	1.3731	1.8735	2.2245	1.4489	1.3804	1.463	1.7477	1.8373	1.4562	1.8732	2.1401	1.7465	1.0818	1.5095	1.6384	1.2854	1.2158	1.149	0.90234	1.6329	1.5626	0.96149	1.0904	0.90527	1.2274	1.2255	1.21	1.7203	1.6923	1.5547	1.366	1.8527	2.215	1.4346	1.3608	1.4504	1.7355	1.8182	1.4482	1.8475	2.0995	1.7227	1.0715	1.4896	1.6159	1.2838
0.134	1.7329	1.7119	1.5606	1.3694	1.8746	2.2282	1.4485	1.3764	1.4606	1.7492	1.8345	1.4522	1.8746	2.1361	1.7468	1.08	1.509	1.6399	1.2839	1.2133	1.1525	0.89722	1.6399	1.5661	0.9635	1.0878	0.90491	1.2286	1.2279	1.2151	1.7238	1.6928	1.5496	1.3654	1.856	2.2158	1.4407	1.3557	1.448	1.7296	1.8089	1.4498	1.8474	2.1055	1.7186	1.0714	1.4947	1.6088	1.283
0.135	1.7318	1.7097	1.561	1.3727	1.8704	2.2269	1.4496	1.376	1.4572	1.7487	1.8373	1.4595	1.8734	2.1385	1.7463	1.0789	1.5115	1.6322	1.2918	1.2123	1.1534	0.89923	1.6322	1.5643	0.9635	1.0873	0.90894	1.2261	1.2305	1.2175	1.7234	1.6904	1.5485	1.3678	1.855	2.2211	1.4427	1.3581	1.4462	1.7346	1.8166	1.4517	1.851	2.1039	1.7247	1.0699	1.4914	1.6073	1.2766
0.136	1.7324	1.708	1.556	1.3705	1.8686	2.2273	1.4462	1.3764	1.4568	1.7477	1.8349	1.4518	1.875	2.1365	1.7432	1.0849	1.5123	1.6392	1.2876	1.2145	1.1528	0.90125	1.6355	1.5665	0.96112	1.0886	0.91516	1.2239	1.2288	1.2144	1.7243	1.6895	1.5476	1.3667	1.855	2.2143	1.4376	1.3597	1.4478	1.7338	1.8116	1.4506	1.8514	2.105	1.7249	1.0677	1.4892	1.6106	1.2757
0.137	1.7338	1.7075	1.558	1.3709	1.8688	2.2277	1.4467	1.3771	1.4577	1.7476	1.8281	1.454	1.8792	2.1345	1.7481	1.0816	1.5093	1.6326	1.2889	1.2138	1.1536	0.90015	1.6388	1.5639	0.96478	1.0898	0.91132	1.2248	1.2294	1.2184	1.7249	1.6875	1.5483	1.3656	1.8512	2.2198	1.4354	1.3553	1.4464	1.7386	1.8135	1.4478	1.849	2.1044	1.7223	1.0703	1.4929	1.6077	1.2794
0.138	1.7347	1.713	1.559	1.3687	1.8699	2.23	1.4476	1.3762	1.4625	1.7472	1.8354	1.4529	1.8755	2.1323	1.7494	1.0831	1.515	1.632	1.2896	1.2184	1.149	0.90033	1.6375	1.5657	0.96423	1.0889	0.90765	1.2283	1.2248	1.2167	1.7223	1.6912	1.5498	1.366	1.8532	2.2165	1.4394	1.3607	1.4454	1.7349	1.8168	1.448	1.8466	2.1061	1.7236	1.0723	1.4875	1.6104	1.2766
0.139	1.7351	1.7075	1.5604	1.3702	1.8655	2.224	1.4478	1.376	1.461	1.7461	1.8351	1.455	1.875	2.1323	1.7466	1.0854	1.5093	1.637	1.283	1.2149	1.1506	0.89502	1.6366	1.5672	0.96808	1.0875	0.91351	1.2268	1.2281	1.2155	1.7311	1.691	1.5502	1.366	1.8539	2.213	1.4348	1.3596	1.446	1.7351	1.816	1.4507	1.8517	2.1	1.7249	1.0693	1.4881	1.6115	1.2744
0.14	1.7384	1.7109	1.5553	1.3713	1.8679	2.2311	1.4546	1.3764	1.4583	1.7446	1.8292	1.4539	1.8777	2.1361	1.7472	1.0851	1.5106	1.6302	1.2872	1.2171	1.1483	0.89978	1.6393	1.5643	0.96918	1.088	0.90948	1.2294	1.2283	1.22	1.7254	1.6928	1.5491	1.3704	1.8587	2.224	1.437	1.3596	1.4502	1.7353	1.8201	1.4469	1.849	2.1019	1.7267	1.0704	1.494	1.6148	1.2805
0.141	1.7329	1.7097	1.5639	1.3698	1.8668	2.2267	1.4496	1.3771	1.4659	1.7496	1.8289	1.4551	1.8796	2.1337	1.7454	1.0822	1.5049	1.6317	1.283	1.2153	1.1516	0.8996	1.6381	1.5668	0.96167	1.0884	0.91241	1.2281	1.2294	1.2215	1.7269	1.6924	1.5485	1.3674	1.8554	2.2218	1.4385	1.3564	1.4482	1.7349	1.8175	1.4489	1.8512	2.1011	1.7239	1.0697	1.4929	1.6086	1.2794
0.142	1.7399	1.7097	1.5635	1.3729	1.8701	2.2295	1.4517	1.3744	1.4592	1.7457	1.8342	1.4555	1.8732	2.1357	1.7439	1.0844	1.5108	1.6318	1.2838	1.2155	1.1536	0.90234	1.6377	1.5667	0.9646	1.093	0.90967	1.2297	1.229	1.2208	1.7254	1.6899	1.5458	1.3691	1.8541	2.2244	1.4387	1.3592	1.4498	1.7382	1.817	1.45	1.8499	2.1028	1.7188	1.0737	1.489	1.6122	1.2803
0.143	1.734	1.7124	1.5624	1.3702	1.8708	2.2284	1.4489	1.3793	1.4562	1.7452	1.8307	1.4485	1.8712	2.1346	1.7477	1.0864	1.511	1.6348	1.2852	1.2155	1.1492	0.89539	1.6353	1.5668	0.96478	1.0911	0.91443	1.2275	1.231	1.2228	1.7245	1.6917	1.5476	1.3716	1.8506	2.2225	1.439	1.3619	1.446	1.7366	1.8184	1.4487	1.8505	2.1039	1.7234	1.0723	1.4912	1.6106	1.2784
0.144	1.7338	1.7071	1.5577	1.3742	1.8671	2.2264	1.4509	1.379	1.4604	1.7461	1.8267	1.452	1.8761	2.1403	1.7444	1.0913	1.5044	1.639	1.2874	1.2166	1.1483	0.90216	1.6368	1.5634	0.96497	1.092	0.9126	1.229	1.2292	1.2239	1.7347	1.6985	1.5494	1.3685	1.8589	2.2174	1.4394	1.3627	1.4496	1.739	1.817	1.4482	1.8483	2.1022	1.7219	1.0706	1.4921	1.6104	1.279
0.145	1.7358	1.7075	1.5608	1.3696	1.8706	2.2289	1.4506	1.3788	1.4584	1.7485	1.8325	1.4568	1.8779	2.1363	1.749	1.0884	1.5062	1.6353	1.2867	1.2118	1.1497	0.89777	1.636	1.5676	0.9668	1.0928	0.91187	1.2303	1.2299	1.2213	1.7289	1.6899	1.5491	1.3689	1.8541	2.2198	1.4385	1.3656	1.4458	1.7338	1.817	1.4535	1.8483	2.1024	1.7249	1.0662	1.4912	1.6108	1.2794
0.146	1.7404	1.7067	1.5617	1.3749	1.8664	2.2315	1.4456	1.3779	1.4634	1.7461	1.8325	1.4564	1.8746	2.1335	1.7479	1.086	1.5033	1.6344	1.285	1.218	1.1486	0.90106	1.6362	1.5672	0.96936	1.0898	0.91187	1.2285	1.2281	1.2184	1.7219	1.6959	1.5487	1.3667	1.8565	2.2176	1.4374	1.3621	1.4467	1.7344	1.8148	1.4496	1.8494	2.1015	1.7199	1.0715	1.4894	1.6088	1.2806
0.147	1.7333	1.7056	1.5639	1.37	1.8666	2.2299	1.4515	1.3801	1.4604	1.7534	1.8344	1.4533	1.8766	2.1361	1.7463	1.0836	1.509	1.6349	1.2874	1.2125	1.155	0.89905	1.6331	1.5681	0.96588	1.092	0.91571	1.2314	1.2285	1.2224	1.7252	1.6904	1.5482	1.3689	1.8578	2.2156	1.4387	1.3583	1.4484	1.7384	1.8135	1.4489	1.8503	2.1048	1.7206	1.0704	1.4905	1.6102	1.288
0.148	1.738	1.7053	1.5599	1.3682	1.8679	2.2267	1.4474	1.3749	1.4601	1.7433	1.8246	1.4548	1.8761	2.137	1.7477	1.0862	1.5097	1.6379	1.2836	1.212	1.153	0.89941	1.637	1.5668	0.96478	1.0942	0.91351	1.2285	1.2308	1.2198	1.7294	1.6912	1.5571	1.3709	1.8593	2.2227	1.4383	1.3629	1.4517	1.7408	1.8184	1.4474	1.8472	2.1017	1.7227	1.069	1.4885	1.611	1.2894
0.149	1.7384	1.7086	1.5602	1.3698	1.8655	2.2348	1.4474	1.3749	1.4608	1.7543	1.8226	1.4518	1.8759	2.1398	1.7487	1.086	1.504	1.6311	1.2858	1.214	1.1519	0.89832	1.6421	1.5714	0.9668	1.093	0.91571	1.2349	1.2321	1.2213	1.7269	1.693	1.5498	1.3669	1.8585	2.2278	1.4341	1.3625	1.4518	1.7377	1.8164	1.4555	1.8461	2.1035	1.721	1.0708	1.4914	1.613	1.2799
0.15	1.7362	1.7086	1.5619	1.3691	1.8693	2.2297	1.4467	1.379	1.4599	1.7512	1.8323	1.4579	1.8721	2.1389	1.7466	1.0798	1.5128	1.6401	1.2883	1.2125	1.1532	0.89813	1.637	1.563	0.96552	1.0959	0.91388	1.2301	1.2279	1.2219	1.7258	1.6921	1.5558	1.3704	1.851	2.2191	1.4343	1.3625	1.4496	1.7375	1.816	1.4493	1.8499	2.1004	1.7283	1.0653	1.4879	1.6124	1.2841
0.151	1.7346	1.7076	1.5637	1.3693	1.8702	2.2275	1.4458	1.377	1.4584	1.7514	1.8223	1.452	1.8774	2.137	1.754	1.086	1.5068	1.6368	1.2852	1.2167	1.1567	0.90015	1.6377	1.5698	0.96735	1.0955	0.9115	1.2343	1.2323	1.2239	1.723	1.693	1.5536	1.37	1.8545	2.2242	1.4396	1.3601	1.4485	1.7437	1.8133	1.4458	1.8428	2.0982	1.725	1.0693	1.4888	1.6152	1.2858
0.152	1.7371	1.7087	1.5623	1.3685	1.8708	2.2288	1.4496	1.3775	1.4575	1.7459	1.8243	1.4583	1.8699	2.1293	1.7457	1.0909	1.5073	1.6351	1.2872	1.2178	1.153	0.89722	1.6408	1.5683	0.96954	1.0975	0.91388	1.2314	1.2299	1.2237	1.7263	1.6912	1.552	1.3656	1.8574	2.2249	1.4376	1.3572	1.4518	1.7325	1.8223	1.4467	1.8505	2.1044	1.7247	1.0681	1.4872	1.6086	1.2838
0.153	1.7388	1.7076	1.5646	1.3685	1.8706	2.2286	1.4474	1.3759	1.459	1.7479	1.8259	1.4568	1.8759	2.1335	1.7448	1.0842	1.5092	1.6388	1.2885	1.2158	1.1556	0.89832	1.6386	1.5699	0.96698	1.0948	0.91571	1.2307	1.2292	1.2239	1.7313	1.6968	1.5529	1.3658	1.8552	2.2244	1.442	1.364	1.4438	1.7417	1.8127	1.4487	1.8481	2.0991	1.7225	1.0712	1.4901	1.6104	1.2865
0.154	1.7368	1.7164	1.5615	1.3748	1.8713	2.2302	1.4496	1.3781	1.4584	1.7494	1.8276	1.4531	1.8783	2.1389	1.7452	1.0891	1.5075	1.6348	1.2859	1.216	1.1545	0.89978	1.6371	1.5663	0.97101	1.095	0.91443	1.2338	1.2328	1.2253	1.7294	1.6932	1.5551	1.3669	1.8604	2.2236	1.439	1.3608	1.4464	1.736	1.8104	1.4496	1.8474	2.1017	1.7228	1.0735	1.4872	1.6144	1.2849
0.155	1.7386	1.7051	1.5617	1.3711	1.8682	2.2328	1.4482	1.3779	1.4595	1.7474	1.8256	1.4586	1.8704	2.1337	1.7448	1.0876	1.5106	1.6304	1.2828	1.216	1.1534	0.90546	1.6393	1.5676	0.96716	1.0953	0.91388	1.2321	1.2338	1.2241	1.7278	1.6961	1.5535	1.3678	1.855	2.2249	1.4363	1.3592	1.4485	1.7366	1.8203	1.4462	1.8472	2.1013	1.723	1.0741	1.4852	1.6111	1.2834
0.156	1.739	1.7091	1.5621	1.3726	1.8644	2.2321	1.4507	1.3771	1.461	1.7518	1.8263	1.4562	1.8726	2.1332	1.749	1.0849	1.5077	1.6393	1.2878	1.2105	1.1521	0.90015	1.6406	1.5753	0.96973	1.0963	0.91443	1.2296	1.233	1.2219	1.7267	1.6952	1.5584	1.3709	1.8538	2.2202	1.439	1.3634	1.448	1.7333	1.8111	1.4482	1.8484	2.0988	1.7217	1.0737	1.4879	1.608	1.2859
0.157	1.7444	1.7087	1.5602	1.3682	1.866	2.231	1.4453	1.3773	1.4608	1.7507	1.8296	1.4535	1.8726	2.1374	1.7435	1.0887	1.5106	1.6328	1.2913	1.2134	1.1559	0.90106	1.6403	1.5778	0.96936	1.0944	0.91315	1.236	1.2314	1.2244	1.7243	1.6978	1.5549	1.3682	1.8578	2.224	1.4405	1.3614	1.4493	1.7351	1.8122	1.4542	1.847	2.1042	1.7281	1.0712	1.4888	1.6119	1.2841
0.158	1.7421	1.7032	1.5599	1.3676	1.8691	2.2335	1.4445	1.376	1.4604	1.7439	1.8268	1.455	1.8717	2.1334	1.749	1.0851	1.507	1.6379	1.2838	1.2186	1.1563	0.90289	1.6384	1.5714	0.96405	1.0944	0.9137	1.2325	1.2361	1.2268	1.7254	1.695	1.5511	1.3711	1.8545	2.2288	1.4399	1.3641	1.4495	1.7364	1.8113	1.4502	1.8477	2.1046	1.7201	1.0732	1.4998	1.6095	1.2849
0.159	1.7413	1.7071	1.5615	1.3705	1.8666	2.2295	1.4491	1.3757	1.4573	1.749	1.8287	1.455	1.8761	2.1301	1.7455	1.0865	1.5071	1.6364	1.2858	1.2153	1.1576	0.89923	1.6375	1.571	0.97064	1.0964	0.91223	1.2341	1.2332	1.2264	1.7281	1.6954	1.5516	1.3718	1.8561	2.224	1.4396	1.3649	1.4511	1.7336	1.8135	1.4493	1.849	2.1039	1.7252	1.0728	1.4941	1.6119	1.2839
0.16	1.7377	1.7062	1.5617	1.3694	1.868	2.2315	1.448	1.377	1.4586	1.7459	1.8254	1.4562	1.8752	2.1292	1.7476	1.0847	1.5112	1.6414	1.2838	1.2134	1.158	0.90106	1.6414	1.5769	0.9679	1.099	0.91718	1.2405	1.2361	1.2217	1.7289	1.6974	1.5518	1.3691	1.8572	2.2194	1.4407	1.3669	1.4453	1.7349	1.8171	1.4487	1.8486	2.0995	1.7214	1.0721	1.4875	1.6144	1.287
0.161	1.7353	1.7104	1.5619	1.3689	1.8668	2.2317	1.4478	1.374	1.459	1.7466	1.823	1.4573	1.877	2.1308	1.7474	1.0853	1.5095	1.6346	1.2852	1.2153	1.1526	0.90125	1.6406	1.5727	0.97156	1.0946	0.91022	1.2371	1.2323	1.229	1.7309	1.6978	1.5531	1.3727	1.8572	2.2203	1.4383	1.3618	1.4491	1.7379	1.816	1.4487	1.8477	2.1002	1.7241	1.0726	1.4929	1.611	1.2814
0.162	1.7373	1.7073	1.561	1.3698	1.8671	2.2277	1.4484	1.3748	1.4604	1.7538	1.8245	1.4601	1.8737	2.1332	1.7466	1.0816	1.5077	1.6386	1.2832	1.2186	1.1517	0.89996	1.6368	1.5743	0.97119	1.097	0.91425	1.2305	1.2376	1.2255	1.7303	1.6952	1.5531	1.366	1.8556	2.2256	1.4387	1.3641	1.4465	1.7395	1.8135	1.4496	1.8503	2.1013	1.7199	1.0761	1.4918	1.6154	1.2849
0.163	1.739	1.7049	1.5641	1.3705	1.868	2.2341	1.4489	1.3735	1.4623	1.7512	1.8259	1.4559	1.8726	2.1297	1.7466	1.0853	1.5068	1.6329	1.2852	1.2155	1.1576	0.90234	1.641	1.5769	0.97192	1.0957	0.91663	1.2321	1.2347	1.2231	1.7238	1.6954	1.546	1.3689	1.8583	2.228	1.4385	1.3572	1.4462	1.7364	1.8168	1.446	1.849	2.1024	1.7223	1.0697	1.4932	1.6117	1.2852
0.164	1.7397	1.7076	1.5566	1.3689	1.8664	2.2326	1.4469	1.3753	1.457	1.7459	1.8322	1.4553	1.8739	2.131	1.7395	1.0816	1.5093	1.6339	1.2876	1.2191	1.158	0.89575	1.6379	1.5736	0.96863	1.1001	0.90948	1.2336	1.236	1.2241	1.7232	1.6924	1.5551	1.3667	1.8596	2.2236	1.4399	1.3585	1.4498	1.7382	1.8067	1.4518	1.8508	2.1033	1.7227	1.0741	1.4918	1.6132	1.2819
0.165	1.7368	1.7014	1.5595	1.3696	1.8662	2.2306	1.4495	1.3755	1.4594	1.751	1.827	1.4579	1.8732	2.1271	1.7444	1.084	1.5086	1.6331	1.2863	1.2123	1.1543	0.89813	1.6421	1.5756	0.96899	1.095	0.91296	1.2352	1.2345	1.2246	1.7228	1.6939	1.5558	1.3651	1.8578	2.2211	1.439	1.3619	1.45	1.7325	1.814	1.4465	1.8461	2.0989	1.7232	1.0778	1.4897	1.6082	1.2878
0.166	1.738	1.7065	1.5612	1.3696	1.8633	2.2337	1.4487	1.3729	1.4608	1.7499	1.8311	1.4568	1.8717	2.1339	1.7439	1.0807	1.5086	1.6309	1.2825	1.2198	1.1561	0.89996	1.6425	1.5754	0.97028	1.0964	0.91296	1.2338	1.2369	1.2253	1.7214	1.6968	1.5505	1.3693	1.8598	2.2238	1.4368	1.3682	1.4495	1.7351	1.8126	1.452	1.8488	2.1042	1.7206	1.0719	1.4943	1.6108	1.2834
0.167	1.7379	1.7049	1.5667	1.3674	1.864	2.2306	1.4526	1.3793	1.4601	1.7542	1.8252	1.4564	1.8732	2.1306	1.7439	1.0856	1.5088	1.6351	1.2805	1.2175	1.1563	0.90509	1.6434	1.5749	0.97174	1.0913	0.91443	1.2341	1.2352	1.229	1.721	1.6952	1.5522	1.3709	1.8565	2.2245	1.4396	1.3652	1.452	1.7368	1.8144	1.4484	1.8441	2.1031	1.7227	1.0706	1.4927	1.6106	1.2836
0.168	1.7379	1.7062	1.5591	1.3674	1.8633	2.2302	1.4473	1.3748	1.4592	1.7503	1.827	1.4612	1.8715	2.1348	1.7457	1.0833	1.5101	1.6287	1.2876	1.2164	1.1503	0.90143	1.6421	1.5707	0.97156	1.0974	0.91553	1.2328	1.233	1.229	1.7241	1.6954	1.5509	1.372	1.8578	2.2229	1.4387	1.3583	1.4496	1.7369	1.8162	1.4493	1.8506	2.1008	1.7199	1.066	1.4941	1.6113	1.2852
0.169	1.7386	1.7098	1.5623	1.3689	1.8673	2.2313	1.4489	1.3757	1.4614	1.7516	1.8261	1.4579	1.8734	2.133	1.7439	1.0833	1.504	1.6357	1.2799	1.2166	1.1578	0.90033	1.6425	1.5756	0.97302	1.0924	0.91644	1.2378	1.2383	1.2323	1.7223	1.6901	1.5535	1.3693	1.8552	2.2181	1.4379	1.3618	1.4517	1.7346	1.8182	1.4511	1.8455	2.1024	1.7205	1.0715	1.4949	1.615	1.2841
0.17	1.7411	1.7087	1.5584	1.3687	1.8642	2.2375	1.4462	1.3766	1.4625	1.7492	1.827	1.4564	1.871	2.1319	1.7428	1.084	1.5077	1.6258	1.2836	1.2197	1.1543	0.90271	1.6412	1.578	0.96899	1.0942	0.91809	1.2383	1.2352	1.2257	1.7276	1.6957	1.5526	1.3694	1.8532	2.22	1.4355	1.3634	1.4423	1.7351	1.8177	1.45	1.8468	2.0986	1.7221	1.0756	1.4894	1.6161	1.2825
0.171	1.7404	1.7111	1.5641	1.3693	1.8679	2.2423	1.4458	1.3744	1.4604	1.7494	1.8265	1.4568	1.8702	2.1282	1.7408	1.0838	1.5086	1.6384	1.2885	1.223	1.1558	0.90198	1.6388	1.5747	0.97229	1.0968	0.91296	1.2378	1.2374	1.2296	1.726	1.6928	1.5533	1.3682	1.8578	2.2264	1.437	1.3577	1.4498	1.7386	1.8173	1.448	1.8474	2.1035	1.7212	1.0724	1.4914	1.6108	1.2863
0.172	1.7364	1.7095	1.5652	1.3678	1.8629	2.2388	1.4451	1.3737	1.4599	1.7503	1.8246	1.4597	1.8712	2.1279	1.7433	1.0842	1.507	1.6324	1.2836	1.2118	1.1559	0.90271	1.6373	1.5729	0.9668	1.0942	0.91406	1.2292	1.2376	1.2279	1.7234	1.6937	1.5533	1.3749	1.8558	2.2209	1.4376	1.3612	1.4464	1.7364	1.8137	1.4522	1.8474	2.0993	1.7243	1.0724	1.4881	1.6064	1.2827
0.173	1.7377	1.706	1.5646	1.37	1.8664	2.2392	1.4436	1.3771	1.4614	1.7494	1.8245	1.4535	1.8704	2.1332	1.7435	1.0842	1.5057	1.6293	1.285	1.2158	1.1556	0.89941	1.6377	1.5782	0.97357	1.0944	0.91388	1.2371	1.2343	1.2285	1.7232	1.6941	1.552	1.3698	1.8591	2.2213	1.441	1.3614	1.4509	1.7388	1.816	1.4498	1.8472	2.0997	1.7206	1.0721	1.4885	1.6082	1.2808
0.174	1.7362	1.7056	1.5628	1.3685	1.8662	2.2412	1.4482	1.3768	1.4617	1.7455	1.8235	1.4557	1.8717	2.1317	1.7454	1.0825	1.5051	1.6306	1.2856	1.2129	1.1578	0.89996	1.6415	1.5754	0.97046	1.0961	0.91388	1.2338	1.2352	1.2281	1.725	1.6913	1.5569	1.372	1.8563	2.2209	1.4387	1.3625	1.4495	1.7384	1.8142	1.454	1.8512	2.0993	1.7206	1.0737	1.4892	1.6122	1.2777
0.175	1.7358	1.7036	1.5597	1.3696	1.8636	2.2396	1.4434	1.3729	1.4594	1.7455	1.8263	1.457	1.873	2.1332	1.747	1.0814	1.5031	1.637	1.2858	1.2145	1.1558	0.90381	1.6445	1.576	0.97009	1.0999	0.91534	1.2358	1.2354	1.2268	1.7217	1.6899	1.5483	1.3687	1.8565	2.2233	1.4388	1.3641	1.4462	1.7371	1.8162	1.4462	1.8452	2.0988	1.7192	1.0703	1.4863	1.6097	1.277
0.176	1.7459	1.7082	1.5601	1.3678	1.8646	2.2377	1.4484	1.3729	1.461	1.7461	1.8287	1.4529	1.8699	2.1321	1.7454	1.0875	1.5075	1.6307	1.2858	1.2189	1.1554	0.90253	1.6403	1.5786	0.97229	1.0963	0.91333	1.2323	1.2334	1.2288	1.7252	1.6965	1.5515	1.3674	1.8587	2.2244	1.4376	1.3614	1.4474	1.7371	1.8197	1.4489	1.8439	2.1026	1.723	1.0677	1.4885	1.6128	1.2764
0.177	1.7344	1.7062	1.565	1.3671	1.8673	2.239	1.446	1.3768	1.4604	1.7479	1.8274	1.454	1.8765	2.1326	1.7433	1.0812	1.5088	1.634	1.2841	1.2142	1.1574	0.90344	1.643	1.5745	0.97192	1.0984	0.91498	1.2361	1.2338	1.2257	1.7241	1.6902	1.5516	1.3709	1.8549	2.2233	1.435	1.359	1.4493	1.7382	1.8155	1.4502	1.8457	2.1008	1.7239	1.0699	1.4892	1.6095	1.2761
0.178	1.7346	1.7051	1.5601	1.3716	1.8668	2.2392	1.4478	1.372	1.4592	1.7509	1.8303	1.4515	1.8704	2.135	1.7421	1.0812	1.5038	1.628	1.2902	1.2197	1.1532	0.89832	1.6412	1.5749	0.97339	1.0964	0.91333	1.2341	1.2411	1.2283	1.723	1.6959	1.5509	1.3678	1.8604	2.2245	1.441	1.3607	1.4493	1.7347	1.8201	1.4535	1.8492	2.0953	1.7201	1.0708	1.4908	1.6108	1.2828
0.179	1.7393	1.7078	1.5659	1.3685	1.8671	2.2388	1.4465	1.3744	1.463	1.7488	1.8279	1.4531	1.8706	2.1337	1.743	1.0833	1.5081	1.6302	1.2903	1.218	1.1569	0.90344	1.6419	1.5775	0.97485	1.0994	0.91846	1.235	1.2336	1.2252	1.7249	1.6952	1.552	1.3698	1.8538	2.22	1.4366	1.3618	1.4474	1.7333	1.8159	1.4529	1.8481	2.0975	1.7232	1.0792	1.487	1.6122	1.2795
0.18	1.7375	1.708	1.5533	1.3661	1.8688	2.2388	1.448	1.374	1.4566	1.7534	1.8252	1.4529	1.8699	2.1335	1.741	1.0829	1.5088	1.6344	1.29	1.2182	1.1558	0.90143	1.6386	1.5751	0.97357	1.0955	0.91827	1.2338	1.2336	1.2277	1.7203	1.6992	1.5478	1.3678	1.8565	2.2213	1.4416	1.3652	1.4489	1.7397	1.8122	1.4539	1.8466	2.0991	1.7241	1.0697	1.4863	1.6062	1.2799
0.181	1.7422	1.7064	1.559	1.3674	1.8671	2.2383	1.4487	1.3727	1.4579	1.7531	1.8257	1.4559	1.8688	2.1302	1.7454	1.0816	1.5051	1.6388	1.2832	1.2166	1.1565	0.90234	1.6393	1.5751	0.97064	1.0986	0.91846	1.2376	1.2325	1.2263	1.719	1.6923	1.5613	1.37	1.8574	2.224	1.4372	1.3638	1.4476	1.7362	1.8237	1.4495	1.8508	2.1024	1.721	1.066	1.4914	1.6077	1.2742
0.182	1.7391	1.7054	1.5643	1.3687	1.8691	2.2414	1.4493	1.3759	1.4608	1.7483	1.8248	1.4548	1.8735	2.1313	1.7455	1.0864	1.506	1.6267	1.2852	1.2158	1.1558	0.90326	1.6377	1.5762	0.97375	1.1006	0.91626	1.2361	1.2376	1.2296	1.7241	1.6923	1.5505	1.3715	1.8554	2.2227	1.4403	1.3649	1.4491	1.7384	1.8148	1.4528	1.8455	2.0962	1.7227	1.0704	1.4901	1.6099	1.2761
0.183	1.738	1.7012	1.5654	1.3676	1.8688	2.2385	1.4464	1.3777	1.4628	1.7437	1.8208	1.4553	1.8704	2.1273	1.7439	1.0809	1.5053	1.6289	1.2881	1.2158	1.1635	0.90216	1.6393	1.5776	0.9776	1.0952	0.92065	1.2328	1.2307	1.2303	1.7292	1.6961	1.546	1.3682	1.8593	2.2207	1.4436	1.3672	1.4498	1.7338	1.8111	1.4484	1.8457	2.0988	1.7269	1.071	1.4888	1.6108	1.2772
0.184	1.7417	1.7071	1.5601	1.3676	1.8669	2.2396	1.4489	1.374	1.4647	1.747	1.8344	1.454	1.873	2.1323	1.7435	1.0807	1.5095	1.6344	1.2885	1.212	1.1589	0.90033	1.6359	1.5767	0.97211	1.097	0.92212	1.2336	1.2372	1.2294	1.7271	1.6978	1.5472	1.3716	1.8611	2.2262	1.4405	1.3614	1.4445	1.7322	1.8177	1.4517	1.8481	2.0966	1.7241	1.0701	1.4822	1.6084	1.2768
0.185	1.7391	1.7031	1.5527	1.368	1.8644	2.2368	1.4502	1.376	1.4601	1.7432	1.8272	1.4568	1.871	2.1308	1.7426	1.0882	1.5059	1.6335	1.2887	1.2138	1.1607	0.90216	1.6359	1.5764	0.97247	1.0977	0.91919	1.2343	1.2347	1.2274	1.7281	1.6987	1.5434	1.3698	1.8556	2.2234	1.4368	1.3652	1.4469	1.7353	1.8146	1.4507	1.8463	2.1002	1.7223	1.0684	1.4881	1.6104	1.2781
0.186	1.743	1.7071	1.5604	1.3685	1.8695	2.2335	1.4491	1.3744	1.4617	1.7494	1.83	1.4568	1.8682	2.1299	1.7435	1.0889	1.5082	1.6357	1.2916	1.222	1.1567	0.90399	1.6364	1.58	0.97394	1.0948	0.91443	1.2361	1.236	1.2275	1.73	1.6957	1.5489	1.368	1.8539	2.2185	1.4368	1.3627	1.4458	1.7373	1.8137	1.4496	1.8472	2.0995	1.7217	1.0699	1.4888	1.6122	1.2783
0.187	1.7408	1.7091	1.5568	1.3689	1.8668	2.2386	1.4484	1.3729	1.461	1.749	1.8268	1.4542	1.8734	2.1315	1.7428	1.0831	1.5071	1.6309	1.283	1.2169	1.1569	0.90143	1.6414	1.5806	0.97156	1.0972	0.91663	1.2332	1.2367	1.229	1.7267	1.6952	1.5478	1.368	1.8587	2.2271	1.4357	1.3643	1.4442	1.7397	1.8173	1.4462	1.8494	2.0977	1.7221	1.0717	1.4916	1.6095	1.2753
0.188	1.7379	1.7062	1.5566	1.3694	1.8695	2.2375	1.4458	1.37	1.4604	1.7532	1.8272	1.4515	1.8677	2.1288	1.7397	1.0781	1.5044	1.6315	1.285	1.2156	1.1602	0.8985	1.6386	1.5787	0.97357	1.0997	0.91388	1.2321	1.2369	1.225	1.7254	1.7029	1.5498	1.368	1.8545	2.2213	1.4372	1.3643	1.4489	1.7283	1.8195	1.4482	1.8419	2.0993	1.7239	1.0688	1.4908	1.6071	1.2805
0.189	1.7382	1.7043	1.5601	1.3705	1.8701	2.2405	1.4465	1.3718	1.4625	1.7507	1.8217	1.4559	1.8726	2.1332	1.745	1.0838	1.5062	1.6315	1.2843	1.2208	1.1596	0.8996	1.6434	1.5793	0.97101	1.1014	0.91644	1.2358	1.2369	1.2277	1.7254	1.6972	1.5483	1.3696	1.8607	2.2269	1.4385	1.3621	1.4506	1.7366	1.8137	1.4482	1.8453	2.0969	1.7205	1.0693	1.4872	1.6141	1.2755
0.19	1.739	1.7089	1.5586	1.3676	1.8682	2.2377	1.4476	1.3753	1.4608	1.7481	1.8347	1.4529	1.8684	2.1317	1.7432	1.0842	1.5044	1.637	1.2876	1.2158	1.1607	0.8996	1.6393	1.5833	0.97742	1.0999	0.91974	1.2325	1.2334	1.2307	1.7281	1.6943	1.5538	1.3691	1.8539	2.2172	1.442	1.3671	1.4484	1.7289	1.8162	1.4478	1.8433	2.1002	1.7214	1.0724	1.4894	1.611	1.2772
0.191	1.7351	1.7069	1.5667	1.3656	1.8666	2.2363	1.4471	1.3759	1.4615	1.745	1.8309	1.4561	1.871	2.1293	1.7428	1.0794	1.5046	1.637	1.2852	1.2096	1.1548	0.90381	1.6386	1.5797	0.97375	1.0997	0.91168	1.2316	1.2361	1.2292	1.7329	1.6968	1.5524	1.3676	1.8558	2.2277	1.4372	1.3647	1.4476	1.7325	1.8126	1.4474	1.8468	2.101	1.7175	1.0719	1.487	1.6082	1.2836
0.192	1.732	1.7109	1.5617	1.3693	1.8657	2.2372	1.4464	1.3762	1.4584	1.7523	1.8312	1.4551	1.8728	2.1299	1.7435	1.0809	1.5108	1.6315	1.2856	1.2133	1.1631	0.90125	1.6415	1.5751	0.97357	1.0986	0.91443	1.2347	1.2391	1.2318	1.7274	1.6957	1.5465	1.3731	1.8591	2.2211	1.4387	1.361	1.4491	1.7375	1.8151	1.4489	1.8464	2.0967	1.7214	1.0739	1.489	1.608	1.2775
0.193	1.7386	1.7111	1.5601	1.3649	1.8662	2.2381	1.446	1.376	1.4599	1.752	1.8239	1.4551	1.8712	2.129	1.7422	1.0829	1.5029	1.6337	1.2874	1.2191	1.1614	0.8952	1.6417	1.5787	0.97284	1.1021	0.91956	1.2356	1.2376	1.2283	1.7256	1.697	1.5557	1.37	1.8589	2.2211	1.4388	1.3636	1.4491	1.7355	1.8184	1.4493	1.8503	2.1002	1.7219	1.069	1.4927	1.6104	1.2799
0.194	1.7351	1.7104	1.5599	1.3702	1.8618	2.244	1.4491	1.3751	1.4623	1.7479	1.8254	1.4546	1.8719	2.1302	1.7466	1.0825	1.5055	1.6311	1.2881	1.2164	1.1605	0.90509	1.6458	1.5776	0.98035	1.0979	0.91388	1.2339	1.2369	1.2316	1.7272	1.6972	1.5549	1.3693	1.8602	2.2214	1.439	1.3619	1.4476	1.7302	1.8182	1.4531	1.8459	2.1006	1.7205	1.0757	1.4899	1.6154	1.2792
0.195	1.7397	1.7106	1.5597	1.366	1.8673	2.239	1.4474	1.374	1.4615	1.749	1.8296	1.4575	1.8686	2.1334	1.7433	1.084	1.5059	1.6377	1.285	1.2178	1.16	0.90161	1.6425	1.5824	0.97815	1.099	0.91699	1.233	1.2374	1.2281	1.7294	1.6968	1.5575	1.3685	1.8574	2.2249	1.4405	1.3619	1.4465	1.7375	1.8102	1.4487	1.8419	2.0997	1.7232	1.0732	1.4872	1.6104	1.2786
0.196	1.7346	1.7038	1.5582	1.37	1.866	2.2374	1.4496	1.3753	1.4599	1.7476	1.823	1.4555	1.8723	2.1324	1.7432	1.0814	1.5031	1.6339	1.2887	1.218	1.1592	0.90051	1.6403	1.5787	0.97742	1.1003	0.91827	1.231	1.2367	1.2294	1.7303	1.6992	1.5551	1.3702	1.8554	2.2178	1.4348	1.3649	1.4451	1.7303	1.8177	1.4524	1.8453	2.101	1.7227	1.0717	1.4897	1.61	1.2766
0.197	1.7357	1.708	1.5677	1.3694	1.8669	2.2368	1.4469	1.3713	1.4599	1.7483	1.8276	1.4542	1.8686	2.1273	1.7426	1.0854	1.5066	1.6298	1.2891	1.2193	1.1572	0.90308	1.6386	1.5789	0.97888	1.0986	0.91351	1.2372	1.2387	1.2301	1.7287	1.7012	1.5527	1.3696	1.8593	2.2213	1.4394	1.3621	1.4485	1.7382	1.8091	1.4454	1.8406	2.0989	1.7186	1.0717	1.4875	1.613	1.2783
0.198	1.7432	1.7139	1.556	1.368	1.8624	2.2425	1.4506	1.3737	1.4601	1.7476	1.8254	1.4562	1.8688	2.1431	1.7432	1.0805	1.5027	1.6377	1.2867	1.2226	1.1589	0.90143	1.6397	1.5793	0.97961	1.0977	0.91516	1.2389	1.2394	1.229	1.728	1.6967	1.5604	1.3696	1.8611	2.2238	1.4341	1.3638	1.4504	1.7357	1.81	1.4458	1.8457	2.0989	1.7206	1.0703	1.4857	1.6082	1.2781
0.199	1.7347	1.7036	1.5674	1.3652	1.8675	2.2419	1.4442	1.3744	1.457	1.7472	1.8256	1.455	1.8647	2.1354	1.7424	1.0811	1.5038	1.6309	1.2874	1.2186	1.1581	0.89868	1.6408	1.5769	0.9798	1.0986	0.91809	1.2369	1.238	1.2292	1.7302	1.6978	1.5588	1.3694	1.8545	2.2238	1.4409	1.364	1.4504	1.7369	1.8069	1.4507	1.8506	2.1002	1.7239	1.0695	1.4892	1.6093	1.2788
0.2	1.7366	1.706	1.5571	1.3727	1.8638	2.2396	1.4478	1.3711	1.4606	1.7521	1.827	1.4551	1.8651	2.1423	1.739	1.0796	1.5051	1.6287	1.2878	1.2133	1.1545	0.89923	1.6423	1.5791	0.98145	1.0994	0.91516	1.2336	1.2394	1.229	1.7305	1.697	1.5515	1.3674	1.8567	2.2161	1.4355	1.3603	1.4491	1.7404	1.8115	1.4506	1.8466	2.0967	1.7223	1.0684	1.4962	1.6115	1.279
0.201	1.7364	1.7078	1.5575	1.3702	1.8622	2.235	1.4447	1.3762	1.4584	1.749	1.8316	1.4526	1.8701	2.1319	1.7435	1.0796	1.5057	1.6285	1.2878	1.2144	1.1569	0.89758	1.641	1.5811	0.98254	1.1001	0.91443	1.2347	1.2389	1.2314	1.7322	1.6972	1.5515	1.3696	1.8536	2.2234	1.4363	1.3605	1.4493	1.7349	1.8085	1.4478	1.8484	2.0962	1.7194	1.0684	1.4885	1.6111	1.2825
0.202	1.7406	1.7018	1.5571	1.3654	1.86	2.2377	1.4467	1.3742	1.4584	1.7448	1.8217	1.4584	1.8657	2.1273	1.7362	1.082	1.5048	1.6337	1.2872	1.2142	1.157	0.90143	1.6397	1.5786	0.97852	1.1001	0.91589	1.2374	1.2391	1.2312	1.732	1.6957	1.5586	1.3685	1.8549	2.224	1.4374	1.3641	1.4465	1.7349	1.8109	1.4498	1.8486	2.0971	1.7223	1.0741	1.4897	1.6099	1.2805
0.203	1.7382	1.7051	1.5546	1.3716	1.862	2.2388	1.4451	1.3748	1.4615	1.7461	1.8283	1.4566	1.8706	2.1266	1.7384	1.0787	1.5064	1.6348	1.2892	1.223	1.1572	0.90253	1.6395	1.5826	0.97961	1.1034	0.91864	1.2336	1.2369	1.2272	1.7254	1.6967	1.5547	1.3693	1.8549	2.2236	1.4401	1.3599	1.4476	1.7349	1.8107	1.4484	1.8459	2.094	1.721	1.0728	1.4885	1.6099	1.2814
0.204	1.7411	1.7098	1.5593	1.3658	1.8572	2.2346	1.4473	1.3718	1.459	1.749	1.8287	1.4535	1.8701	2.1262	1.743	1.0814	1.5059	1.6384	1.2859	1.2171	1.1556	0.8996	1.6408	1.5851	0.97943	1.1034	0.91809	1.2343	1.2372	1.2264	1.7283	1.6976	1.5507	1.3726	1.8556	2.2214	1.4387	1.3632	1.4502	1.7355	1.8107	1.4509	1.8463	2.0971	1.7217	1.0732	1.493	1.6058	1.2805
0.205	1.7402	1.7062	1.5577	1.3696	1.8616	2.239	1.4504	1.3687	1.4597	1.7448	1.8289	1.452	1.8702	2.1259	1.7417	1.0805	1.5051	1.6309	1.2858	1.2189	1.1596	0.89758	1.6393	1.5846	0.97595	1.0981	0.92065	1.2367	1.24	1.2303	1.732	1.6967	1.5566	1.3678	1.8528	2.2192	1.4348	1.3658	1.4469	1.7351	1.8175	1.4502	1.8499	2.1055	1.7206	1.071	1.4894	1.6088	1.2779
0.206	1.7426	1.7029	1.5602	1.3663	1.8587	2.2379	1.4487	1.3729	1.4583	1.7421	1.8246	1.4522	1.8701	2.1304	1.7422	1.0792	1.5048	1.6359	1.2891	1.2211	1.1605	0.90198	1.6404	1.5861	0.98401	1.0997	0.91901	1.2349	1.2422	1.2327	1.732	1.6919	1.5535	1.3722	1.8538	2.2255	1.4359	1.3625	1.45	1.7313	1.8127	1.4502	1.8457	2.0966	1.7214	1.0719	1.4865	1.6111	1.2759
0.207	1.7349	1.7115	1.5597	1.3698	1.866	2.2379	1.4465	1.3716	1.4601	1.7432	1.8265	1.4489	1.8669	2.129	1.7399	1.0792	1.5044	1.6328	1.2854	1.2184	1.158	0.90143	1.6377	1.5861	0.98016	1.1017	0.91846	1.2372	1.2404	1.2323	1.7289	1.697	1.5542	1.366	1.856	2.2234	1.4366	1.3638	1.4511	1.7342	1.8133	1.4484	1.8463	2.0953	1.721	1.0708	1.4885	1.6047	1.2797
0.208	1.7362	1.7056	1.5599	1.3665	1.8638	2.2419	1.4471	1.3722	1.461	1.7437	1.8228	1.4506	1.8728	2.1259	1.739	1.0789	1.506	1.628	1.2883	1.2202	1.1576	0.90216	1.643	1.578	0.98401	1.1019	0.91864	1.2378	1.2387	1.2307	1.7313	1.7009	1.554	1.3672	1.8556	2.2229	1.4387	1.3636	1.4517	1.7351	1.8124	1.452	1.842	2.0997	1.7249	1.0756	1.4881	1.6163	1.279
0.209	1.7379	1.7076	1.5619	1.3674	1.8611	2.2394	1.446	1.3733	1.4584	1.7437	1.8268	1.4526	1.875	2.1286	1.7415	1.08	1.5059	1.6289	1.2876	1.2193	1.1585	0.8996	1.6386	1.585	0.98273	1.101	0.92157	1.2352	1.2416	1.2279	1.7318	1.6979	1.5558	1.3694	1.8582	2.2229	1.442	1.3616	1.4509	1.7347	1.8102	1.4484	1.849	2.0973	1.7219	1.0724	1.4885	1.6102	1.2751
0.21	1.7347	1.704	1.5558	1.3671	1.8642	2.2343	1.4506	1.3744	1.4561	1.7549	1.8274	1.4511	1.8734	2.1266	1.7406	1.0781	1.5053	1.6282	1.2821	1.2162	1.1602	0.90216	1.6439	1.5833	0.97998	1.0988	0.91827	1.2398	1.2416	1.2318	1.7316	1.6923	1.552	1.3704	1.8539	2.2245	1.4387	1.3647	1.4458	1.7366	1.8149	1.4539	1.8431	2.0955	1.7221	1.0697	1.4859	1.6097	1.2759
0.211	1.7364	1.706	1.5551	1.3672	1.8631	2.2354	1.4465	1.3705	1.4583	1.7477	1.8182	1.4495	1.869	2.1244	1.7428	1.079	1.5046	1.6241	1.2854	1.218	1.1598	0.90143	1.6392	1.5842	0.97852	1.1023	0.91809	1.2349	1.2409	1.2323	1.725	1.6976	1.5478	1.3654	1.8594	2.22	1.4385	1.3607	1.4478	1.7325	1.8104	1.4473	1.842	2.0971	1.7247	1.0739	1.4881	1.615	1.2792
0.212	1.7373	1.7056	1.5573	1.3691	1.8655	2.2374	1.4474	1.3759	1.4592	1.7408	1.8226	1.4456	1.8701	2.1257	1.7411	1.0876	1.5081	1.6295	1.2881	1.222	1.1591	0.90033	1.6371	1.584	0.97925	1.1038	0.91864	1.2404	1.2376	1.2318	1.7303	1.6928	1.5531	1.3691	1.8552	2.2194	1.4365	1.3651	1.4506	1.7349	1.8206	1.4453	1.847	2.101	1.7203	1.0704	1.4875	1.6141	1.2746
0.213	1.7408	1.7131	1.558	1.3669	1.8673	2.2423	1.4449	1.3727	1.4594	1.7443	1.8278	1.4513	1.8691	2.1249	1.745	1.0798	1.5005	1.6306	1.2878	1.2169	1.1609	0.89648	1.6406	1.587	0.97961	1.1038	0.9137	1.2383	1.2391	1.2321	1.7349	1.6937	1.5597	1.3694	1.8576	2.224	1.4355	1.3636	1.446	1.7327	1.8159	1.4451	1.8404	2.0973	1.7172	1.0717	1.4879	1.61	1.2788
0.214	1.7397	1.7062	1.559	1.3667	1.8631	2.2385	1.444	1.374	1.4564	1.7465	1.8289	1.4528	1.8702	2.1284	1.7391	1.0761	1.5024	1.6278	1.2876	1.2182	1.1554	0.9007	1.6362	1.5862	0.98163	1.1016	0.91864	1.2376	1.2415	1.2299	1.7311	1.7	1.5546	1.3667	1.8582	2.2238	1.4363	1.3605	1.448	1.7362	1.823	1.4454	1.8428	2.1015	1.7208	1.0679	1.4886	1.6106	1.2766
0.215	1.741	1.7084	1.5632	1.3685	1.8668	2.2357	1.4484	1.3727	1.4548	1.7419	1.8219	1.4524	1.8697	2.127	1.7413	1.0825	1.5027	1.6307	1.2892	1.2177	1.157	0.89996	1.6404	1.5826	0.97815	1.103	0.91736	1.2376	1.2418	1.2319	1.73	1.6959	1.5551	1.3682	1.8563	2.2238	1.4388	1.3623	1.4443	1.7333	1.8168	1.4506	1.8431	2.0984	1.7219	1.0717	1.4881	1.6155	1.2797
0.216	1.7325	1.7062	1.5685	1.3713	1.864	2.2343	1.4464	1.3716	1.4564	1.7496	1.8241	1.4517	1.8686	2.1281	1.7411	1.088	1.5029	1.6335	1.2852	1.2197	1.1567	0.8996	1.641	1.5813	0.98035	1.0995	0.91846	1.2352	1.244	1.2318	1.7298	1.6946	1.5538	1.3667	1.8539	2.2222	1.4381	1.3632	1.4465	1.738	1.8153	1.4467	1.8455	2.098	1.7212	1.0701	1.4859	1.6128	1.2852
0.217	1.7349	1.7064	1.5674	1.37	1.8604	2.241	1.4449	1.3746	1.4579	1.7452	1.8259	1.4507	1.8717	2.1277	1.7408	1.0864	1.5079	1.6307	1.2913	1.2158	1.1576	0.8974	1.6412	1.5857	0.9765	1.0983	0.92029	1.2358	1.2444	1.2305	1.7318	1.6963	1.5526	1.3694	1.8558	2.2194	1.435	1.364	1.448	1.7364	1.8137	1.4502	1.8435	2.0958	1.7173	1.0703	1.4894	1.6113	1.2843
0.218	1.7327	1.7144	1.5623	1.3698	1.8653	2.2354	1.4462	1.3742	1.4555	1.7401	1.827	1.4537	1.8702	2.1262	1.7422	1.0873	1.5066	1.6328	1.2838	1.2162	1.1565	0.89868	1.6381	1.5859	0.9798	1.1003	0.91791	1.2382	1.2415	1.229	1.721	1.6946	1.5551	1.3694	1.8583	2.2189	1.4363	1.3616	1.4478	1.7278	1.8127	1.4524	1.8402	2.0975	1.7194	1.0703	1.4859	1.6069	1.2863
0.219	1.7406	1.7124	1.5602	1.3702	1.866	2.2385	1.4436	1.3746	1.4601	1.7432	1.8276	1.4548	1.8668	2.1224	1.7391	1.0833	1.5051	1.6302	1.2849	1.2164	1.1592	0.90179	1.6381	1.5833	0.98163	1.1045	0.91644	1.2376	1.2409	1.2328	1.7249	1.6961	1.5584	1.3652	1.8545	2.2176	1.4372	1.3625	1.4471	1.73	1.8127	1.4507	1.8477	2.0995	1.719	1.0681	1.4844	1.6108	1.2859
0.22	1.7391	1.71	1.561	1.3698	1.8638	2.235	1.4469	1.3713	1.4604	1.7485	1.8223	1.454	1.8713	2.1266	1.7452	1.08	1.4969	1.6284	1.2858	1.218	1.1563	0.90289	1.6434	1.5844	0.98547	1.099	0.91772	1.2374	1.2433	1.2316	1.7281	1.6972	1.5542	1.3694	1.853	2.2234	1.4374	1.3599	1.4469	1.7349	1.8206	1.4509	1.8453	2.0973	1.7192	1.0703	1.4896	1.6155	1.2863
0.221	1.739	1.7089	1.5606	1.3685	1.862	2.2352	1.4456	1.3694	1.4603	1.7476	1.8268	1.4496	1.8686	2.1264	1.7397	1.0829	1.5016	1.6307	1.2869	1.2166	1.1589	0.89923	1.6406	1.58	0.97833	1.1001	0.91919	1.2347	1.2389	1.2263	1.7305	1.6954	1.5476	1.3663	1.8516	2.2205	1.4363	1.3619	1.4476	1.7322	1.8113	1.4453	1.8435	2.0949	1.7203	1.0682	1.4936	1.611	1.2843
0.222	1.7349	1.7113	1.5645	1.3676	1.8604	2.231	1.4493	1.3727	1.4572	1.7441	1.8267	1.4507	1.866	2.1227	1.7468	1.0833	1.4976	1.6287	1.2903	1.2158	1.1585	0.90198	1.6421	1.5842	0.97852	1.1041	0.92322	1.2413	1.2398	1.2341	1.7249	1.6935	1.5527	1.3671	1.8519	2.2187	1.4372	1.3605	1.4524	1.7346	1.8115	1.4526	1.8446	2.0958	1.7205	1.0692	1.4859	1.6084	1.2843
0.223	1.7369	1.7091	1.5606	1.3652	1.8636	2.2328	1.4445	1.3707	1.4561	1.7413	1.83	1.4544	1.8673	2.1233	1.7395	1.0834	1.5005	1.6269	1.285	1.2193	1.1583	0.89923	1.643	1.5811	0.9776	1.1005	0.91846	1.2378	1.2418	1.2296	1.7283	1.6928	1.55	1.3654	1.8527	2.2211	1.4361	1.3629	1.4484	1.732	1.8115	1.4506	1.8426	2.0986	1.7195	1.0671	1.4912	1.6121	1.2838
0.224	1.7351	1.7155	1.5606	1.3693	1.8649	2.2311	1.4453	1.37	1.4568	1.743	1.8215	1.4529	1.8697	2.1257	1.741	1.0816	1.5009	1.6298	1.2817	1.218	1.1572	0.89868	1.6421	1.58	0.98218	1.1041	0.91388	1.235	1.2387	1.2327	1.7303	1.6908	1.5531	1.3678	1.8538	2.2242	1.4401	1.363	1.4467	1.7346	1.8116	1.4482	1.8428	2.0933	1.7243	1.0679	1.4905	1.6057	1.288
0.225	1.7419	1.7126	1.5593	1.3682	1.8658	2.2322	1.4449	1.3729	1.4557	1.7461	1.8221	1.4531	1.8697	2.1268	1.7432	1.0822	1.5005	1.632	1.2891	1.2164	1.1572	0.89868	1.643	1.5817	0.9809	1.1045	0.91626	1.2393	1.2393	1.2314	1.7216	1.6917	1.5557	1.3674	1.8582	2.2249	1.4399	1.361	1.4513	1.7355	1.8138	1.4423	1.8422	2.098	1.7205	1.071	1.4852	1.6166	1.2881
0.226	1.7421	1.7117	1.5615	1.3682	1.8636	2.2343	1.4451	1.37	1.4619	1.7444	1.8246	1.4539	1.8693	2.1253	1.7401	1.0818	1.5005	1.6309	1.2869	1.2173	1.1605	0.90143	1.637	1.5776	0.98181	1.1045	0.91772	1.2389	1.2416	1.2296	1.726	1.6921	1.5551	1.3713	1.8545	2.2194	1.439	1.3612	1.45	1.7333	1.8122	1.4489	1.8406	2.0958	1.7234	1.0748	1.4905	1.6044	1.2832
0.227	1.7433	1.7119	1.5641	1.3694	1.86	2.2317	1.4456	1.3727	1.4584	1.747	1.8294	1.4491	1.868	2.1215	1.7417	1.0807	1.5048	1.6307	1.2916	1.2195	1.1561	0.90033	1.6415	1.5815	0.98529	1.1032	0.91425	1.2394	1.2416	1.2299	1.7199	1.6946	1.5505	1.3694	1.8587	2.2222	1.4365	1.3625	1.4454	1.7335	1.8122	1.4485	1.8431	2.0995	1.7197	1.0706	1.4881	1.6084	1.288
0.228	1.745	1.7113	1.5579	1.3687	1.8636	2.2359	1.4465	1.3702	1.4583	1.7446	1.8261	1.4531	1.8697	2.1226	1.7388	1.0796	1.5004	1.6282	1.2845	1.2144	1.1587	0.90381	1.6388	1.5824	0.9809	1.1063	0.91791	1.2347	1.2415	1.2314	1.7201	1.6948	1.5494	1.3676	1.8571	2.217	1.4376	1.3583	1.4474	1.7349	1.8115	1.455	1.842	2.0955	1.7208	1.0695	1.4848	1.6078	1.2878
0.229	1.7382	1.7133	1.5624	1.3702	1.8631	2.2321	1.4458	1.3705	1.4559	1.7452	1.8292	1.4548	1.8706	2.1251	1.7399	1.0776	1.5046	1.6313	1.2827	1.218	1.1622	0.90143	1.6401	1.5811	0.98364	1.1038	0.91772	1.2371	1.2393	1.229	1.7238	1.6985	1.5515	1.3713	1.8538	2.2238	1.4381	1.3621	1.4454	1.7305	1.8192	1.4509	1.8446	2.0956	1.7208	1.0721	1.4859	1.6073	1.2918
0.23	1.7382	1.7137	1.5586	1.3711	1.8675	2.2311	1.4467	1.3689	1.454	1.7536	1.823	1.4529	1.8706	2.1215	1.7397	1.0829	1.5062	1.6287	1.2841	1.2175	1.1609	0.90015	1.6432	1.5822	0.97888	1.1017	0.91919	1.2415	1.2402	1.2328	1.7236	1.6948	1.5588	1.3672	1.8534	2.2192	1.4366	1.3616	1.4454	1.7322	1.8149	1.4495	1.8446	2.0958	1.7175	1.0697	1.4841	1.6133	1.2847
0.231	1.7355	1.7108	1.558	1.3718	1.8625	2.2374	1.4464	1.3746	1.4575	1.7569	1.8235	1.4544	1.8677	2.1224	1.741	1.08	1.5055	1.6309	1.2849	1.214	1.1561	0.90234	1.6414	1.5846	0.98016	1.1082	0.91772	1.238	1.2396	1.2327	1.7254	1.6989	1.5487	1.3661	1.8543	2.2218	1.437	1.3671	1.4467	1.7377	1.8126	1.4443	1.8464	2.0988	1.7214	1.0682	1.4859	1.6161	1.2907
0.232	1.7481	1.713	1.5634	1.37	1.8613	2.2339	1.4398	1.3724	1.455	1.7527	1.8265	1.4522	1.8673	2.12	1.738	1.0818	1.4973	1.6313	1.2885	1.22	1.1561	0.8996	1.637	1.5811	0.98328	1.1038	0.91919	1.236	1.2415	1.2301	1.7168	1.6996	1.5557	1.3672	1.8556	2.2169	1.4372	1.3641	1.4462	1.7324	1.8184	1.4493	1.8439	2.096	1.717	1.0723	1.4888	1.6082	1.2869
0.233	1.7362	1.7122	1.5593	1.3691	1.8613	2.2348	1.4451	1.3724	1.4548	1.7499	1.8248	1.4542	1.8724	2.122	1.7397	1.0779	1.5031	1.6331	1.2821	1.2187	1.1592	0.89978	1.6388	1.5839	0.97778	1.1047	0.91626	1.2354	1.2389	1.2367	1.7258	1.6939	1.5516	1.3693	1.8561	2.2192	1.4377	1.357	1.4458	1.7325	1.8162	1.4454	1.8453	2.0962	1.7212	1.0735	1.4916	1.6075	1.2876
0.234	1.7444	1.7108	1.5604	1.3696	1.8644	2.2322	1.4449	1.3716	1.457	1.7459	1.8241	1.4537	1.8695	2.1246	1.7402	1.0825	1.5	1.6298	1.287	1.2133	1.1596	0.90015	1.6412	1.5837	0.98035	1.1025	0.91956	1.2352	1.2424	1.2343	1.7227	1.6939	1.5518	1.3689	1.8552	2.215	1.4401	1.3583	1.4458	1.728	1.8177	1.45	1.842	2.0905	1.7208	1.0708	1.4901	1.6086	1.2845
0.235	1.7422	1.7124	1.5546	1.368	1.8596	2.2348	1.4476	1.3731	1.4555	1.7531	1.83	1.4544	1.8715	2.1268	1.741	1.0783	1.5002	1.6252	1.2876	1.2175	1.1605	0.9007	1.6377	1.5831	0.98126	1.1054	0.92285	1.2415	1.2404	1.2318	1.7314	1.6926	1.5474	1.3678	1.855	2.2205	1.4385	1.3583	1.4445	1.7289	1.8146	1.4528	1.8424	2.0967	1.7199	1.0732	1.4896	1.6075	1.2869
0.236	1.7393	1.7102	1.5604	1.3685	1.8615	2.2337	1.4438	1.3702	1.4586	1.751	1.8204	1.4517	1.869	2.1235	1.7391	1.0796	1.5004	1.6315	1.2887	1.2162	1.1587	0.90198	1.6421	1.5848	0.98346	1.1036	0.91937	1.2352	1.2402	1.2336	1.7245	1.6956	1.5531	1.3676	1.855	2.2178	1.4348	1.3574	1.4484	1.7291	1.8137	1.4454	1.8492	2.0949	1.7166	1.0721	1.4941	1.6069	1.2762
0.237	1.7388	1.7102	1.5588	1.3674	1.86	2.2315	1.4462	1.3768	1.4559	1.7523	1.8283	1.452	1.8655	2.1273	1.7404	1.086	1.4996	1.6313	1.2885	1.218	1.1547	0.89594	1.6445	1.5851	0.98328	1.103	0.91553	1.2385	1.24	1.2328	1.7195	1.6943	1.5511	1.3669	1.8569	2.2213	1.4341	1.355	1.4451	1.7314	1.8111	1.4462	1.8441	2.0977	1.7245	1.0748	1.491	1.6117	1.2803
0.238	1.7463	1.7139	1.5601	1.3683	1.8598	2.2311	1.4489	1.3704	1.4566	1.7443	1.8241	1.4515	1.8668	2.1257	1.7386	1.0847	1.5002	1.6342	1.2825	1.2208	1.1594	0.90179	1.6436	1.5809	0.98328	1.1001	0.92029	1.2343	1.2418	1.2356	1.7184	1.6981	1.5535	1.3674	1.8549	2.2198	1.4363	1.357	1.4485	1.7351	1.8144	1.4509	1.8453	2.0977	1.7173	1.0714	1.4883	1.6066	1.2775
0.239	1.741	1.7113	1.5597	1.3693	1.86	2.2311	1.4434	1.3744	1.4581	1.7411	1.8219	1.4551	1.8684	2.122	1.7417	1.0825	1.5104	1.6315	1.2889	1.2173	1.1603	0.89777	1.6388	1.5831	0.98383	1.105	0.91736	1.2365	1.2429	1.233	1.7349	1.6923	1.556	1.3676	1.8508	2.2213	1.4357	1.3607	1.4453	1.7318	1.8052	1.4473	1.8422	2.0975	1.7161	1.0778	1.4866	1.6073	1.2792
0.24	1.7402	1.7188	1.5595	1.3674	1.862	2.2379	1.4464	1.3709	1.4544	1.7422	1.8272	1.4531	1.8686	2.1259	1.7395	1.0853	1.5093	1.6317	1.2834	1.214	1.1576	0.89832	1.6436	1.5848	0.97998	1.1056	0.92212	1.2328	1.2396	1.229	1.7309	1.6974	1.5527	1.3702	1.8525	2.2236	1.437	1.3614	1.4506	1.7291	1.8215	1.4485	1.8391	2.0953	1.7203	1.071	1.4879	1.6141	1.2759
0.241	1.7424	1.7122	1.5566	1.368	1.8624	2.2311	1.4462	1.3694	1.4544	1.7428	1.8301	1.4489	1.8669	2.1255	1.7432	1.0833	1.5046	1.6311	1.2872	1.2116	1.1591	0.8974	1.6377	1.5839	0.98053	1.1027	0.92285	1.2385	1.2387	1.2314	1.7254	1.691	1.5527	1.3654	1.8565	2.2211	1.4359	1.3597	1.4467	1.7322	1.8157	1.441	1.8402	2.09	1.721	1.0699	1.4879	1.6078	1.2759
0.242	1.7371	1.7117	1.5573	1.3709	1.858	2.2363	1.4451	1.3742	1.4568	1.7435	1.8278	1.4511	1.8658	2.1233	1.7366	1.0823	1.5013	1.6282	1.2865	1.2156	1.1539	0.90234	1.6362	1.5813	0.98199	1.1021	0.91809	1.2345	1.2363	1.231	1.7313	1.6976	1.5496	1.3689	1.8539	2.2224	1.4368	1.3601	1.4518	1.725	1.8069	1.4484	1.8479	2.0955	1.7184	1.0701	1.4883	1.6095	1.2779
0.243	1.7415	1.7058	1.5606	1.3687	1.8576	2.2352	1.4394	1.3726	1.4546	1.7443	1.8246	1.4518	1.8662	2.1248	1.741	1.082	1.5033	1.6267	1.2869	1.22	1.1576	0.90106	1.6404	1.58	0.98456	1.1028	0.92303	1.2374	1.2404	1.2343	1.7276	1.6946	1.5507	1.3682	1.8563	2.2216	1.4328	1.357	1.4471	1.7318	1.8111	1.4515	1.8415	2.0969	1.7184	1.0706	1.4826	1.6102	1.2779
0.244	1.739	1.71	1.5628	1.3716	1.8611	2.2319	1.446	1.3731	1.454	1.7444	1.8237	1.4476	1.8669	2.1297	1.7443	1.0829	1.5064	1.6271	1.2872	1.2153	1.1569	0.90106	1.6379	1.5813	0.98694	1.1072	0.92084	1.2409	1.2402	1.2266	1.7291	1.6928	1.5485	1.37	1.8556	2.2203	1.4394	1.364	1.4502	1.7309	1.816	1.4495	1.8435	2.0927	1.7181	1.0754	1.4874	1.6099	1.2746
0.245	1.7379	1.7049	1.5579	1.3674	1.8616	2.2344	1.4465	1.3722	1.4615	1.7444	1.8241	1.4526	1.8653	2.1216	1.7444	1.0776	1.5018	1.6311	1.2885	1.2233	1.1581	0.89703	1.6395	1.582	0.98291	1.1039	0.91956	1.2389	1.2374	1.231	1.7267	1.6979	1.5557	1.3685	1.8554	2.2159	1.4379	1.3588	1.4496	1.7276	1.8091	1.4551	1.8428	2.0949	1.7197	1.0732	1.4857	1.604	1.2812
0.246	1.7382	1.7075	1.556	1.3694	1.8618	2.2328	1.4474	1.3707	1.4561	1.7461	1.823	1.4524	1.8679	2.1273	1.7413	1.0805	1.5033	1.6313	1.2881	1.2197	1.1585	0.90179	1.6415	1.5844	0.97961	1.1032	0.91608	1.2402	1.242	1.2303	1.728	1.693	1.5494	1.3685	1.8541	2.2147	1.435	1.3614	1.4464	1.7309	1.8094	1.4542	1.8409	2.0997	1.7172	1.0772	1.4865	1.6093	1.2805
0.247	1.7415	1.708	1.5573	1.3702	1.8611	2.2326	1.444	1.3685	1.4594	1.7503	1.8252	1.454	1.8691	2.1253	1.743	1.0807	1.5007	1.6309	1.287	1.2206	1.1585	0.89594	1.6392	1.5872	0.97943	1.1023	0.91791	1.2407	1.2383	1.2328	1.7318	1.6972	1.5445	1.37	1.8521	2.2165	1.4363	1.3592	1.4469	1.7285	1.8137	1.45	1.843	2.0944	1.7219	1.0732	1.4872	1.6075	1.2863
0.248	1.7455	1.7122	1.5599	1.3693	1.8624	2.2348	1.448	1.3733	1.4568	1.7422	1.8243	1.4517	1.8688	2.1242	1.7402	1.0851	1.5016	1.628	1.2872	1.2175	1.1583	0.90033	1.6386	1.5837	0.98474	1.1012	0.91882	1.2374	1.2411	1.2305	1.7274	1.6917	1.5551	1.3693	1.8554	2.2172	1.4383	1.3618	1.4502	1.7278	1.8162	1.4482	1.8461	2.0925	1.7199	1.0695	1.4863	1.6062	1.279
0.249	1.743	1.7104	1.5602	1.3687	1.8658	2.2335	1.4429	1.37	1.4592	1.7454	1.8203	1.4522	1.8669	2.1288	1.7368	1.0856	1.5029	1.6252	1.2859	1.2191	1.1614	0.89996	1.6408	1.5842	0.98254	1.1043	0.92487	1.2404	1.2415	1.2305	1.7245	1.6943	1.5476	1.3651	1.8558	2.2161	1.4396	1.3596	1.4493	1.7309	1.8151	1.4531	1.8463	2.0916	1.7205	1.075	1.485	1.6093	1.281
0.25	1.7388	1.7093	1.5601	1.368	1.8615	2.2297	1.4451	1.3713	1.4566	1.7417	1.8239	1.4517	1.8701	2.1277	1.7399	1.0845	1.4973	1.6284	1.2869	1.222	1.157	0.90271	1.6353	1.5835	0.98236	1.1001	0.92102	1.2361	1.2367	1.235	1.7247	1.6897	1.55	1.3707	1.8556	2.2249	1.4416	1.3619	1.448	1.7272	1.8122	1.448	1.842	2.0953	1.7194	1.0704	1.4907	1.6058	1.2841
0.251	1.7413	1.71	1.5579	1.3683	1.8625	2.2344	1.4427	1.3696	1.4575	1.7419	1.8226	1.4465	1.8668	2.129	1.7373	1.0805	1.5064	1.6296	1.2843	1.2125	1.1609	0.90125	1.6357	1.5857	0.97943	1.1006	0.92084	1.2389	1.2426	1.2308	1.7265	1.6923	1.552	1.3676	1.8582	2.2172	1.4352	1.3621	1.4474	1.7294	1.8137	1.4507	1.8468	2.0944	1.7221	1.0715	1.4881	1.6077	1.2828
0.252	1.7413	1.7045	1.5595	1.3687	1.8594	2.2344	1.4414	1.3715	1.4561	1.7439	1.821	1.4531	1.8715	2.1281	1.7402	1.0807	1.5011	1.6324	1.2856	1.2198	1.1578	0.90088	1.6344	1.5817	0.98474	1.1039	0.91864	1.2372	1.2405	1.2321	1.7272	1.6899	1.5533	1.3685	1.8563	2.2222	1.4376	1.3596	1.45	1.7278	1.8122	1.4529	1.8444	2.098	1.7203	1.0739	1.4837	1.6078	1.281
0.253	1.7417	1.7124	1.5606	1.3683	1.8622	2.233	1.45	1.3709	1.4575	1.7419	1.8254	1.4498	1.8675	2.1264	1.7379	1.0796	1.5002	1.6298	1.2852	1.2178	1.1574	0.89868	1.6362	1.5818	0.9809	1.1001	0.9201	1.2396	1.2433	1.229	1.7271	1.6979	1.5516	1.3663	1.8578	2.2148	1.4365	1.3607	1.4478	1.7318	1.8164	1.4502	1.842	2.094	1.7172	1.0664	1.4881	1.6086	1.2847
0.254	1.7417	1.7056	1.5619	1.3656	1.8644	2.2321	1.4456	1.3707	1.455	1.7485	1.825	1.4544	1.8701	2.1262	1.7391	1.0778	1.5026	1.6322	1.2856	1.218	1.1576	0.90179	1.6377	1.58	0.98163	1.1036	0.92047	1.2426	1.244	1.2341	1.7269	1.6926	1.5573	1.366	1.8594	2.2202	1.4379	1.3612	1.4513	1.7327	1.8116	1.4462	1.8442	2.0953	1.7205	1.0765	1.4813	1.6181	1.2845
0.255	1.7443	1.7051	1.5608	1.3718	1.8642	2.2341	1.4453	1.3722	1.4526	1.741	1.8188	1.4546	1.8697	2.1273	1.7391	1.0789	1.5002	1.6289	1.285	1.2155	1.1574	0.89557	1.6382	1.584	0.98181	1.0992	0.91754	1.2394	1.2405	1.2356	1.7256	1.6937	1.5536	1.3689	1.856	2.2176	1.4412	1.3599	1.4507	1.7335	1.8111	1.452	1.8448	2.0936	1.7238	1.0686	1.4822	1.606	1.2836
0.256	1.7342	1.71	1.5637	1.3683	1.8609	2.2315	1.4449	1.3691	1.4509	1.7413	1.8246	1.4537	1.866	2.1227	1.7444	1.0827	1.4984	1.6274	1.2925	1.2151	1.158	0.89868	1.6351	1.5822	0.98291	1.1017	0.92413	1.2356	1.2431	1.2327	1.7245	1.6939	1.5526	1.3654	1.8594	2.2194	1.4385	1.3608	1.45	1.7329	1.8148	1.4491	1.8422	2.0978	1.7175	1.0673	1.4852	1.6117	1.2812
0.257	1.7379	1.7166	1.5646	1.3711	1.8631	2.2315	1.4443	1.3744	1.4568	1.7441	1.823	1.4484	1.8691	2.1227	1.7408	1.0822	1.5033	1.624	1.2856	1.2193	1.1578	0.90051	1.6388	1.5826	0.98419	1.105	0.92505	1.238	1.244	1.2367	1.7289	1.6904	1.548	1.3645	1.8547	2.215	1.4394	1.3572	1.444	1.7329	1.8091	1.4518	1.8441	2.0911	1.7186	1.0728	1.489	1.6102	1.281
0.258	1.7336	1.7084	1.5558	1.3693	1.8622	2.2337	1.4449	1.3698	1.4517	1.7463	1.8208	1.4513	1.8666	2.1244	1.7379	1.0809	1.4996	1.6274	1.2849	1.2202	1.1611	0.89941	1.6381	1.5807	0.98474	1.1023	0.92743	1.2429	1.2413	1.2323	1.7265	1.6954	1.5529	1.3683	1.8563	2.2158	1.4385	1.3612	1.4469	1.7371	1.8113	1.4493	1.8442	2.0923	1.7168	1.0706	1.4857	1.6102	1.2821
0.259	1.7373	1.7144	1.5538	1.3651	1.8593	2.2341	1.4458	1.3737	1.4542	1.7459	1.8274	1.45	1.8633	2.1229	1.7388	1.0818	1.5	1.6282	1.2861	1.218	1.1572	0.90125	1.6364	1.5815	0.98218	1.1045	0.92413	1.2427	1.2378	1.2305	1.7271	1.6928	1.5483	1.3724	1.8547	2.2196	1.4381	1.3575	1.4496	1.7335	1.8184	1.4557	1.843	2.0947	1.7195	1.0693	1.4865	1.6122	1.2832
0.26	1.7355	1.7106	1.5599	1.3663	1.8646	2.2337	1.4454	1.3705	1.4515	1.7406	1.8245	1.4551	1.8664	2.1227	1.7402	1.0844	1.5026	1.6337	1.2847	1.2202	1.1587	0.89996	1.6386	1.5806	0.98419	1.1034	0.91827	1.2415	1.2404	1.2292	1.7298	1.6917	1.5527	1.3672	1.8549	2.2185	1.4365	1.3563	1.4496	1.7302	1.8126	1.4432	1.8457	2.0912	1.7172	1.0701	1.4866	1.6099	1.2808
0.261	1.7479	1.7113	1.5641	1.3694	1.8644	2.2317	1.4443	1.3737	1.4509	1.7402	1.821	1.4484	1.8666	2.124	1.7362	1.0831	1.5051	1.6304	1.2832	1.2204	1.1633	0.90125	1.6377	1.5829	0.97888	1.103	0.92761	1.2407	1.2389	1.2297	1.7296	1.6895	1.5524	1.3671	1.8576	2.2229	1.4352	1.3577	1.4485	1.7311	1.8133	1.4476	1.8415	2.0925	1.7188	1.0714	1.4841	1.6119	1.2806
0.262	1.7397	1.7075	1.5584	1.368	1.8647	2.2357	1.4445	1.3702	1.455	1.7388	1.8217	1.4526	1.8647	2.1279	1.7347	1.0838	1.5029	1.6243	1.2883	1.2217	1.1605	0.90125	1.6379	1.5837	0.97687	1.1041	0.92029	1.2393	1.2385	1.2347	1.7335	1.6954	1.5493	1.3674	1.8554	2.2106	1.4372	1.355	1.4489	1.73	1.8113	1.4491	1.8402	2.0947	1.7172	1.0708	1.4885	1.6082	1.2843
0.263	1.7338	1.7075	1.5551	1.3705	1.8633	2.2377	1.4443	1.372	1.4564	1.7479	1.8246	1.4539	1.8655	2.1222	1.734	1.077	1.5073	1.6306	1.2867	1.2208	1.1581	0.89941	1.6366	1.5853	0.97797	1.1014	0.92303	1.2385	1.2385	1.2303	1.7318	1.697	1.5498	1.3674	1.8547	2.2187	1.4377	1.3612	1.4471	1.7329	1.8105	1.4467	1.8411	2.0949	1.7201	1.0772	1.481	1.6066	1.2832
0.264	1.7324	1.708	1.5557	1.3678	1.8611	2.2343	1.4427	1.3726	1.4535	1.7494	1.8263	1.4513	1.8708	2.1246	1.7371	1.0801	1.5084	1.6317	1.2828	1.2186	1.1574	0.90051	1.6373	1.585	0.97284	1.1027	0.92102	1.2427	1.2407	1.2307	1.7272	1.6935	1.55	1.3682	1.8545	2.2238	1.4387	1.3542	1.4495	1.7267	1.8091	1.4522	1.8435	2.0923	1.7194	1.0659	1.483	1.6069	1.2839
0.265	1.7424	1.7098	1.558	1.3705	1.8598	2.2326	1.4449	1.372	1.4572	1.7413	1.8195	1.4509	1.866	2.1264	1.7333	1.0812	1.5013	1.6271	1.2869	1.2173	1.1603	0.90234	1.6388	1.5831	0.9787	1.0999	0.92157	1.2391	1.2356	1.2327	1.7247	1.6957	1.5538	1.366	1.8605	2.218	1.4361	1.3645	1.4491	1.7296	1.8122	1.4487	1.8424	2.0885	1.7146	1.073	1.483	1.6097	1.2797
0.266	1.7393	1.7097	1.5584	1.37	1.8598	2.2357	1.4414	1.3737	1.4553	1.7402	1.8197	1.4526	1.8688	2.12	1.7406	1.0816	1.5038	1.6287	1.2812	1.2167	1.1594	0.90125	1.6432	1.5879	0.97961	1.101	0.91827	1.2387	1.2453	1.2305	1.7271	1.6891	1.5502	1.3707	1.855	2.2218	1.4365	1.3577	1.4464	1.7289	1.8126	1.4518	1.8404	2.0969	1.7219	1.0681	1.4843	1.6058	1.2845
0.267	1.7362	1.7049	1.5645	1.3682	1.8627	2.2313	1.4431	1.3691	1.4544	1.7441	1.8276	1.4504	1.8691	2.1259	1.7399	1.0829	1.5035	1.6249	1.2814	1.2202	1.1605	0.90399	1.6377	1.5818	0.98273	1.1052	0.91827	1.2361	1.24	1.2323	1.728	1.6912	1.5476	1.37	1.8528	2.2154	1.4394	1.3581	1.4489	1.7258	1.8109	1.4504	1.8433	2.096	1.7173	1.0642	1.4875	1.6104	1.2821
0.268	1.7417	1.7075	1.5608	1.3698	1.8653	2.2328	1.4442	1.372	1.4537	1.7461	1.819	1.4487	1.8653	2.1213	1.7362	1.0825	1.502	1.6295	1.2847	1.218	1.1592	0.89813	1.6377	1.5881	0.97943	1.1038	0.91718	1.2391	1.2407	1.2308	1.7265	1.6935	1.5551	1.3669	1.8505	2.2172	1.4374	1.3596	1.4462	1.7267	1.8051	1.452	1.8402	2.0934	1.7177	1.0681	1.4874	1.6115	1.2816
0.269	1.7318	1.7091	1.5634	1.3691	1.8655	2.2339	1.4379	1.3742	1.4544	1.7415	1.8204	1.4511	1.8646	2.124	1.7421	1.0814	1.5037	1.6298	1.2858	1.2158	1.1602	0.90234	1.6351	1.5815	0.9809	1.1045	0.92102	1.2393	1.242	1.231	1.7249	1.6948	1.5456	1.3663	1.855	2.222	1.4346	1.3612	1.4438	1.7236	1.8113	1.4493	1.8404	2.0923	1.7184	1.0701	1.487	1.6064	1.2814
0.27	1.7362	1.7053	1.5608	1.368	1.86	2.2315	1.4405	1.3715	1.4553	1.7472	1.8195	1.452	1.8719	2.1231	1.7393	1.0842	1.4991	1.6285	1.287	1.2182	1.1598	0.90033	1.6364	1.5829	0.98199	1.1049	0.91699	1.2415	1.2427	1.2328	1.7294	1.691	1.5507	1.3716	1.8514	2.2213	1.4346	1.3572	1.4464	1.7294	1.8159	1.4496	1.8444	2.0909	1.7188	1.0699	1.4833	1.6141	1.2812
0.271	1.7391	1.7126	1.5606	1.3652	1.8627	2.2286	1.4429	1.3683	1.4553	1.7477	1.8212	1.4529	1.8649	2.1253	1.732	1.0836	1.4989	1.6304	1.2867	1.2127	1.1616	0.89996	1.6379	1.5831	0.98108	1.099	0.92065	1.238	1.2405	1.2325	1.7276	1.6939	1.5476	1.3682	1.8567	2.2207	1.4383	1.3599	1.4496	1.728	1.8089	1.4529	1.838	2.0982	1.715	1.0697	1.4897	1.6066	1.2783
0.272	1.7391	1.7148	1.5623	1.3663	1.8609	2.2324	1.4431	1.3766	1.4573	1.7417	1.8221	1.4528	1.8666	2.122	1.7362	1.0829	1.4982	1.628	1.2861	1.2193	1.1567	0.90179	1.6348	1.5846	0.98163	1.1028	0.91736	1.24	1.2429	1.231	1.7283	1.6895	1.5509	1.3676	1.8527	2.2205	1.4344	1.361	1.4487	1.7261	1.8115	1.4513	1.8444	2.0934	1.7159	1.0673	1.4865	1.6069	1.2794
0.273	1.732	1.71	1.5549	1.3709	1.8615	2.2262	1.4407	1.3727	1.4555	1.7397	1.8164	1.4548	1.8686	2.1244	1.7384	1.0812	1.504	1.6298	1.2874	1.2198	1.1583	0.90216	1.636	1.5846	0.98108	1.1034	0.91827	1.2376	1.2415	1.2316	1.7287	1.697	1.5482	1.3687	1.8536	2.2176	1.4368	1.359	1.4453	1.7256	1.8144	1.4443	1.8444	2.0927	1.7179	1.069	1.4888	1.6077	1.2834
0.274	1.7408	1.7095	1.5632	1.3722	1.8615	2.2247	1.4442	1.3726	1.4557	1.7437	1.814	1.4474	1.8638	2.127	1.7349	1.0842	1.506	1.6245	1.2869	1.225	1.1642	0.90179	1.6368	1.5857	0.98309	1.1054	0.91791	1.2385	1.2429	1.2371	1.7307	1.6961	1.5513	1.3669	1.8514	2.2238	1.4376	1.3555	1.4511	1.7316	1.8146	1.4522	1.8439	2.0881	1.7179	1.0681	1.4875	1.6055	1.2816
0.275	1.7369	1.7075	1.5573	1.3676	1.8657	2.231	1.4451	1.3713	1.4553	1.7498	1.8142	1.4522	1.8662	2.126	1.7353	1.0812	1.511	1.6295	1.2883	1.2224	1.1609	0.90216	1.632	1.5822	0.98108	1.1056	0.92322	1.2389	1.2387	1.2361	1.7236	1.693	1.5478	1.3702	1.853	2.2196	1.4385	1.3531	1.4509	1.7283	1.8137	1.4456	1.84	2.0923	1.719	1.0693	1.4865	1.6097	1.2854
0.276	1.7419	1.7078	1.561	1.3709	1.8629	2.2313	1.442	1.3683	1.4581	1.7465	1.8126	1.4537	1.8647	2.124	1.736	1.084	1.5037	1.63	1.2905	1.2177	1.1583	0.90051	1.6397	1.5842	0.98328	1.101	0.92157	1.2372	1.2378	1.2319	1.7217	1.6866	1.5566	1.3685	1.8505	2.2183	1.442	1.3572	1.4464	1.7351	1.8089	1.4474	1.8419	2.0931	1.7175	1.0681	1.4859	1.6075	1.2894
0.277	1.7364	1.7109	1.5632	1.3674	1.8633	2.2258	1.4425	1.3696	1.4583	1.7455	1.825	1.4513	1.8644	2.1237	1.7368	1.0836	1.5049	1.6333	1.2924	1.2215	1.1602	0.90143	1.6311	1.5873	0.98199	1.0986	0.91809	1.2427	1.2431	1.2301	1.7221	1.6926	1.5505	1.366	1.8508	2.2191	1.433	1.3592	1.4434	1.7329	1.8148	1.4451	1.8413	2.0933	1.7159	1.0695	1.4846	1.6091	1.2839
0.278	1.7406	1.7108	1.5566	1.3693	1.8598	2.2266	1.4396	1.3733	1.4524	1.7459	1.8168	1.4522	1.8649	2.1207	1.7388	1.0827	1.5024	1.6346	1.2863	1.2195	1.1627	0.90033	1.6386	1.5859	0.97943	1.1049	0.92065	1.2398	1.24	1.2294	1.7271	1.695	1.5469	1.37	1.8532	2.217	1.4337	1.3599	1.448	1.7357	1.8138	1.4498	1.843	2.0958	1.7173	1.0671	1.4855	1.6044	1.2874
0.279	1.7437	1.7051	1.5562	1.3676	1.8615	2.2297	1.4387	1.3726	1.4575	1.7465	1.8153	1.4518	1.8684	2.1246	1.7355	1.0809	1.4958	1.628	1.2874	1.2189	1.162	0.90033	1.6368	1.5813	0.98291	1.1043	0.92212	1.2409	1.2382	1.231	1.7269	1.6963	1.5494	1.3656	1.8516	2.2234	1.435	1.3586	1.4445	1.7269	1.8171	1.4478	1.8402	2.0977	1.717	1.0671	1.4877	1.6117	1.2821
0.28	1.7331	1.7097	1.5584	1.3676	1.8625	2.2271	1.4418	1.3667	1.4544	1.7461	1.8168	1.4517	1.8655	2.1235	1.7388	1.0834	1.4985	1.6251	1.29	1.2208	1.1581	0.89758	1.6349	1.5866	0.98053	1.1021	0.91882	1.2429	1.2374	1.2299	1.7309	1.6963	1.548	1.3674	1.8558	2.2192	1.4344	1.3596	1.4447	1.7349	1.8085	1.45	1.8442	2.0916	1.7122	1.0681	1.4854	1.6071	1.2821
0.281	1.7446	1.7065	1.5586	1.3672	1.8618	2.2247	1.442	1.3722	1.4511	1.7435	1.817	1.45	1.8675	2.1222	1.7355	1.0739	1.5015	1.6256	1.2863	1.2162	1.1594	0.89978	1.6362	1.5848	0.97925	1.1032	0.91882	1.2396	1.2398	1.2299	1.7289	1.6946	1.5458	1.3636	1.8547	2.2183	1.4361	1.3607	1.446	1.7239	1.8142	1.4487	1.8435	2.0925	1.7142	1.0704	1.4874	1.6095	1.2797
0.282	1.7369	1.7021	1.5562	1.3709	1.8625	2.2284	1.442	1.3724	1.4553	1.739	1.823	1.4529	1.8646	2.1222	1.7351	1.0812	1.4971	1.6309	1.2854	1.2208	1.1591	0.90106	1.636	1.5822	0.98145	1.1065	0.92084	1.2356	1.2405	1.2325	1.7338	1.6945	1.5454	1.3654	1.8506	2.2183	1.4333	1.3581	1.4511	1.7313	1.8142	1.4473	1.8446	2.0876	1.7217	1.071	1.4874	1.6111	1.279
0.283	1.7369	1.7012	1.5599	1.3685	1.8636	2.2269	1.439	1.37	1.4542	1.7503	1.821	1.4485	1.8647	2.1229	1.7373	1.0781	1.4982	1.6216	1.2859	1.2173	1.1561	0.90143	1.6377	1.5837	0.98163	1.1058	0.92285	1.2352	1.2426	1.2339	1.728	1.6934	1.5527	1.3667	1.8545	2.2238	1.4376	1.3597	1.4464	1.7272	1.8115	1.4465	1.8441	2.0936	1.7168	1.0721	1.4828	1.606	1.2794
0.284	1.7382	1.7032	1.5573	1.3718	1.8625	2.2295	1.441	1.3713	1.4535	1.7466	1.8217	1.4474	1.8644	2.124	1.7399	1.0801	1.5051	1.6344	1.2896	1.2186	1.1558	0.89923	1.6351	1.584	0.98291	1.1047	0.92395	1.244	1.2409	1.2312	1.7274	1.6934	1.5476	1.3645	1.8525	2.2238	1.4355	1.3596	1.4476	1.7285	1.8111	1.446	1.8415	2.0918	1.7173	1.0745	1.4833	1.6093	1.2808
0.285	1.739	1.7007	1.5584	1.3687	1.8636	2.2284	1.4429	1.3751	1.4546	1.7421	1.8234	1.4544	1.8618	2.1189	1.7382	1.0785	1.5062	1.626	1.2887	1.2191	1.1603	0.89758	1.6353	1.584	0.98364	1.1045	0.91882	1.2409	1.24	1.2343	1.7265	1.6915	1.5504	1.3691	1.8521	2.2227	1.4352	1.3586	1.4429	1.7342	1.8105	1.4498	1.8398	2.0947	1.7168	1.071	1.4879	1.6141	1.2786
0.286	1.739	1.7049	1.563	1.3724	1.86	2.2293	1.4427	1.3698	1.4584	1.7422	1.8203	1.4513	1.8675	2.1215	1.7351	1.0834	1.5042	1.6287	1.2872	1.2182	1.1607	0.8985	1.6355	1.5833	0.98145	1.1027	0.92395	1.2405	1.2416	1.2314	1.7269	1.6932	1.5524	1.3674	1.8536	2.2247	1.4357	1.3572	1.4454	1.732	1.8116	1.4438	1.8387	2.0973	1.719	1.0646	1.4865	1.6089	1.2821
0.287	1.7362	1.7045	1.5591	1.3711	1.8602	2.2282	1.444	1.3715	1.4562	1.7499	1.817	1.4489	1.8646	2.1205	1.7379	1.0814	1.4998	1.6349	1.2872	1.2184	1.1559	0.89886	1.637	1.584	0.98236	1.105	0.92157	1.2426	1.2426	1.2332	1.7291	1.6998	1.5515	1.3694	1.8512	2.2229	1.4365	1.3537	1.4454	1.734	1.8087	1.4495	1.8411	2.0912	1.7186	1.0741	1.4846	1.6066	1.2797
0.288	1.736	1.7065	1.5597	1.3718	1.8613	2.2262	1.442	1.3693	1.455	1.7371	1.8155	1.4557	1.8712	2.1215	1.7411	1.0865	1.5013	1.623	1.2867	1.2195	1.1572	0.9007	1.6359	1.5837	0.98071	1.1072	0.92047	1.2411	1.2431	1.2354	1.7263	1.6989	1.5535	1.3693	1.8549	2.222	1.4343	1.3557	1.4493	1.7325	1.803	1.4484	1.8389	2.092	1.7179	1.0703	1.4918	1.6093	1.2814
0.289	1.7406	1.7078	1.563	1.37	1.8613	2.2269	1.4412	1.3687	1.4579	1.7426	1.8224	1.4507	1.8684	2.1187	1.738	1.0818	1.5042	1.6304	1.2863	1.2195	1.1589	0.89795	1.6395	1.5835	0.98401	1.101	0.92157	1.2391	1.2385	1.2312	1.7283	1.6923	1.5472	1.3709	1.8532	2.2209	1.4357	1.3601	1.448	1.7309	1.8067	1.4467	1.8397	2.0938	1.7161	1.0708	1.4892	1.6115	1.2808
0.29	1.7344	1.7058	1.5628	1.3718	1.8646	2.2297	1.442	1.3685	1.4592	1.747	1.8173	1.4485	1.8671	2.1249	1.7411	1.0867	1.5022	1.6309	1.2885	1.2209	1.1605	0.89868	1.634	1.5837	0.98199	1.1008	0.9234	1.2427	1.2402	1.2299	1.7305	1.6956	1.5527	1.3705	1.8549	2.2216	1.4337	1.3596	1.4484	1.7371	1.8085	1.4464	1.842	2.0931	1.7181	1.0706	1.4863	1.6084	1.2828
0.291	1.7373	1.7062	1.5606	1.3735	1.8627	2.2284	1.4394	1.3753	1.4577	1.7459	1.8195	1.4493	1.8633	2.1244	1.7417	1.0829	1.5046	1.6227	1.2891	1.2198	1.1572	0.8996	1.6364	1.5857	0.98492	1.1045	0.92468	1.2398	1.2405	1.231	1.725	1.6967	1.5498	1.3627	1.8554	2.2227	1.4346	1.3594	1.4464	1.7291	1.8118	1.4537	1.8419	2.0933	1.7144	1.0703	1.4839	1.6135	1.2828
0.292	1.738	1.7054	1.559	1.3744	1.8662	2.2266	1.4401	1.3726	1.459	1.7503	1.8257	1.4548	1.8669	2.12	1.7417	1.0794	1.5049	1.6221	1.2885	1.22	1.1556	0.90033	1.6393	1.5872	0.98035	1.1005	0.92505	1.2413	1.2415	1.2345	1.7252	1.6897	1.5489	1.3663	1.8624	2.224	1.4355	1.3566	1.4478	1.7355	1.8111	1.448	1.8446	2.0896	1.7194	1.0721	1.4879	1.6095	1.2828
0.293	1.7393	1.7095	1.5641	1.372	1.8624	2.2304	1.4414	1.3729	1.4559	1.7432	1.8208	1.4529	1.8635	2.1218	1.7349	1.0787	1.5057	1.6276	1.2878	1.2162	1.1572	0.89868	1.6403	1.5853	0.98035	1.1034	0.91809	1.2438	1.2429	1.235	1.7234	1.7009	1.5471	1.3705	1.8552	2.22	1.4357	1.3577	1.4464	1.7351	1.8107	1.4504	1.8439	2.0914	1.7186	1.0695	1.4901	1.6071	1.285
0.294	1.7419	1.7042	1.5615	1.3654	1.8622	2.2324	1.4416	1.3709	1.4568	1.7397	1.8135	1.4474	1.8666	2.1224	1.7377	1.0792	1.5029	1.6289	1.2874	1.2129	1.1572	0.90161	1.6382	1.5833	0.98163	1.1027	0.92212	1.2446	1.2457	1.2318	1.7256	1.6974	1.5478	1.3678	1.8589	2.2196	1.4355	1.3614	1.4442	1.7313	1.8098	1.4434	1.8406	2.0922	1.7214	1.0715	1.4843	1.6066	1.288
0.295	1.741	1.7043	1.5562	1.3671	1.8627	2.2267	1.4451	1.3704	1.459	1.743	1.8135	1.4491	1.8662	2.1193	1.7413	1.0809	1.5011	1.628	1.287	1.2173	1.1625	0.90253	1.6388	1.5877	0.97925	1.1069	0.91827	1.2402	1.2413	1.2297	1.7313	1.6948	1.5516	1.3685	1.8534	2.2218	1.4352	1.3608	1.4482	1.7386	1.8087	1.45	1.8435	2.0912	1.7183	1.0681	1.4839	1.6163	1.2832
0.296	1.7397	1.7108	1.5558	1.3687	1.8644	2.2282	1.4418	1.3713	1.4573	1.7399	1.8149	1.4517	1.8655	2.1213	1.7384	1.079	1.504	1.6273	1.2834	1.2169	1.1565	0.9007	1.637	1.5842	0.98108	1.1001	0.91919	1.2385	1.2407	1.2316	1.7289	1.6959	1.5469	1.3669	1.8572	2.2159	1.4355	1.3559	1.4465	1.7335	1.8116	1.4509	1.8415	2.0955	1.7195	1.0673	1.4861	1.6069	1.2885
0.297	1.7426	1.7049	1.5637	1.37	1.8593	2.228	1.4432	1.3737	1.4544	1.7463	1.8197	1.4546	1.8669	2.1229	1.7366	1.0801	1.4976	1.6273	1.2843	1.2131	1.1554	0.89978	1.6386	1.585	0.98181	1.1008	0.92377	1.2422	1.2396	1.2327	1.726	1.6924	1.55	1.3696	1.8541	2.2187	1.4379	1.3568	1.4447	1.7298	1.8085	1.4476	1.8404	2.0905	1.7157	1.069	1.4899	1.6148	1.2843
0.298	1.7379	1.7009	1.5595	1.3685	1.8635	2.2273	1.4414	1.3689	1.4577	1.7488	1.8245	1.4511	1.8664	2.1198	1.7401	1.0833	1.5029	1.6256	1.2902	1.2155	1.1603	0.90015	1.6381	1.5828	0.98291	1.1054	0.92084	1.2427	1.24	1.231	1.726	1.6915	1.5522	1.3687	1.8556	2.222	1.4326	1.3629	1.4498	1.7287	1.8138	1.4493	1.8433	2.0969	1.721	1.0671	1.487	1.6119	1.285
0.299	1.7404	1.6998	1.5571	1.3722	1.8631	2.2315	1.4429	1.3753	1.4572	1.7441	1.8219	1.4531	1.8636	2.1194	1.7377	1.0822	1.4987	1.6258	1.2867	1.2164	1.1592	0.89941	1.6348	1.5883	0.98199	1.103	0.91626	1.244	1.2415	1.2312	1.7331	1.6917	1.5513	1.3676	1.8587	2.2192	1.4297	1.3605	1.4434	1.7388	1.8062	1.4489	1.8408	2.0914	1.7161	1.0688	1.4899	1.6078	1.2861
0.3	1.7402	1.7058	1.5663	1.3691	1.8604	2.2304	1.4396	1.3698	1.4588	1.7402	1.8296	1.4506	1.8622	2.1268	1.7324	1.082	1.5022	1.6278	1.2878	1.2155	1.1567	0.90381	1.6339	1.5861	0.98145	1.1036	0.92084	1.2438	1.2387	1.2328	1.7272	1.6923	1.548	1.3713	1.8587	2.2231	1.437	1.3632	1.4469	1.7292	1.8093	1.4487	1.8417	2.0891	1.7177	1.0752	1.4865	1.6108	1.2865
0.301	1.739	1.7012	1.563	1.3718	1.8633	2.2306	1.4403	1.3682	1.4542	1.7472	1.8241	1.4544	1.8646	2.1216	1.7369	1.0794	1.5009	1.6307	1.2931	1.2158	1.1594	0.89886	1.6419	1.5844	0.98254	1.1017	0.9201	1.2389	1.2409	1.2307	1.7271	1.6956	1.5502	1.3705	1.8527	2.22	1.4337	1.3561	1.4469	1.7316	1.808	1.4476	1.8413	2.0894	1.7177	1.0682	1.4881	1.6049	1.2841
0.302	1.7441	1.7038	1.5536	1.3715	1.864	2.2297	1.4412	1.3696	1.4555	1.7411	1.8219	1.4506	1.8625	2.1209	1.7373	1.0854	1.5066	1.6262	1.2891	1.2167	1.1591	0.89685	1.6417	1.5853	0.98108	1.1017	0.92047	1.244	1.2407	1.2336	1.7269	1.6957	1.552	1.3671	1.8558	2.2211	1.4388	1.3574	1.4474	1.7314	1.8111	1.448	1.8404	2.0962	1.7199	1.0726	1.4863	1.6146	1.287
0.303	1.741	1.7003	1.5577	1.3678	1.8649	2.2306	1.4392	1.3678	1.4557	1.7457	1.8212	1.4518	1.8629	2.1191	1.7391	1.0845	1.5004	1.6256	1.2859	1.2178	1.158	0.89905	1.641	1.5873	0.98273	1.1027	0.92194	1.24	1.2431	1.2316	1.7276	1.6943	1.5458	1.3683	1.8519	2.2227	1.4352	1.3575	1.4493	1.7369	1.8122	1.4502	1.8417	2.0905	1.7203	1.0715	1.487	1.6069	1.2859
0.304	1.7324	1.7032	1.5551	1.3678	1.8644	2.2322	1.4429	1.3727	1.4542	1.7404	1.8177	1.4502	1.8664	2.1202	1.7349	1.0842	1.5046	1.6282	1.2854	1.2173	1.1609	0.9007	1.6339	1.589	0.98309	1.1003	0.92303	1.2385	1.2382	1.2319	1.7254	1.6934	1.5467	1.3663	1.8572	2.2233	1.4348	1.3561	1.4474	1.7263	1.8102	1.4529	1.8424	2.0894	1.7194	1.0684	1.4899	1.6077	1.2852
0.305	1.7428	1.7021	1.5613	1.3687	1.8605	2.2324	1.4423	1.3713	1.4551	1.7419	1.8246	1.4513	1.8673	2.124	1.7357	1.082	1.5024	1.626	1.2894	1.2156	1.1638	0.89777	1.6423	1.5872	0.97778	1.1014	0.92413	1.2405	1.238	1.231	1.7316	1.6941	1.5471	1.3709	1.8563	2.2278	1.4355	1.3575	1.4458	1.73	1.81	1.452	1.8411	2.0898	1.7183	1.0719	1.4907	1.6113	1.285
0.306	1.7397	1.7067	1.5575	1.3713	1.8647	2.2333	1.4372	1.3711	1.4592	1.745	1.819	1.452	1.8622	2.1231	1.7325	1.0805	1.5015	1.628	1.2869	1.218	1.1638	0.90125	1.6412	1.5868	0.97925	1.1016	0.92542	1.2385	1.2385	1.2294	1.7243	1.6952	1.5487	1.3685	1.8527	2.2205	1.4359	1.3585	1.446	1.7305	1.8129	1.4445	1.8404	2.0929	1.7161	1.0714	1.4839	1.6113	1.2838
0.307	1.739	1.7073	1.5621	1.3704	1.8627	2.2319	1.4354	1.3727	1.4539	1.7472	1.8144	1.4562	1.8655	2.1237	1.7357	1.0811	1.4971	1.6278	1.2922	1.2187	1.1607	0.90198	1.6381	1.5872	0.98181	1.1067	0.92029	1.238	1.2402	1.2349	1.7276	1.6902	1.5487	1.3722	1.8549	2.2267	1.4333	1.3555	1.4485	1.7249	1.8107	1.4476	1.8395	2.0891	1.7179	1.067	1.4929	1.6069	1.2784
0.308	1.7393	1.7025	1.5639	1.3707	1.8615	2.2341	1.4388	1.3713	1.4564	1.7516	1.8201	1.455	1.8642	2.1204	1.7379	1.0803	1.4995	1.6262	1.2852	1.2169	1.1614	0.90088	1.6388	1.5868	0.98383	1.1058	0.92377	1.2404	1.2382	1.2294	1.7258	1.6939	1.5531	1.3678	1.8565	2.2216	1.4383	1.3601	1.4451	1.7272	1.8107	1.4454	1.8415	2.0914	1.7172	1.0701	1.4808	1.6058	1.2803
0.309	1.7382	1.7054	1.5595	1.3709	1.8607	2.2337	1.4421	1.3656	1.455	1.7406	1.817	1.4518	1.8633	2.124	1.7375	1.0836	1.4965	1.6267	1.2869	1.216	1.1598	0.90051	1.6366	1.5936	0.98401	1.1065	0.91992	1.2383	1.2418	1.2268	1.7238	1.691	1.545	1.3667	1.8521	2.2224	1.4385	1.3599	1.446	1.7333	1.8157	1.4427	1.84	2.0909	1.7179	1.0679	1.4852	1.608	1.2777
0.31	1.743	1.7098	1.5593	1.3671	1.8627	2.2267	1.4423	1.3716	1.454	1.7477	1.816	1.4484	1.8593	2.1235	1.7369	1.0838	1.5016	1.6282	1.288	1.2206	1.158	0.89923	1.6366	1.5879	0.98071	1.1067	0.92303	1.2378	1.2413	1.2294	1.7271	1.6943	1.5513	1.366	1.8534	2.2214	1.4348	1.3559	1.4456	1.7292	1.8105	1.4506	1.8364	2.0883	1.7216	1.067	1.4877	1.6046	1.2755
0.311	1.739	1.7047	1.5575	1.3683	1.858	2.2266	1.4374	1.3724	1.4531	1.7421	1.8186	1.4469	1.8635	2.1202	1.7342	1.0845	1.504	1.632	1.2867	1.2206	1.1591	0.89868	1.6386	1.5877	0.98071	1.0984	0.9234	1.2416	1.2433	1.2325	1.7283	1.6941	1.5526	1.3729	1.8527	2.2236	1.4366	1.3575	1.4469	1.7316	1.821	1.4546	1.8413	2.0901	1.719	1.0649	1.4852	1.6132	1.2746
0.312	1.741	1.7042	1.5558	1.3704	1.8574	2.2275	1.4451	1.3715	1.4559	1.7435	1.8219	1.4498	1.8622	2.1238	1.7375	1.0884	1.5005	1.626	1.288	1.2217	1.1565	0.89996	1.6375	1.5879	0.98181	1.1036	0.92303	1.2398	1.2405	1.2339	1.7305	1.6932	1.5458	1.3682	1.8536	2.2198	1.4354	1.3601	1.4465	1.7287	1.8113	1.4489	1.8404	2.092	1.7186	1.0706	1.491	1.6088	1.2739
0.313	1.7419	1.7128	1.561	1.3727	1.8598	2.2284	1.4409	1.3727	1.4529	1.7483	1.8217	1.4515	1.8596	2.1193	1.7371	1.0816	1.4987	1.6276	1.2863	1.2209	1.1592	0.89941	1.6384	1.5897	0.98346	1.1038	0.91827	1.2416	1.24	1.2321	1.7256	1.6915	1.5478	1.3685	1.8523	2.2278	1.4363	1.3603	1.4476	1.7298	1.8124	1.4465	1.8428	2.0916	1.7142	1.0657	1.4883	1.6093	1.2781
0.314	1.736	1.7034	1.5566	1.3716	1.8547	2.23	1.4405	1.3693	1.4548	1.7518	1.8179	1.4495	1.8613	2.1227	1.7342	1.0783	1.4982	1.6249	1.2869	1.2193	1.1629	0.89502	1.6355	1.5936	0.98309	1.1012	0.92285	1.2405	1.2405	1.233	1.7272	1.6902	1.5476	1.3658	1.8521	2.2229	1.4376	1.3559	1.4453	1.7307	1.8115	1.4531	1.8435	2.0907	1.719	1.0734	1.4875	1.6082	1.2825
0.315	1.7404	1.7076	1.5584	1.3724	1.8625	2.2282	1.4423	1.3685	1.4535	1.7439	1.8248	1.4515	1.864	2.1204	1.7369	1.0792	1.5042	1.6282	1.2876	1.2208	1.1624	0.8996	1.6397	1.5883	0.97961	1.1045	0.92175	1.2385	1.2431	1.2343	1.7285	1.6924	1.5471	1.3711	1.8519	2.2191	1.4381	1.3625	1.4454	1.7368	1.8151	1.4493	1.8378	2.0936	1.7179	1.0664	1.4857	1.6035	1.2766
0.316	1.7393	1.7106	1.5582	1.3711	1.8556	2.2282	1.4427	1.3707	1.4537	1.7459	1.8221	1.4482	1.8563	2.1233	1.7336	1.0803	1.5016	1.6318	1.2883	1.2131	1.1611	0.90179	1.6397	1.5881	0.98199	1.1019	0.92688	1.2416	1.24	1.2319	1.7338	1.6908	1.5496	1.3691	1.8583	2.2196	1.4337	1.3632	1.4473	1.7269	1.8124	1.4467	1.8393	2.0909	1.7194	1.0737	1.4844	1.6102	1.2775
0.317	1.7426	1.7128	1.559	1.3672	1.864	2.2302	1.4374	1.3722	1.4564	1.7419	1.8188	1.4509	1.8635	2.12	1.7371	1.0783	1.504	1.6313	1.287	1.2164	1.1664	0.90106	1.6382	1.5897	0.98145	1.106	0.92358	1.2404	1.2415	1.2339	1.7298	1.6937	1.5471	1.3658	1.8578	2.2211	1.4359	1.3612	1.4462	1.728	1.8215	1.4469	1.8417	2.0934	1.7157	1.0752	1.4859	1.6042	1.279
0.318	1.7375	1.7071	1.5601	1.3727	1.8604	2.2286	1.4381	1.3733	1.4557	1.7468	1.8215	1.4509	1.8646	2.1174	1.7379	1.0818	1.5004	1.6238	1.2881	1.2186	1.16	0.89832	1.6403	1.5894	0.98199	1.1027	0.92358	1.2402	1.2405	1.2349	1.7267	1.6926	1.5447	1.3707	1.8554	2.2266	1.4355	1.3597	1.4453	1.7314	1.8089	1.4485	1.8391	2.0956	1.719	1.0688	1.4912	1.604	1.2801
0.319	1.743	1.7042	1.5612	1.3715	1.8616	2.2311	1.4418	1.3696	1.4542	1.7487	1.8168	1.4511	1.8604	2.1205	1.7377	1.0822	1.502	1.628	1.2867	1.2123	1.1598	0.90198	1.6388	1.5914	0.98145	1.1021	0.91736	1.2393	1.2372	1.2318	1.7227	1.6959	1.5476	1.3683	1.855	2.2224	1.4381	1.3605	1.4484	1.7314	1.8138	1.4465	1.8411	2.0905	1.7155	1.0681	1.4835	1.6053	1.2761
0.32	1.7401	1.7126	1.5555	1.3685	1.8576	2.2311	1.4445	1.3749	1.4566	1.7503	1.819	1.4498	1.8609	2.1209	1.7329	1.0796	1.4978	1.6317	1.2883	1.2191	1.1629	0.89978	1.6375	1.5897	0.97815	1.1039	0.92432	1.2418	1.2405	1.2318	1.7274	1.6923	1.5463	1.3698	1.8576	2.2245	1.4348	1.3579	1.4474	1.7291	1.8168	1.4414	1.8397	2.0881	1.7153	1.0682	1.4886	1.6078	1.2729
0.321	1.7373	1.7091	1.5579	1.3716	1.858	2.2273	1.4383	1.3705	1.4539	1.7477	1.8179	1.4533	1.8624	2.1209	1.7422	1.0812	1.5075	1.6236	1.2922	1.2138	1.1629	0.89996	1.6403	1.5892	0.97943	1.1021	0.92432	1.2415	1.2409	1.2296	1.7241	1.6934	1.5428	1.3658	1.8534	2.2189	1.4346	1.3544	1.4453	1.7322	1.8122	1.4485	1.8424	2.0892	1.7139	1.0693	1.4894	1.6038	1.2781
0.322	1.7428	1.7038	1.5617	1.3715	1.8567	2.2282	1.4403	1.37	1.4562	1.7494	1.8192	1.4507	1.8631	2.122	1.7346	1.0845	1.5011	1.6302	1.288	1.2173	1.1592	0.90271	1.6371	1.5895	0.97815	1.1065	0.92249	1.2385	1.2393	1.2316	1.7271	1.6939	1.554	1.37	1.8561	2.2251	1.4341	1.3572	1.4464	1.7327	1.8105	1.4471	1.8397	2.0907	1.7141	1.0677	1.4863	1.6068	1.2706
0.323	1.7355	1.7023	1.5593	1.3683	1.858	2.2277	1.4403	1.3724	1.4539	1.7388	1.8208	1.4524	1.8635	2.1158	1.7369	1.0794	1.5035	1.6317	1.2838	1.2195	1.1613	0.89886	1.6339	1.5886	0.97504	1.0984	0.92322	1.2409	1.2424	1.2338	1.7265	1.6941	1.5507	1.3691	1.8547	2.2242	1.4339	1.3575	1.4436	1.7274	1.8135	1.4471	1.8422	2.0907	1.7173	1.0693	1.4885	1.6055	1.2709
0.324	1.7408	1.7034	1.5619	1.3696	1.8576	2.2295	1.4405	1.3735	1.4546	1.7443	1.8195	1.4517	1.8625	2.1229	1.7366	1.0798	1.5016	1.6251	1.2889	1.2175	1.1636	0.9007	1.6342	1.5888	0.97815	1.1041	0.9223	1.2378	1.2416	1.229	1.7271	1.693	1.5533	1.3711	1.856	2.2194	1.4337	1.3563	1.4498	1.7357	1.8131	1.444	1.8408	2.0916	1.7194	1.0682	1.4927	1.6055	1.2691
0.325	1.7399	1.6998	1.5593	1.368	1.8589	2.228	1.4458	1.3746	1.4539	1.7443	1.8201	1.4548	1.8624	2.1227	1.7346	1.0833	1.4993	1.6289	1.2838	1.2164	1.1592	0.90033	1.6399	1.589	0.97925	1.1056	0.92358	1.2382	1.2387	1.2318	1.7238	1.6888	1.5516	1.3685	1.8519	2.2209	1.4355	1.3585	1.448	1.7364	1.8118	1.4465	1.8371	2.0922	1.7173	1.0653	1.4885	1.6055	1.2744
0.326	1.7351	1.7036	1.558	1.3716	1.8585	2.2333	1.4396	1.3713	1.4553	1.7444	1.8184	1.4526	1.8605	2.1189	1.7355	1.082	1.4998	1.6258	1.2938	1.2155	1.1629	0.90234	1.6399	1.5851	0.97925	1.103	0.92267	1.2418	1.2389	1.2316	1.7285	1.6928	1.5502	1.3665	1.8525	2.2242	1.4326	1.3608	1.4487	1.7307	1.81	1.4478	1.8389	2.0916	1.7157	1.0684	1.4894	1.6099	1.2783
0.327	1.7421	1.7065	1.5536	1.3711	1.8589	2.2295	1.4405	1.3711	1.4539	1.7411	1.8224	1.4451	1.8609	2.1209	1.7342	1.0792	1.5011	1.6298	1.2872	1.2145	1.1631	0.89978	1.6362	1.5886	0.98346	1.1047	0.92633	1.2374	1.2398	1.2338	1.7322	1.6919	1.5522	1.3656	1.856	2.2222	1.4376	1.3592	1.4482	1.7305	1.8098	1.4443	1.8384	2.0934	1.7168	1.0734	1.4901	1.6044	1.2751
0.328	1.7402	1.7142	1.5557	1.3694	1.8609	2.2269	1.4429	1.37	1.452	1.7437	1.8268	1.4495	1.8624	2.1204	1.7391	1.0794	1.5022	1.6276	1.2918	1.2156	1.1618	0.90179	1.632	1.5862	0.98328	1.1049	0.92285	1.2398	1.2354	1.2327	1.7353	1.6934	1.5463	1.3674	1.8521	2.2242	1.4332	1.3586	1.4491	1.7316	1.812	1.4464	1.8406	2.0891	1.7146	1.0675	1.4854	1.61	1.2689
0.329	1.7336	1.7071	1.5624	1.3676	1.8569	2.2282	1.4409	1.3727	1.4531	1.7432	1.8228	1.4531	1.8607	2.1174	1.7366	1.0778	1.5044	1.6263	1.2883	1.2149	1.1594	0.89703	1.637	1.5888	0.9809	1.106	0.92413	1.2413	1.2383	1.2341	1.7276	1.6963	1.5443	1.3709	1.8501	2.222	1.4368	1.3607	1.4454	1.7283	1.8107	1.4498	1.8391	2.0894	1.715	1.069	1.4872	1.6047	1.2711
0.33	1.7353	1.7056	1.5555	1.3707	1.8558	2.2375	1.4405	1.3667	1.4537	1.7455	1.8175	1.4518	1.8627	2.118	1.7355	1.0805	1.5015	1.6236	1.2876	1.2131	1.1633	0.89996	1.6353	1.5897	0.98016	1.1003	0.92413	1.2431	1.238	1.2307	1.7254	1.6902	1.5465	1.3693	1.8521	2.2218	1.4381	1.3586	1.4473	1.734	1.816	1.4418	1.8373	2.0936	1.7172	1.0682	1.481	1.6073	1.2744
0.331	1.7346	1.7069	1.5586	1.3669	1.8576	2.2348	1.4431	1.3709	1.4544	1.7439	1.8287	1.4518	1.8585	2.1235	1.7351	1.0853	1.4982	1.6252	1.2892	1.2209	1.1635	0.90143	1.634	1.5886	0.97852	1.1045	0.92413	1.2415	1.2341	1.2339	1.7318	1.6888	1.5467	1.3716	1.8517	2.2218	1.4337	1.3579	1.4465	1.7291	1.8047	1.4427	1.8358	2.0896	1.7184	1.0666	1.4863	1.6075	1.2775
0.332	1.7402	1.7067	1.5577	1.3733	1.858	2.2306	1.441	1.3694	1.4529	1.7388	1.8138	1.4522	1.8611	2.1242	1.7338	1.0792	1.5009	1.6229	1.2856	1.2169	1.162	0.90472	1.6335	1.5906	0.98035	1.1016	0.92358	1.2372	1.2352	1.2272	1.7263	1.6956	1.5469	1.3693	1.8508	2.2207	1.4344	1.3601	1.444	1.7314	1.8073	1.444	1.8395	2.0903	1.7155	1.0719	1.4865	1.6049	1.2751
0.333	1.7368	1.7078	1.5615	1.3687	1.8571	2.2361	1.4396	1.3678	1.4522	1.7401	1.8203	1.4462	1.8671	2.1207	1.7329	1.0864	1.5009	1.6236	1.2838	1.2127	1.1631	0.90179	1.6349	1.5877	0.97705	1.1032	0.92322	1.2398	1.2385	1.2323	1.7232	1.6921	1.5491	1.3665	1.8514	2.2231	1.4355	1.3599	1.4487	1.7327	1.8137	1.4425	1.8387	2.0934	1.7157	1.0677	1.4837	1.6058	1.2744
0.334	1.7355	1.7095	1.5674	1.3716	1.8556	2.2333	1.4451	1.3731	1.4551	1.7357	1.819	1.4476	1.8664	2.1204	1.7373	1.0801	1.5007	1.6252	1.2806	1.218	1.1644	0.90271	1.6329	1.5864	0.97595	1.1003	0.91956	1.2371	1.2365	1.2345	1.7267	1.6983	1.5476	1.3713	1.8516	2.2225	1.4328	1.3568	1.4438	1.7254	1.814	1.4445	1.8373	2.0891	1.7141	1.0754	1.4828	1.6091	1.2729
0.335	1.7329	1.7087	1.5546	1.3718	1.8563	2.233	1.4414	1.3702	1.4553	1.7386	1.8204	1.4476	1.8669	2.1237	1.7347	1.0798	1.5009	1.6218	1.2861	1.2147	1.16	0.89703	1.6375	1.5851	0.98108	1.1008	0.91809	1.2415	1.2391	1.2367	1.7261	1.6908	1.5471	1.3709	1.8539	2.2172	1.4352	1.3546	1.4469	1.7331	1.814	1.4438	1.8386	2.094	1.717	1.0644	1.4855	1.6055	1.2792
0.336	1.7336	1.7084	1.5619	1.3689	1.8534	2.2332	1.4418	1.368	1.4548	1.7505	1.8254	1.4526	1.864	2.1213	1.7355	1.0781	1.4993	1.6234	1.288	1.2138	1.164	0.8996	1.6324	1.5895	0.97906	1.105	0.92029	1.2389	1.2372	1.2327	1.7228	1.6943	1.5461	1.3737	1.8556	2.2174	1.4392	1.3566	1.4464	1.728	1.81	1.4485	1.8376	2.0942	1.715	1.0695	1.4892	1.6055	1.2761
0.337	1.7351	1.7016	1.5602	1.3682	1.8574	2.2295	1.442	1.372	1.4564	1.7435	1.8133	1.4509	1.8655	2.1189	1.7351	1.0774	1.5018	1.6218	1.2902	1.2158	1.1646	0.90399	1.6364	1.5894	0.97925	1.1058	0.92249	1.2433	1.2363	1.2318	1.7258	1.6893	1.55	1.3654	1.8508	2.2207	1.4352	1.3583	1.4465	1.7271	1.8094	1.4464	1.8419	2.0911	1.7148	1.0651	1.4886	1.606	1.2788
0.338	1.739	1.7029	1.5593	1.3724	1.858	2.2337	1.4414	1.3693	1.4555	1.747	1.8265	1.4471	1.8646	2.1211	1.7364	1.0818	1.5038	1.6236	1.2852	1.2184	1.1636	0.90033	1.6349	1.5897	0.98035	1.1041	0.92468	1.2374	1.2371	1.2308	1.7298	1.695	1.546	1.3687	1.8505	2.2225	1.4365	1.3586	1.4487	1.732	1.8071	1.4476	1.8373	2.0891	1.7151	1.0673	1.4868	1.6042	1.279
0.339	1.7468	1.7031	1.5597	1.3669	1.8561	2.2377	1.4385	1.3698	1.4539	1.7417	1.823	1.4496	1.8631	2.1268	1.7353	1.079	1.502	1.6273	1.2942	1.2164	1.1624	0.89813	1.6368	1.5883	0.98035	1.1021	0.92651	1.236	1.238	1.2369	1.7228	1.6979	1.5482	1.3696	1.8532	2.218	1.4363	1.3618	1.444	1.7342	1.8038	1.4496	1.8389	2.0907	1.713	1.0693	1.4844	1.6075	1.27
0.34	1.7371	1.7034	1.5591	1.3702	1.8549	2.2302	1.4427	1.3724	1.4528	1.745	1.817	1.4487	1.8644	2.1246	1.7313	1.0792	1.5066	1.6243	1.2869	1.2193	1.1591	0.90125	1.6355	1.5886	0.97595	1.1014	0.92505	1.238	1.2429	1.2319	1.73	1.6946	1.5504	1.368	1.8521	2.2222	1.4374	1.3564	1.4458	1.7316	1.8126	1.4443	1.8389	2.0912	1.7161	1.0668	1.4881	1.606	1.2779
0.341	1.7426	1.7021	1.5553	1.3718	1.8538	2.2363	1.4381	1.3682	1.4513	1.7454	1.8241	1.4513	1.8701	2.1237	1.7369	1.0812	1.5055	1.6256	1.29	1.22	1.164	0.89978	1.6351	1.5884	0.97778	1.1032	0.92322	1.2374	1.2378	1.231	1.725	1.6926	1.5489	1.3685	1.856	2.2189	1.4407	1.3581	1.4465	1.7305	1.8131	1.4476	1.8398	2.0945	1.7137	1.0688	1.4874	1.6106	1.2742
0.342	1.7336	1.7047	1.5562	1.3713	1.8523	2.2341	1.4394	1.3742	1.4577	1.7461	1.8259	1.454	1.8618	2.1204	1.7369	1.0794	1.5053	1.6271	1.2856	1.2164	1.16	0.90106	1.6373	1.5892	0.97797	1.1049	0.92303	1.2349	1.24	1.2301	1.728	1.6935	1.5439	1.3658	1.8541	2.2202	1.4359	1.361	1.446	1.7325	1.8104	1.4533	1.8402	2.087	1.7133	1.066	1.4868	1.6091	1.2731
0.343	1.7391	1.7065	1.5698	1.3704	1.8571	2.2383	1.4376	1.3698	1.4561	1.7465	1.8215	1.4495	1.8635	2.1226	1.7338	1.0805	1.5016	1.6221	1.283	1.2149	1.1609	0.89594	1.6351	1.5916	0.98199	1.101	0.92285	1.235	1.2424	1.2321	1.7283	1.6952	1.5549	1.3671	1.8547	2.2207	1.4341	1.3612	1.448	1.7294	1.8137	1.4485	1.8479	2.0929	1.7166	1.0671	1.4868	1.6099	1.2746
0.344	1.734	1.7124	1.5612	1.3674	1.8563	2.2344	1.4434	1.3733	1.4542	1.7505	1.8221	1.4515	1.8686	2.1248	1.7327	1.0801	1.5026	1.6243	1.2859	1.2151	1.1585	0.89777	1.6364	1.5895	0.98016	1.1043	0.9245	1.2389	1.2391	1.2319	1.7291	1.6934	1.5483	1.37	1.8545	2.2205	1.4355	1.3572	1.4431	1.7333	1.8151	1.4423	1.8402	2.092	1.7131	1.0681	1.4901	1.6075	1.2742
0.345	1.739	1.7053	1.5575	1.3682	1.8554	2.2341	1.4377	1.3729	1.4502	1.7395	1.8175	1.4529	1.8616	2.1235	1.7377	1.0774	1.5029	1.624	1.2861	1.2136	1.1613	0.90106	1.6381	1.5934	0.97266	1.1045	0.9267	1.2376	1.2405	1.2327	1.7252	1.6912	1.5491	1.3674	1.8525	2.2174	1.4352	1.3594	1.4465	1.7368	1.8135	1.4458	1.8387	2.0898	1.7188	1.0646	1.4886	1.6025	1.2805
0.346	1.7422	1.7086	1.5547	1.3709	1.8552	2.2341	1.4394	1.368	1.4524	1.7421	1.8188	1.4515	1.8596	2.12	1.7349	1.0801	1.5031	1.6291	1.2867	1.2147	1.1583	0.90179	1.6377	1.5879	0.97906	1.1014	0.9223	1.2404	1.2385	1.2323	1.7272	1.697	1.5531	1.3698	1.8488	2.2159	1.437	1.3579	1.4474	1.7271	1.8102	1.45	1.8364	2.0883	1.7148	1.0677	1.4854	1.6025	1.2816
0.347	1.7351	1.712	1.5626	1.3685	1.853	2.2359	1.4412	1.3744	1.4533	1.7417	1.8162	1.4502	1.8622	2.1215	1.7366	1.0757	1.4996	1.6274	1.2874	1.2189	1.1622	0.9007	1.6357	1.5901	0.97742	1.1034	0.93036	1.2396	1.2385	1.2277	1.7276	1.6935	1.5504	1.3711	1.8525	2.2128	1.4355	1.3583	1.4399	1.734	1.814	1.4454	1.8415	2.0898	1.7144	1.0681	1.4865	1.6042	1.2861
0.348	1.7384	1.71	1.5602	1.3676	1.8545	2.2319	1.4403	1.374	1.4548	1.7384	1.821	1.4553	1.8658	2.1194	1.7351	1.0787	1.5016	1.6309	1.2885	1.2184	1.1666	0.90088	1.6351	1.5877	0.97485	1.1061	0.92212	1.2328	1.2391	1.2334	1.7303	1.6917	1.5493	1.3683	1.8477	2.2214	1.4348	1.3548	1.4473	1.7314	1.8148	1.4418	1.8376	2.0914	1.7122	1.0679	1.4896	1.6035	1.2823
0.349	1.736	1.7069	1.5582	1.3685	1.8554	2.2306	1.4394	1.3669	1.455	1.7444	1.8235	1.4502	1.8607	2.1161	1.7364	1.075	1.5005	1.6221	1.2856	1.214	1.162	0.90198	1.6362	1.5897	0.97852	1.0997	0.92102	1.2382	1.238	1.2345	1.7274	1.6859	1.5494	1.3709	1.8536	2.2225	1.4354	1.3581	1.4469	1.7316	1.8168	1.4456	1.8384	2.0916	1.7151	1.0699	1.485	1.6069	1.2861
0.35	1.7303	1.7076	1.5546	1.3691	1.8572	2.2355	1.4409	1.3713	1.4529	1.7411	1.8208	1.4467	1.8642	2.1182	1.7355	1.0827	1.5013	1.6282	1.2885	1.2186	1.1635	0.89905	1.6337	1.5875	0.98236	1.1027	0.92157	1.2394	1.2378	1.2314	1.7225	1.6939	1.5571	1.3674	1.8538	2.2181	1.4379	1.3588	1.4445	1.7281	1.8082	1.4485	1.8393	2.088	1.7137	1.0682	1.4839	1.6027	1.2847
0.351	1.7357	1.7051	1.556	1.3711	1.8605	2.2308	1.4429	1.3682	1.4544	1.7419	1.819	1.4491	1.8657	2.1182	1.7333	1.0801	1.4984	1.6262	1.2929	1.2153	1.1633	0.90033	1.634	1.5883	0.98456	1.1083	0.92743	1.2374	1.2385	1.2328	1.7195	1.6913	1.552	1.3676	1.8528	2.2262	1.4348	1.3594	1.4458	1.7357	1.8148	1.4489	1.84	2.0898	1.7131	1.0668	1.4835	1.6093	1.2845
0.352	1.7362	1.7075	1.5586	1.3665	1.8534	2.233	1.4405	1.3667	1.4568	1.739	1.8166	1.4535	1.8624	2.1213	1.7358	1.0845	1.5046	1.6252	1.2936	1.2198	1.1653	0.89886	1.6348	1.5855	0.98035	1.1028	0.92944	1.2382	1.2382	1.2303	1.7271	1.6901	1.5529	1.3665	1.8519	2.218	1.4357	1.3612	1.4462	1.728	1.8164	1.4471	1.836	2.0859	1.7144	1.0688	1.4874	1.6086	1.2856
0.353	1.7401	1.7042	1.558	1.3682	1.8558	2.2304	1.4381	1.3707	1.4535	1.7413	1.8171	1.4517	1.8636	2.1226	1.7358	1.0796	1.5035	1.6234	1.2944	1.2167	1.1622	0.90051	1.6364	1.5872	0.97797	1.1025	0.92523	1.2382	1.2407	1.2318	1.7186	1.6961	1.5485	1.3685	1.8517	2.2233	1.4332	1.3601	1.4498	1.7311	1.812	1.4509	1.8384	2.0951	1.7146	1.0697	1.485	1.61	1.2849
0.354	1.7415	1.7047	1.5599	1.3685	1.8552	2.2363	1.4403	1.3704	1.4518	1.7432	1.8188	1.4506	1.8638	2.1218	1.736	1.0794	1.5029	1.6282	1.2883	1.2173	1.1613	0.90198	1.6339	1.5873	0.98016	1.1072	0.92487	1.2391	1.2374	1.2321	1.7309	1.6952	1.5507	1.3687	1.8506	2.2209	1.4333	1.3586	1.4474	1.7347	1.8085	1.4464	1.8354	2.0892	1.7139	1.0728	1.4886	1.6038	1.2869
0.355	1.7369	1.7018	1.558	1.3654	1.8536	2.2322	1.4427	1.3724	1.454	1.7446	1.8173	1.4506	1.862	2.1231	1.739	1.0787	1.5026	1.6274	1.2865	1.2136	1.1653	0.90143	1.637	1.5905	0.9787	1.1115	0.92084	1.2343	1.24	1.2341	1.7274	1.6956	1.548	1.3672	1.8539	2.2165	1.4376	1.3619	1.4458	1.7313	1.8133	1.4464	1.8419	2.092	1.7184	1.0673	1.4892	1.6066	1.2865
0.356	1.7358	1.7047	1.5624	1.3693	1.8543	2.2346	1.4412	1.3704	1.4544	1.741	1.8248	1.4498	1.8616	2.1251	1.7325	1.0787	1.5075	1.6274	1.2865	1.2158	1.1602	0.90527	1.6353	1.5894	0.98071	1.1169	0.92157	1.2365	1.2405	1.2321	1.7245	1.6921	1.5511	1.3687	1.8549	2.215	1.4357	1.3588	1.4458	1.7313	1.8104	1.45	1.8397	2.092	1.715	1.0721	1.485	1.6082	1.2808
0.357	1.7347	1.7025	1.565	1.3718	1.8552	2.2308	1.4403	1.3672	1.4522	1.7461	1.8199	1.4515	1.8607	2.122	1.7311	1.0779	1.4998	1.6254	1.29	1.218	1.1629	0.90088	1.636	1.5875	0.97943	1.1146	0.92468	1.2411	1.2424	1.2349	1.7278	1.6897	1.5491	1.3649	1.855	2.2172	1.4323	1.3568	1.4476	1.7302	1.8118	1.4478	1.8353	2.0903	1.7181	1.0695	1.4888	1.6035	1.2858
0.358	1.7417	1.701	1.5588	1.3685	1.8563	2.2317	1.4405	1.3685	1.4561	1.7443	1.8184	1.4485	1.8649	2.1211	1.7369	1.0809	1.4991	1.6333	1.2869	1.2162	1.1596	0.90143	1.632	1.5872	0.97906	1.1146	0.92285	1.2356	1.2376	1.2327	1.7276	1.6948	1.5531	1.3652	1.8532	2.2141	1.4383	1.3574	1.4465	1.7303	1.8115	1.4469	1.8353	2.0894	1.7124	1.071	1.4848	1.6038	1.2863
0.359	1.7362	1.7043	1.565	1.3715	1.8582	2.2321	1.4416	1.3669	1.4542	1.7446	1.8173	1.4504	1.862	2.1178	1.7377	1.0787	1.5004	1.6276	1.2914	1.2156	1.1602	0.90527	1.6371	1.5861	0.97888	1.1151	0.92175	1.2464	1.2385	1.2321	1.7276	1.6924	1.5467	1.3689	1.8517	2.218	1.4372	1.357	1.4467	1.728	1.8093	1.4429	1.8371	2.092	1.7135	1.0701	1.4901	1.6038	1.2847
0.36	1.7351	1.7032	1.5535	1.368	1.8556	2.235	1.4401	1.3658	1.4551	1.7457	1.8239	1.4533	1.8668	2.1209	1.7353	1.084	1.5029	1.6304	1.2905	1.2173	1.1594	0.90216	1.6357	1.5884	0.97577	1.1109	0.92212	1.2405	1.2367	1.2288	1.7298	1.6928	1.5513	1.3658	1.8543	2.2181	1.4346	1.3588	1.446	1.7322	1.8116	1.4416	1.8384	2.0901	1.7201	1.0695	1.4855	1.6097	1.2869
0.361	1.7472	1.7012	1.5569	1.3755	1.8576	2.2328	1.4438	1.3674	1.4518	1.7472	1.8159	1.4509	1.8605	2.1238	1.7311	1.0827	1.4991	1.6236	1.2924	1.216	1.1587	0.8996	1.6348	1.5868	0.97852	1.1129	0.92084	1.2426	1.2369	1.2323	1.7247	1.6946	1.5482	1.3678	1.8565	2.2224	1.4381	1.3596	1.4467	1.7303	1.8149	1.4476	1.8419	2.0896	1.7108	1.0697	1.4865	1.6055	1.2843
0.362	1.7426	1.7038	1.556	1.3707	1.8576	2.2328	1.4409	1.3676	1.4562	1.7474	1.8188	1.4542	1.8629	2.1213	1.7318	1.0763	1.5013	1.6218	1.2839	1.2178	1.1644	0.90253	1.63	1.5912	0.97852	1.1094	0.92358	1.2396	1.2418	1.2361	1.7271	1.6923	1.5502	1.3665	1.8528	2.2174	1.4315	1.3575	1.4498	1.7307	1.8131	1.4445	1.8358	2.0905	1.7161	1.0679	1.4868	1.6035	1.2834
0.363	1.7393	1.7071	1.5623	1.3713	1.8587	2.2293	1.4427	1.3702	1.4572	1.7439	1.817	1.452	1.8636	2.12	1.7377	1.0783	1.4998	1.6262	1.2859	1.2198	1.1607	0.90143	1.636	1.5864	0.97833	1.1122	0.9245	1.2398	1.2437	1.2303	1.7219	1.6981	1.543	1.3658	1.8538	2.2148	1.4365	1.3561	1.4462	1.7311	1.8104	1.4436	1.8386	2.0929	1.7172	1.0677	1.4857	1.606	1.2867
0.364	1.7358	1.7117	1.5538	1.3729	1.8611	2.2321	1.4427	1.3707	1.454	1.7472	1.821	1.4496	1.8657	2.1196	1.7411	1.0816	1.496	1.6238	1.288	1.2151	1.1578	0.89777	1.6351	1.5883	0.97778	1.1105	0.92615	1.24	1.2367	1.2314	1.7241	1.6917	1.5476	1.3672	1.8539	2.2211	1.4387	1.3575	1.4531	1.7296	1.8127	1.4489	1.8376	2.0898	1.7153	1.0708	1.485	1.6058	1.2808
0.365	1.7411	1.715	1.5551	1.3687	1.8565	2.2326	1.4412	1.3727	1.4573	1.7424	1.8228	1.4487	1.8625	2.1198	1.7358	1.0811	1.4991	1.626	1.2889	1.2189	1.1613	0.8996	1.6324	1.5853	0.97797	1.1093	0.92395	1.242	1.2394	1.2328	1.7232	1.6899	1.5476	1.3656	1.8567	2.2152	1.4383	1.3557	1.4482	1.734	1.8104	1.4456	1.8386	2.0891	1.717	1.0728	1.4806	1.6049	1.2812
0.366	1.7391	1.7128	1.5588	1.3658	1.8569	2.23	1.4394	1.3682	1.4575	1.743	1.8214	1.4509	1.8613	2.1211	1.7342	1.0794	1.4958	1.6238	1.2896	1.2169	1.1611	0.90234	1.636	1.5857	0.97797	1.1122	0.9223	1.2426	1.2345	1.2316	1.7276	1.6963	1.5507	1.3691	1.8545	2.2183	1.4366	1.3597	1.4469	1.7292	1.81	1.4451	1.8358	2.0925	1.7155	1.0719	1.4839	1.6066	1.2801
0.367	1.7417	1.7014	1.5593	1.3656	1.8565	2.2322	1.4398	1.3704	1.4557	1.7406	1.8214	1.4509	1.8647	2.1176	1.7353	1.0834	1.4985	1.6214	1.2852	1.2162	1.1602	0.90143	1.634	1.584	0.97687	1.1133	0.92377	1.2416	1.242	1.2316	1.7249	1.6935	1.5494	1.3696	1.8536	2.2154	1.4346	1.3586	1.4498	1.7373	1.8076	1.4485	1.8402	2.0903	1.7153	1.071	1.4874	1.6093	1.2766
0.368	1.7362	1.7005	1.5577	1.3689	1.8571	2.2297	1.4396	1.3678	1.4584	1.7443	1.8168	1.4515	1.8622	2.1187	1.7355	1.0822	1.4993	1.6267	1.2827	1.2195	1.1574	0.90399	1.636	1.5864	0.97961	1.112	0.92267	1.2444	1.2382	1.2343	1.7258	1.6967	1.5524	1.3647	1.851	2.222	1.4337	1.3563	1.4489	1.7305	1.8118	1.4431	1.8364	2.0901	1.7161	1.0703	1.4839	1.6095	1.2735
0.369	1.7375	1.7029	1.5624	1.3691	1.8602	2.2306	1.4403	1.3727	1.4553	1.7395	1.8197	1.4456	1.8651	2.1196	1.7375	1.0787	1.5082	1.6236	1.294	1.2155	1.155	0.90125	1.637	1.5861	0.97632	1.1125	0.92303	1.2442	1.2404	1.2307	1.7263	1.6921	1.5518	1.3682	1.8516	2.2218	1.4339	1.3585	1.4496	1.7351	1.8085	1.4464	1.8375	2.0907	1.7164	1.0712	1.483	1.6077	1.2695
0.37	1.7296	1.7007	1.5555	1.3691	1.8561	2.2335	1.4407	1.37	1.4544	1.7432	1.8192	1.4504	1.8615	2.1171	1.736	1.0822	1.5059	1.624	1.2828	1.2162	1.1596	0.90198	1.6384	1.5859	0.97906	1.1111	0.92285	1.242	1.2365	1.2299	1.7258	1.6913	1.5564	1.3667	1.8505	2.2234	1.4323	1.3588	1.4507	1.7338	1.8127	1.4434	1.8375	2.0859	1.7161	1.0723	1.4879	1.6095	1.2742
0.371	1.7377	1.702	1.5602	1.3705	1.8589	2.2337	1.4423	1.3735	1.452	1.7432	1.8197	1.4518	1.8609	2.1207	1.7346	1.0787	1.5077	1.6267	1.2845	1.2149	1.1591	0.90308	1.6331	1.5892	0.97943	1.1115	0.92413	1.2402	1.2378	1.2321	1.7263	1.6928	1.5518	1.3698	1.8514	2.2178	1.4363	1.3577	1.4478	1.7287	1.8098	1.4464	1.838	2.085	1.7188	1.0682	1.4835	1.6057	1.2708
0.372	1.7362	1.7131	1.5564	1.3691	1.8594	2.2333	1.4357	1.372	1.4533	1.7446	1.83	1.4507	1.8631	2.1218	1.7313	1.0768	1.5015	1.6269	1.2872	1.2206	1.1587	0.89886	1.6342	1.587	0.97815	1.1104	0.92505	1.2402	1.2383	1.2296	1.7208	1.6934	1.5465	1.3656	1.8508	2.2181	1.4337	1.3559	1.4469	1.7322	1.8085	1.4462	1.8384	2.0883	1.7141	1.0649	1.4877	1.606	1.2761
0.373	1.7415	1.7093	1.5599	1.368	1.8589	2.2324	1.4394	1.3737	1.4572	1.7369	1.8226	1.4498	1.8625	2.1215	1.7309	1.0831	1.5029	1.6203	1.2887	1.2217	1.1585	0.8996	1.6355	1.5875	0.97375	1.114	0.9212	1.2398	1.2396	1.2307	1.7254	1.6935	1.5538	1.3663	1.8519	2.2159	1.4392	1.3577	1.446	1.732	1.8159	1.4451	1.8386	2.0889	1.712	1.0697	1.485	1.6051	1.2773
0.374	1.7404	1.7102	1.5569	1.366	1.8571	2.2293	1.4363	1.3709	1.4561	1.7415	1.8224	1.4533	1.8644	2.12	1.7344	1.08	1.5005	1.6232	1.2872	1.2204	1.1625	0.89996	1.6371	1.5848	0.97815	1.1083	0.92358	1.2413	1.2404	1.233	1.7208	1.6987	1.5538	1.3665	1.8516	2.218	1.4381	1.3596	1.4467	1.7294	1.8083	1.4443	1.8371	2.0891	1.7142	1.0715	1.4837	1.6071	1.2781
0.375	1.7391	1.7098	1.5586	1.3738	1.86	2.2339	1.4412	1.3691	1.4555	1.7437	1.8245	1.4487	1.8657	2.1227	1.7357	1.0794	1.5018	1.6291	1.2872	1.2239	1.1561	0.90143	1.636	1.5884	0.97595	1.1122	0.92175	1.2429	1.2413	1.2332	1.7289	1.693	1.5496	1.3652	1.8517	2.2152	1.4383	1.3563	1.4454	1.7327	1.8076	1.4504	1.8345	2.0881	1.7161	1.071	1.4821	1.6099	1.2713
0.376	1.7344	1.7064	1.5599	1.3691	1.8589	2.2333	1.4403	1.368	1.4548	1.7413	1.8252	1.4496	1.8622	2.1204	1.7313	1.0844	1.5046	1.6251	1.2869	1.2226	1.1587	0.90216	1.6329	1.5875	0.97375	1.1136	0.92413	1.2382	1.2396	1.2323	1.7239	1.6963	1.5498	1.3682	1.8516	2.215	1.4372	1.3575	1.4451	1.7336	1.8098	1.4478	1.8371	2.0881	1.7126	1.0668	1.4828	1.6044	1.2755
0.377	1.7347	1.7062	1.5575	1.3742	1.8552	2.2306	1.4416	1.3704	1.454	1.7454	1.8243	1.4487	1.8633	2.1204	1.7305	1.0754	1.5018	1.6227	1.288	1.2184	1.1596	0.8996	1.6349	1.5862	0.98108	1.1133	0.92175	1.2449	1.235	1.2339	1.7249	1.688	1.5482	1.3685	1.8492	2.2196	1.4366	1.3621	1.4447	1.7329	1.8164	1.4467	1.8397	2.0865	1.7139	1.069	1.4863	1.6053	1.2843
0.378	1.7368	1.7076	1.5551	1.3726	1.8549	2.2335	1.4379	1.3737	1.454	1.7432	1.8252	1.4495	1.8602	2.1209	1.7307	1.0827	1.498	1.6227	1.2827	1.2241	1.1589	0.9007	1.6348	1.5844	0.9809	1.11	0.9234	1.2404	1.2427	1.2297	1.7307	1.6884	1.548	1.3672	1.8486	2.2134	1.4361	1.3581	1.4438	1.732	1.8074	1.4498	1.8375	2.09	1.7122	1.0659	1.4843	1.6132	1.2812
0.379	1.7384	1.7076	1.5599	1.372	1.8567	2.2319	1.4385	1.3683	1.452	1.7402	1.8197	1.4478	1.8649	2.1204	1.7327	1.0816	1.4995	1.63	1.288	1.2144	1.1613	0.9007	1.6342	1.5862	0.98328	1.1135	0.92487	1.2394	1.2387	1.2325	1.7278	1.6906	1.5498	1.3678	1.8556	2.218	1.4348	1.359	1.448	1.7314	1.8109	1.4515	1.8364	2.085	1.7159	1.0671	1.4872	1.611	1.2795
0.38	1.7349	1.708	1.5597	1.3694	1.8558	2.2311	1.4407	1.3682	1.4575	1.752	1.8226	1.4454	1.8604	2.1167	1.736	1.0825	1.5009	1.623	1.2845	1.2144	1.1596	0.90033	1.6318	1.589	0.97705	1.1116	0.92651	1.2411	1.2404	1.2303	1.7281	1.6862	1.5505	1.3671	1.856	2.2121	1.435	1.3555	1.4431	1.7311	1.8071	1.4454	1.8408	2.0922	1.7111	1.0666	1.489	1.6058	1.2792
0.381	1.7377	1.7104	1.5613	1.3702	1.8563	2.2324	1.4416	1.3658	1.455	1.7457	1.8214	1.4447	1.8635	2.1202	1.7335	1.0853	1.4985	1.6274	1.2869	1.2129	1.1587	0.90125	1.6328	1.5818	0.98071	1.1116	0.92358	1.2356	1.2396	1.2332	1.7296	1.6934	1.5487	1.3656	1.8554	2.2112	1.4332	1.357	1.4451	1.7346	1.8109	1.4467	1.8375	2.0863	1.7177	1.073	1.4919	1.6069	1.2737
0.382	1.736	1.704	1.5553	1.3722	1.858	2.2335	1.4376	1.3694	1.4553	1.7439	1.8265	1.4496	1.8644	2.1163	1.7357	1.0779	1.5018	1.6276	1.2859	1.2103	1.1609	0.90106	1.6355	1.5828	0.97559	1.1124	0.92542	1.2385	1.2405	1.236	1.7243	1.6891	1.5476	1.3687	1.8525	2.213	1.4366	1.3641	1.4443	1.7349	1.8096	1.4443	1.8386	2.0883	1.7164	1.0653	1.4883	1.6071	1.2762
0.383	1.7355	1.7003	1.5538	1.3722	1.8629	2.2322	1.4409	1.3704	1.4542	1.7433	1.8232	1.45	1.858	2.1218	1.7309	1.0812	1.5013	1.6271	1.2867	1.2167	1.1607	0.89941	1.6318	1.5894	0.97833	1.1131	0.9212	1.24	1.2394	1.2347	1.7256	1.6884	1.5493	1.3678	1.851	2.2169	1.4346	1.3649	1.4456	1.7303	1.8127	1.4447	1.8367	2.0942	1.7142	1.0703	1.4866	1.6038	1.2775
0.384	1.7382	1.7102	1.5645	1.3683	1.8572	2.2344	1.4374	1.3718	1.4544	1.745	1.8245	1.4524	1.8657	2.1229	1.7318	1.0781	1.498	1.6293	1.2836	1.2134	1.1598	0.89996	1.6333	1.5883	0.97925	1.1157	0.92505	1.2387	1.2411	1.2341	1.7238	1.6924	1.55	1.3672	1.8554	2.2216	1.4333	1.3636	1.4431	1.73	1.8078	1.4442	1.8375	2.0896	1.7166	1.0682	1.4808	1.6051	1.274
0.385	1.7428	1.7047	1.5527	1.3667	1.8549	2.2346	1.4418	1.3713	1.452	1.7422	1.8245	1.4498	1.8666	2.1202	1.732	1.0789	1.4965	1.6262	1.2887	1.2136	1.1622	0.90125	1.6359	1.5846	0.9787	1.1147	0.9223	1.2402	1.2413	1.2332	1.7219	1.6963	1.5538	1.3647	1.8547	2.2154	1.4363	1.3616	1.4465	1.7313	1.8102	1.4421	1.8358	2.0885	1.7146	1.0704	1.4793	1.6033	1.2808
0.386	1.7428	1.7097	1.5568	1.3652	1.86	2.235	1.4392	1.3694	1.455	1.7408	1.8197	1.4478	1.86	2.1193	1.73	1.0827	1.5018	1.623	1.2869	1.2173	1.1569	0.89941	1.6381	1.5853	0.97906	1.1135	0.9267	1.2374	1.2416	1.2312	1.7239	1.6912	1.5474	1.368	1.8563	2.2229	1.4361	1.3594	1.4467	1.7289	1.8162	1.4476	1.8375	2.0898	1.7148	1.0681	1.4837	1.6024	1.2854
0.387	1.739	1.7012	1.5575	1.3678	1.8565	2.2306	1.4399	1.3711	1.4535	1.7466	1.8234	1.4491	1.8611	2.1218	1.7324	1.0789	1.4982	1.6273	1.2856	1.2187	1.1607	0.90143	1.6355	1.5937	0.97833	1.1102	0.92084	1.24	1.2385	1.2328	1.7258	1.6921	1.5493	1.3704	1.8514	2.2211	1.433	1.3623	1.4458	1.7316	1.8085	1.4491	1.8371	2.0933	1.7122	1.0686	1.4872	1.6013	1.2832
0.388	1.7366	1.7135	1.5584	1.3705	1.8576	2.2319	1.4398	1.3663	1.4555	1.741	1.8177	1.4451	1.8593	2.124	1.7294	1.0816	1.4956	1.6324	1.2914	1.2187	1.1653	0.9007	1.6351	1.5861	0.9809	1.1177	0.9212	1.2356	1.2398	1.2336	1.7267	1.6974	1.5522	1.3665	1.8525	2.2213	1.4368	1.3641	1.4445	1.7311	1.8105	1.4476	1.8439	2.0901	1.7142	1.0721	1.4875	1.6053	1.288
0.389	1.7364	1.7067	1.5538	1.3687	1.8541	2.2346	1.4403	1.3704	1.4542	1.7435	1.8197	1.448	1.8611	2.1229	1.7298	1.0801	1.5031	1.6263	1.2881	1.2173	1.164	0.89502	1.632	1.5851	0.98163	1.1098	0.9223	1.2409	1.2416	1.2323	1.7318	1.6921	1.5449	1.366	1.8512	2.2181	1.4354	1.3634	1.4454	1.7346	1.8105	1.442	1.838	2.0918	1.7142	1.0695	1.4839	1.6009	1.2814
0.39	1.7402	1.7071	1.5555	1.3674	1.8561	2.2321	1.4388	1.3682	1.4559	1.7437	1.8217	1.45	1.8636	2.1224	1.7305	1.079	1.5057	1.6229	1.2885	1.216	1.1587	0.89667	1.6368	1.5873	0.9798	1.1115	0.93109	1.2402	1.2398	1.2336	1.7271	1.6923	1.5485	1.3705	1.8549	2.2258	1.435	1.3566	1.4471	1.7331	1.8063	1.4462	1.8402	2.0896	1.7148	1.0717	1.4835	1.6062	1.2856
0.391	1.7373	1.7043	1.5606	1.3718	1.8552	2.2332	1.4431	1.3683	1.4548	1.7452	1.8181	1.4489	1.8662	2.1194	1.7318	1.0836	1.5015	1.6309	1.2834	1.2129	1.1609	0.89923	1.6381	1.5877	0.9765	1.112	0.92322	1.2385	1.235	1.2358	1.7287	1.6939	1.5467	1.3656	1.8558	2.2156	1.4343	1.3634	1.4425	1.7335	1.8076	1.4454	1.8351	2.0914	1.7164	1.069	1.4833	1.6042	1.2797
0.392	1.7399	1.7076	1.5553	1.3704	1.8613	2.2324	1.4374	1.3746	1.4511	1.7461	1.8204	1.45	1.8616	2.1193	1.7325	1.0794	1.5033	1.6298	1.2891	1.2156	1.1596	0.89832	1.6371	1.5881	0.98071	1.1122	0.92139	1.2382	1.2378	1.2319	1.7289	1.6917	1.5463	1.3674	1.8571	2.2211	1.4376	1.3561	1.4482	1.7324	1.8093	1.4474	1.8354	2.0909	1.7146	1.0692	1.4804	1.6053	1.2834
0.393	1.7406	1.7065	1.559	1.3698	1.8561	2.2328	1.4396	1.3748	1.4518	1.7441	1.8206	1.4487	1.8644	2.1213	1.7357	1.0876	1.5075	1.6247	1.2856	1.2164	1.1638	0.90015	1.6349	1.5868	0.97906	1.1089	0.92688	1.2396	1.2385	1.2343	1.7265	1.687	1.5461	1.366	1.8512	2.2264	1.4366	1.3608	1.444	1.7276	1.8118	1.4518	1.836	2.0916	1.7128	1.0735	1.4886	1.6031	1.2768
0.394	1.7393	1.7097	1.5595	1.3676	1.8561	2.2308	1.4407	1.3718	1.4572	1.7461	1.8245	1.4511	1.8607	2.12	1.7325	1.0834	1.5007	1.6273	1.2865	1.2147	1.16	0.90033	1.6328	1.591	0.98181	1.1129	0.92322	1.2347	1.2389	1.2343	1.7272	1.6996	1.5485	1.3696	1.8514	2.2147	1.4377	1.3586	1.4443	1.7402	1.8142	1.4451	1.8382	2.0911	1.7124	1.0692	1.4813	1.6047	1.2786
0.395	1.7347	1.706	1.5573	1.3678	1.8565	2.2354	1.4392	1.3705	1.4526	1.7426	1.8192	1.4445	1.8615	2.1226	1.7316	1.0801	1.5044	1.6304	1.2867	1.2149	1.1603	0.90143	1.6359	1.5888	0.97742	1.1151	0.92542	1.2422	1.2352	1.2328	1.7291	1.6923	1.5439	1.3674	1.8523	2.2169	1.4354	1.363	1.4462	1.7314	1.8109	1.4469	1.8369	2.092	1.7137	1.0653	1.4813	1.6073	1.281
0.396	1.7338	1.7155	1.5564	1.3698	1.8572	2.2361	1.4388	1.3674	1.4544	1.7421	1.8208	1.4493	1.864	2.1183	1.7327	1.082	1.504	1.6353	1.2859	1.2123	1.162	0.90454	1.6348	1.5873	0.97906	1.1107	0.92377	1.2391	1.2398	1.233	1.7256	1.6912	1.5498	1.368	1.8503	2.2202	1.4341	1.3596	1.4462	1.736	1.8122	1.4418	1.8349	2.0918	1.7159	1.0681	1.4844	1.6042	1.2786
0.397	1.7382	1.7093	1.5573	1.3711	1.8558	2.2339	1.4383	1.3671	1.4555	1.7439	1.8223	1.4489	1.8622	2.1205	1.7329	1.0854	1.5073	1.6258	1.2878	1.2173	1.1649	0.90143	1.6339	1.5881	0.97961	1.1104	0.92267	1.2391	1.2385	1.2312	1.7225	1.6934	1.5505	1.3665	1.8527	2.2134	1.4348	1.3627	1.45	1.7303	1.8058	1.4447	1.8409	2.0953	1.7139	1.0699	1.4852	1.6075	1.2876
0.398	1.7419	1.7056	1.559	1.3676	1.8646	2.2321	1.4403	1.3718	1.4551	1.741	1.8219	1.4506	1.8655	2.1185	1.7327	1.0818	1.496	1.6276	1.2878	1.2156	1.1596	0.89905	1.636	1.5861	0.97778	1.1104	0.92084	1.2394	1.2347	1.2349	1.7197	1.6934	1.5474	1.3693	1.8528	2.2209	1.433	1.3623	1.4451	1.7302	1.8135	1.4513	1.8375	2.0892	1.7119	1.0692	1.48	1.6022	1.2828
0.399	1.7327	1.7128	1.5612	1.3713	1.8625	2.2308	1.4431	1.3729	1.4528	1.739	1.8272	1.4493	1.8624	2.12	1.7283	1.0779	1.4985	1.6313	1.2794	1.214	1.1591	0.90015	1.6362	1.5888	0.97852	1.1125	0.92358	1.242	1.2389	1.2325	1.7296	1.6926	1.5482	1.366	1.851	2.2192	1.435	1.3661	1.4454	1.7298	1.8096	1.4473	1.8398	2.0891	1.7151	1.0692	1.4855	1.6049	1.2783
0.4	1.7402	1.7045	1.5593	1.3715	1.864	2.2297	1.4394	1.3702	1.4544	1.7419	1.8246	1.4458	1.8609	2.1222	1.728	1.0783	1.498	1.6249	1.287	1.218	1.1602	0.90491	1.6357	1.5864	0.9765	1.1131	0.92285	1.2422	1.2383	1.2334	1.7239	1.6946	1.5461	1.3691	1.8569	2.2147	1.4352	1.3588	1.4456	1.7329	1.806	1.4454	1.8365	2.0922	1.7172	1.0688	1.4819	1.6073	1.2781
0.401	1.7393	1.7091	1.5579	1.3716	1.8624	2.2297	1.4403	1.3729	1.454	1.7419	1.8226	1.4489	1.866	2.1215	1.7327	1.079	1.4951	1.6269	1.2825	1.2149	1.1618	0.90051	1.634	1.5905	0.97522	1.1087	0.92413	1.2411	1.2387	1.2372	1.7296	1.7042	1.5447	1.3661	1.851	2.217	1.4315	1.3634	1.4487	1.728	1.8116	1.4449	1.8397	2.0944	1.7126	1.0734	1.4872	1.6071	1.2753
0.402	1.7357	1.7067	1.5593	1.3707	1.8669	2.231	1.4359	1.3689	1.4529	1.7424	1.8215	1.446	1.858	2.1231	1.7318	1.0822	1.494	1.6254	1.2878	1.2187	1.1644	0.89996	1.6344	1.5914	0.97467	1.1091	0.92358	1.2376	1.2393	1.2338	1.7252	1.6941	1.5463	1.3667	1.8514	2.2176	1.4343	1.3616	1.4493	1.7283	1.8155	1.4458	1.8389	2.0892	1.7155	1.0688	1.4819	1.6091	1.2773
0.403	1.743	1.7095	1.558	1.3696	1.8669	2.2302	1.441	1.3676	1.4528	1.7452	1.8215	1.4467	1.862	2.1176	1.732	1.0812	1.5053	1.6313	1.2819	1.2131	1.1627	0.90216	1.6359	1.5875	0.98181	1.1133	0.91974	1.2426	1.2378	1.233	1.7203	1.6968	1.5452	1.3687	1.8484	2.2227	1.4376	1.3612	1.4456	1.7344	1.8115	1.4432	1.84	2.0898	1.7164	1.0679	1.4861	1.6031	1.2762
0.404	1.7397	1.7115	1.5604	1.3698	1.8629	2.2333	1.4401	1.372	1.4528	1.7443	1.8171	1.4535	1.8616	2.1226	1.7307	1.0847	1.5055	1.6263	1.2867	1.2155	1.1591	0.90051	1.6331	1.5862	0.97705	1.1125	0.92065	1.2427	1.2378	1.235	1.7175	1.6901	1.5515	1.3671	1.8539	2.2192	1.4343	1.3621	1.4449	1.728	1.8126	1.4478	1.8419	2.0852	1.7119	1.0692	1.4839	1.6033	1.2775
0.405	1.7404	1.7042	1.5558	1.3672	1.8598	2.2332	1.4394	1.3704	1.4528	1.7435	1.8184	1.4518	1.8644	2.1205	1.7298	1.0845	1.5004	1.6254	1.285	1.2178	1.1609	0.89978	1.6324	1.5884	0.97815	1.1091	0.92285	1.2402	1.2378	1.2314	1.7238	1.6937	1.5496	1.3676	1.8519	2.2178	1.433	1.3663	1.4436	1.7353	1.8115	1.4465	1.8387	2.0815	1.7159	1.0706	1.4815	1.6064	1.2812
0.406	1.7415	1.7062	1.5553	1.3726	1.8624	2.2321	1.4361	1.3726	1.4551	1.7433	1.8162	1.4489	1.856	2.1205	1.7322	1.0776	1.5022	1.6249	1.2872	1.214	1.1644	0.90161	1.6359	1.5886	0.97504	1.1153	0.92432	1.2407	1.2413	1.2319	1.7217	1.6912	1.5478	1.3685	1.8549	2.2139	1.4295	1.3599	1.448	1.7278	1.8093	1.4453	1.8389	2.0804	1.7175	1.0662	1.4832	1.6078	1.2843
0.407	1.7406	1.7087	1.5516	1.3694	1.8585	2.2326	1.4453	1.3711	1.4542	1.7369	1.8226	1.4509	1.8675	2.1174	1.7329	1.0812	1.5002	1.6221	1.2858	1.2162	1.1636	0.89722	1.6377	1.5894	0.9754	1.1098	0.92633	1.2389	1.2396	1.2305	1.7241	1.6952	1.5533	1.3651	1.8494	2.2262	1.4323	1.363	1.4467	1.7325	1.8124	1.4469	1.8391	2.0883	1.7137	1.0737	1.4899	1.602	1.2845
0.408	1.7406	1.7108	1.5608	1.3749	1.8556	2.2317	1.4399	1.374	1.4522	1.7401	1.8261	1.4518	1.8618	2.1196	1.7347	1.0816	1.4984	1.626	1.2825	1.2153	1.1649	0.89905	1.6333	1.5886	0.9776	1.1124	0.92249	1.2451	1.2369	1.2327	1.7258	1.6954	1.5458	1.3685	1.8543	2.2136	1.435	1.3619	1.4447	1.7307	1.8094	1.4518	1.8378	2.088	1.7148	1.0686	1.4852	1.6016	1.2803
0.409	1.7355	1.7064	1.5606	1.3685	1.8589	2.2302	1.4418	1.3707	1.4496	1.7437	1.8188	1.4579	1.8624	2.1171	1.7309	1.0822	1.5016	1.6241	1.2841	1.2198	1.1642	0.8974	1.6342	1.5862	0.97577	1.1122	0.92725	1.2411	1.2367	1.235	1.7258	1.6884	1.548	1.3643	1.8494	2.2225	1.4333	1.3594	1.4447	1.7305	1.8085	1.4487	1.834	2.0854	1.712	1.0706	1.4821	1.6077	1.2735
0.41	1.7386	1.706	1.5569	1.3693	1.8558	2.2295	1.4361	1.3691	1.4546	1.7448	1.8239	1.4469	1.8604	2.1207	1.732	1.0785	1.4973	1.6267	1.2859	1.214	1.1618	0.90198	1.6317	1.589	0.9776	1.1122	0.9223	1.2424	1.2415	1.2283	1.7276	1.6934	1.5491	1.3621	1.8554	2.2145	1.4319	1.3603	1.4471	1.7296	1.8074	1.4421	1.8356	2.0832	1.7155	1.0688	1.4817	1.6029	1.275
0.411	1.7437	1.7045	1.5608	1.3704	1.8576	2.2339	1.4365	1.3715	1.4548	1.7439	1.8162	1.4482	1.8578	2.1194	1.732	1.0783	1.4951	1.6262	1.2902	1.2155	1.1644	0.90271	1.637	1.591	0.98035	1.11	0.9256	1.2405	1.2363	1.2332	1.7291	1.6915	1.5483	1.3669	1.8497	2.2152	1.4352	1.3599	1.4465	1.7283	1.8109	1.4495	1.8389	2.0848	1.712	1.0688	1.4863	1.6029	1.2748
0.412	1.7379	1.7067	1.5586	1.3683	1.8582	2.2299	1.4429	1.3687	1.4561	1.745	1.8226	1.4504	1.856	2.1196	1.7362	1.0818	1.4943	1.6232	1.287	1.2133	1.1635	0.90216	1.6377	1.5846	0.97852	1.1113	0.92505	1.2407	1.238	1.2332	1.7298	1.6937	1.5483	1.3709	1.8501	2.2163	1.4374	1.3596	1.4484	1.7249	1.8118	1.4445	1.8362	2.0834	1.713	1.066	1.4804	1.6007	1.2762
0.413	1.7373	1.7078	1.5546	1.372	1.8598	2.2343	1.4377	1.3705	1.4537	1.7411	1.8182	1.4506	1.8622	2.122	1.7325	1.0796	1.5009	1.6245	1.287	1.2166	1.1611	0.90161	1.6395	1.5879	0.97925	1.1078	0.92084	1.2398	1.2387	1.2332	1.7278	1.6893	1.5467	1.368	1.851	2.2158	1.4335	1.3636	1.4469	1.7309	1.8052	1.448	1.8373	2.0826	1.7113	1.069	1.4855	1.608	1.2843
0.414	1.7384	1.7139	1.558	1.3656	1.8572	2.2322	1.439	1.3713	1.4535	1.7432	1.8235	1.4544	1.8569	2.1172	1.7305	1.079	1.5004	1.6245	1.2861	1.2155	1.1585	0.90161	1.6331	1.5914	0.9787	1.1135	0.92194	1.2416	1.2398	1.2352	1.726	1.6849	1.5533	1.3661	1.8488	2.2222	1.4337	1.3603	1.4464	1.7314	1.8067	1.4431	1.8347	2.0881	1.7117	1.071	1.4826	1.6075	1.287
0.415	1.7313	1.7106	1.5577	1.3674	1.8598	2.2319	1.4372	1.3693	1.4564	1.739	1.8245	1.4485	1.8616	2.1187	1.7296	1.0822	1.4987	1.6304	1.2843	1.2156	1.1649	0.90436	1.6346	1.5855	0.97961	1.1104	0.92395	1.2387	1.2371	1.2319	1.7267	1.6864	1.5491	1.364	1.853	2.2196	1.4335	1.3645	1.4445	1.7285	1.8076	1.4467	1.8387	2.0837	1.7135	1.0677	1.4883	1.6011	1.2858
0.416	1.7338	1.7109	1.5549	1.3671	1.8552	2.2315	1.4381	1.3704	1.4546	1.7448	1.8162	1.4487	1.8602	2.1191	1.7318	1.0763	1.4984	1.6256	1.2903	1.2173	1.1587	0.89813	1.6348	1.5826	0.97577	1.1054	0.9223	1.2453	1.2449	1.2343	1.7311	1.6891	1.5489	1.3682	1.8497	2.213	1.4339	1.3654	1.4515	1.7346	1.8062	1.4438	1.8389	2.0848	1.71	1.0651	1.4848	1.6035	1.2847
0.417	1.7324	1.7056	1.5562	1.3707	1.8561	2.2322	1.4379	1.3674	1.4535	1.7413	1.825	1.4485	1.862	2.1158	1.7305	1.0834	1.5002	1.6284	1.2863	1.2193	1.162	0.90106	1.6346	1.5846	0.97815	1.1054	0.92157	1.242	1.2376	1.2332	1.7261	1.693	1.5471	1.3645	1.8558	2.2183	1.4346	1.3619	1.4509	1.7265	1.8096	1.4484	1.8389	2.0837	1.7151	1.0703	1.4852	1.6055	1.2869
0.418	1.7316	1.7078	1.5568	1.3672	1.8547	2.2262	1.4409	1.3733	1.4557	1.7411	1.8224	1.4522	1.8602	2.1191	1.7333	1.079	1.4989	1.6265	1.2867	1.2156	1.162	0.89978	1.6392	1.5813	0.97467	1.1094	0.9223	1.246	1.2372	1.2318	1.7271	1.6985	1.5421	1.3652	1.8545	2.2156	1.435	1.3575	1.4458	1.7353	1.8043	1.4491	1.8406	2.0852	1.7102	1.0693	1.4846	1.6031	1.2834
0.419	1.7373	1.7073	1.5575	1.3709	1.8593	2.2357	1.4447	1.3705	1.4544	1.7468	1.8234	1.452	1.8604	2.1182	1.7325	1.0785	1.4982	1.6262	1.2907	1.2187	1.1629	0.8963	1.6375	1.5817	0.97852	1.1107	0.91937	1.2422	1.2394	1.2356	1.7239	1.6895	1.5494	1.3705	1.8497	2.2262	1.4323	1.3619	1.4491	1.7311	1.8058	1.441	1.8353	2.0847	1.7166	1.0675	1.4859	1.6068	1.2885
0.42	1.7413	1.7076	1.5527	1.366	1.8605	2.2295	1.439	1.3735	1.4564	1.7421	1.8201	1.4491	1.8563	2.1204	1.7294	1.0825	1.4998	1.6262	1.2865	1.2156	1.1613	0.90125	1.6397	1.5897	0.97614	1.1074	0.9256	1.2427	1.2369	1.2294	1.7241	1.6895	1.5439	1.3649	1.8468	2.2169	1.4312	1.3616	1.4431	1.732	1.804	1.4409	1.8378	2.0861	1.7155	1.0673	1.4832	1.6069	1.2872
0.421	1.7377	1.7069	1.5526	1.3689	1.8541	2.2267	1.4394	1.3705	1.4548	1.7455	1.825	1.4493	1.8578	2.1198	1.7357	1.0787	1.5029	1.628	1.2885	1.216	1.1594	0.89667	1.6382	1.5828	0.97906	1.1063	0.92377	1.2405	1.2398	1.2285	1.7302	1.6912	1.5472	1.3707	1.8463	2.217	1.4361	1.3641	1.4471	1.7318	1.8126	1.4454	1.8358	2.0826	1.7109	1.0668	1.4821	1.6027	1.281
0.422	1.7437	1.7106	1.558	1.3687	1.8565	2.2289	1.4394	1.3694	1.455	1.7417	1.8179	1.4535	1.8578	2.1189	1.7336	1.0798	1.4978	1.6291	1.2902	1.2144	1.1607	0.90179	1.639	1.5866	0.97357	1.106	0.92395	1.2426	1.2383	1.2312	1.7217	1.6913	1.5456	1.3674	1.8481	2.2176	1.4341	1.3632	1.4447	1.7294	1.8094	1.4474	1.8398	2.0808	1.7146	1.066	1.4819	1.6016	1.2836
0.423	1.7368	1.7097	1.5654	1.3682	1.8552	2.2308	1.4337	1.3694	1.4537	1.7426	1.8215	1.4529	1.8569	2.1158	1.7309	1.0768	1.4965	1.6269	1.2865	1.2162	1.1629	0.90161	1.632	1.585	0.97797	1.1049	0.92249	1.2448	1.2394	1.2299	1.7265	1.6963	1.55	1.3676	1.8527	2.2158	1.4352	1.3625	1.4464	1.7287	1.8131	1.4453	1.843	2.0814	1.7137	1.0688	1.4857	1.6018	1.2823
0.424	1.7296	1.7091	1.5573	1.3693	1.8558	2.2297	1.4352	1.3678	1.4572	1.7446	1.8212	1.4522	1.8578	2.1149	1.7294	1.0792	1.4989	1.6265	1.2891	1.2123	1.1605	0.89758	1.6322	1.5861	0.97778	1.1047	0.91846	1.2431	1.2407	1.2314	1.7265	1.6904	1.5507	1.3672	1.847	2.2234	1.429	1.3601	1.4434	1.7285	1.8115	1.4471	1.8409	2.0817	1.7148	1.0686	1.4835	1.6042	1.2812
0.425	1.7355	1.704	1.5591	1.3694	1.8571	2.2343	1.4385	1.368	1.4529	1.7424	1.8203	1.45	1.8572	2.1132	1.7331	1.0827	1.4929	1.6276	1.2909	1.2131	1.1627	0.90546	1.6324	1.5879	0.97943	1.105	0.91718	1.24	1.2393	1.2318	1.7228	1.6937	1.5465	1.3737	1.8477	2.2181	1.4372	1.3625	1.4458	1.73	1.8107	1.4462	1.8347	2.0861	1.7173	1.0693	1.4843	1.6042	1.287
0.426	1.7404	1.7075	1.5573	1.3671	1.8528	2.2339	1.4387	1.3718	1.4548	1.7432	1.8235	1.4537	1.856	2.1143	1.7329	1.0809	1.5046	1.6326	1.2881	1.2219	1.1622	0.90125	1.634	1.5839	0.97577	1.1067	0.92194	1.2437	1.2416	1.2308	1.7302	1.6968	1.5456	1.3652	1.8514	2.2158	1.4335	1.3605	1.4431	1.7278	1.8104	1.4482	1.8378	2.0815	1.715	1.0714	1.4857	1.6035	1.2823
0.427	1.7384	1.7053	1.5551	1.3672	1.8545	2.2308	1.4388	1.3685	1.4531	1.7433	1.8201	1.4462	1.8582	2.1172	1.7303	1.0805	1.4971	1.6353	1.2903	1.2155	1.1603	0.89978	1.6342	1.5919	0.97797	1.1065	0.9223	1.2437	1.235	1.2299	1.7271	1.6893	1.5465	1.3676	1.8494	2.2169	1.4319	1.3616	1.4458	1.7311	1.8085	1.4425	1.8382	2.0825	1.7131	1.069	1.4799	1.6016	1.2827
0.428	1.7366	1.7056	1.5551	1.3729	1.8574	2.2326	1.441	1.368	1.4573	1.7419	1.821	1.4537	1.8629	2.1174	1.7327	1.0829	1.4985	1.6225	1.2843	1.2125	1.1649	0.90015	1.6353	1.5895	0.97742	1.1076	0.92285	1.2416	1.2385	1.2396	1.728	1.6906	1.546	1.3669	1.8503	2.2234	1.4352	1.3597	1.4449	1.7336	1.8115	1.4469	1.8364	2.0823	1.7108	1.0668	1.4821	1.5998	1.2797
0.429	1.7384	1.7102	1.5654	1.3707	1.8554	2.2295	1.4425	1.3674	1.4555	1.7435	1.8208	1.4496	1.8609	2.1185	1.7342	1.0805	1.4965	1.6241	1.287	1.2182	1.1635	0.89868	1.6339	1.5906	0.98254	1.1122	0.92102	1.2418	1.2343	1.2292	1.7265	1.6923	1.5436	1.3698	1.8514	2.2209	1.433	1.3607	1.4484	1.7338	1.812	1.4454	1.838	2.081	1.7089	1.0681	1.4872	1.6062	1.2742
0.43	1.7452	1.7056	1.5624	1.3702	1.8558	2.235	1.4387	1.3707	1.4542	1.7421	1.8235	1.4495	1.8611	2.1198	1.7316	1.08	1.4965	1.6234	1.2859	1.212	1.164	0.90033	1.6326	1.5864	0.97906	1.1115	0.92175	1.2385	1.2356	1.2328	1.73	1.6904	1.5483	1.3682	1.8503	2.2242	1.4354	1.3618	1.4462	1.7269	1.81	1.4434	1.8351	2.077	1.7106	1.073	1.4832	1.6016	1.2739
0.431	1.7408	1.7078	1.5575	1.3685	1.8578	2.2275	1.4383	1.3672	1.4546	1.7426	1.8268	1.4539	1.8591	2.1196	1.7296	1.0865	1.5	1.6263	1.2902	1.2166	1.162	0.9007	1.6342	1.5903	0.98218	1.1094	0.92084	1.2391	1.2371	1.2354	1.7238	1.6893	1.5425	1.3702	1.851	2.2183	1.431	1.3605	1.4427	1.7292	1.8089	1.4409	1.8409	2.0784	1.7139	1.0671	1.4815	1.6027	1.2764
0.432	1.7395	1.7031	1.5568	1.3685	1.8561	2.2308	1.4416	1.3674	1.4529	1.745	1.8245	1.4502	1.8602	2.1182	1.7316	1.0812	1.5	1.6241	1.2828	1.2166	1.1618	0.90125	1.6349	1.5908	0.9776	1.1093	0.92322	1.2418	1.2374	1.2328	1.7313	1.6935	1.5454	1.3669	1.851	2.215	1.4357	1.3616	1.4449	1.7324	1.8087	1.45	1.838	2.0834	1.7137	1.0653	1.4855	1.6044	1.2768
0.433	1.7395	1.7023	1.5595	1.3682	1.8554	2.233	1.4374	1.3652	1.4511	1.7413	1.8217	1.4517	1.8585	2.1189	1.7322	1.0789	1.5015	1.6276	1.2856	1.2127	1.1655	0.8985	1.6335	1.5857	0.97797	1.1072	0.92102	1.2442	1.2387	1.2305	1.7252	1.6932	1.5476	1.3685	1.8527	2.2227	1.4308	1.3607	1.4456	1.7366	1.8113	1.4436	1.8364	2.0837	1.7164	1.0664	1.4865	1.6068	1.2759
0.434	1.7379	1.7177	1.5557	1.3685	1.8591	2.2278	1.4376	1.3649	1.454	1.7428	1.8217	1.4465	1.8633	2.1158	1.7311	1.0853	1.4995	1.6265	1.2845	1.2204	1.1644	0.90143	1.6328	1.5906	0.97485	1.1093	0.92047	1.2415	1.2391	1.2343	1.7265	1.6943	1.5449	1.3726	1.8512	2.2183	1.4363	1.364	1.4449	1.7278	1.8073	1.4476	1.8358	2.0812	1.7146	1.0664	1.4784	1.6033	1.2726
0.435	1.7402	1.7058	1.5595	1.3669	1.8556	2.2269	1.439	1.3667	1.4562	1.743	1.8195	1.4476	1.8668	2.1176	1.7357	1.0765	1.5011	1.6234	1.2849	1.216	1.1618	0.90161	1.6382	1.5864	0.98419	1.1083	0.92285	1.2407	1.2405	1.2319	1.7249	1.6866	1.55	1.3689	1.8516	2.2134	1.4328	1.359	1.4436	1.7327	1.8054	1.4456	1.8362	2.0828	1.7113	1.0704	1.4813	1.6035	1.2726
0.436	1.7426	1.7082	1.5586	1.368	1.8563	2.23	1.4394	1.3656	1.4522	1.7424	1.8215	1.4548	1.8635	2.118	1.7311	1.0814	1.4985	1.6243	1.2872	1.2153	1.1622	0.90033	1.6355	1.5879	0.98419	1.1069	0.92285	1.2424	1.2347	1.231	1.723	1.6919	1.5524	1.3689	1.8494	2.2183	1.4323	1.3645	1.446	1.7375	1.8142	1.4473	1.8344	2.0854	1.7075	1.0697	1.4848	1.6027	1.2737
0.437	1.739	1.7095	1.5637	1.3689	1.8605	2.2297	1.4434	1.3678	1.4559	1.7391	1.8195	1.452	1.8616	2.1176	1.7322	1.0831	1.4969	1.6307	1.29	1.2189	1.1581	0.8974	1.6364	1.5901	0.98071	1.11	0.92267	1.2389	1.2389	1.231	1.7256	1.6904	1.552	1.3674	1.8506	2.2262	1.4357	1.3603	1.446	1.7307	1.8109	1.4436	1.8354	2.0821	1.7133	1.0684	1.4797	1.6044	1.2764
0.438	1.7371	1.708	1.556	1.3722	1.8565	2.2313	1.4387	1.3676	1.4539	1.7375	1.8234	1.444	1.8618	2.1156	1.7291	1.0822	1.5018	1.6273	1.2843	1.2191	1.1635	0.8974	1.6366	1.5868	0.98053	1.1056	0.9201	1.2416	1.2369	1.2319	1.7285	1.6926	1.5491	1.3727	1.8492	2.22	1.4326	1.3605	1.4425	1.7292	1.8164	1.4462	1.8364	2.0837	1.7128	1.0737	1.4799	1.6046	1.2777
0.439	1.7366	1.7056	1.5604	1.3687	1.8578	2.2333	1.4368	1.3661	1.4518	1.7413	1.8257	1.45	1.8653	2.1183	1.732	1.0803	1.5002	1.6245	1.288	1.22	1.1677	0.90234	1.6331	1.5892	0.9798	1.1052	0.91846	1.2383	1.2382	1.2316	1.7267	1.686	1.5456	1.3661	1.8492	2.2147	1.4304	1.3597	1.4442	1.7305	1.8118	1.4474	1.8367	2.0828	1.7128	1.0688	1.4828	1.6047	1.2772
0.44	1.7368	1.7025	1.5524	1.3705	1.855	2.2341	1.4383	1.366	1.4542	1.7428	1.8193	1.4495	1.8622	2.1165	1.73	1.0805	1.5068	1.6207	1.2843	1.2219	1.1649	0.90033	1.632	1.5873	0.97449	1.1065	0.92505	1.2404	1.2363	1.229	1.7296	1.6888	1.5452	1.3665	1.8499	2.2145	1.4379	1.3643	1.4453	1.7261	1.8137	1.4495	1.8411	2.0845	1.7139	1.0657	1.4852	1.604	1.2805
0.441	1.739	1.7076	1.559	1.3724	1.856	2.2308	1.4392	1.3641	1.452	1.7419	1.8208	1.4502	1.8582	2.1129	1.7313	1.0807	1.4976	1.6241	1.2916	1.2187	1.1624	0.89978	1.6357	1.5872	0.98273	1.1094	0.9223	1.244	1.238	1.2345	1.7212	1.6912	1.5496	1.3651	1.8495	2.2167	1.4323	1.3596	1.4447	1.7298	1.8146	1.4465	1.8371	2.0825	1.7124	1.0699	1.4793	1.604	1.2779
0.442	1.7338	1.7069	1.5575	1.3683	1.855	2.2311	1.4394	1.368	1.4515	1.7422	1.8274	1.4462	1.8574	2.1152	1.7324	1.0805	1.5007	1.6236	1.2854	1.2134	1.1594	0.89978	1.6346	1.5888	0.97961	1.1109	0.9245	1.2407	1.2334	1.2325	1.7278	1.6857	1.5507	1.3618	1.8506	2.2165	1.4304	1.3652	1.4454	1.7327	1.8135	1.4425	1.8325	2.0834	1.7133	1.0686	1.485	1.6068	1.2795
0.443	1.7371	1.7029	1.569	1.3691	1.8602	2.2293	1.4365	1.3676	1.455	1.7424	1.8257	1.452	1.8604	2.1129	1.7342	1.0805	1.4949	1.6212	1.2867	1.2158	1.162	0.90125	1.6335	1.5895	0.98145	1.1074	0.92267	1.2383	1.2372	1.2312	1.7271	1.6888	1.5465	1.3661	1.8528	2.2169	1.4337	1.3596	1.4473	1.732	1.8129	1.4394	1.8347	2.0804	1.7093	1.069	1.4822	1.606	1.2808
0.444	1.7331	1.7062	1.5569	1.3665	1.8593	2.2291	1.4354	1.3663	1.4528	1.7415	1.8197	1.4524	1.8585	2.1145	1.7303	1.0811	1.4976	1.626	1.2834	1.2136	1.164	0.89996	1.6386	1.5879	0.97998	1.1105	0.92194	1.2405	1.2374	1.2316	1.7232	1.6886	1.5416	1.3663	1.8472	2.2227	1.4343	1.3618	1.4535	1.7289	1.8094	1.4442	1.8411	2.0779	1.7115	1.071	1.4837	1.61	1.2852
0.445	1.7382	1.7047	1.559	1.3707	1.8574	2.2302	1.4374	1.366	1.4557	1.7432	1.8171	1.452	1.8582	2.1189	1.7329	1.0783	1.4973	1.6267	1.2883	1.2211	1.1622	0.90015	1.6379	1.5892	0.97925	1.1107	0.9223	1.2404	1.2358	1.2296	1.7287	1.6899	1.5456	1.3705	1.8486	2.2156	1.4321	1.3605	1.45	1.736	1.8148	1.4442	1.8353	2.0781	1.7095	1.0666	1.4866	1.6113	1.2832
0.446	1.7307	1.7084	1.556	1.37	1.8565	2.2322	1.4396	1.3685	1.452	1.7461	1.8208	1.4542	1.8561	2.1171	1.7307	1.0787	1.5016	1.6256	1.2878	1.2166	1.1644	0.90051	1.6373	1.589	0.98181	1.108	0.92303	1.2383	1.238	1.2307	1.725	1.6904	1.5469	1.3645	1.8512	2.2119	1.4346	1.3614	1.4454	1.7296	1.8076	1.4464	1.8358	2.0777	1.7135	1.067	1.4854	1.6089	1.2803
0.447	1.7329	1.704	1.5568	1.372	1.8574	2.237	1.4388	1.3671	1.4533	1.7419	1.8212	1.4506	1.8572	2.118	1.7347	1.0761	1.4998	1.6249	1.2907	1.2184	1.1613	0.89941	1.6353	1.5884	0.97577	1.1116	0.91608	1.2426	1.238	1.2308	1.7267	1.6946	1.5449	1.3685	1.8521	2.2141	1.4333	1.3614	1.4462	1.7313	1.8107	1.4443	1.8354	2.0825	1.7135	1.0633	1.4799	1.6055	1.2803
0.448	1.7428	1.7119	1.5595	1.3672	1.8578	2.2302	1.4412	1.3687	1.4507	1.7417	1.819	1.4482	1.8591	2.1141	1.7338	1.0783	1.5004	1.6236	1.2867	1.218	1.1624	0.90179	1.6349	1.5848	0.97614	1.1047	0.91791	1.2427	1.2352	1.2307	1.7263	1.6908	1.5472	1.3687	1.8521	2.2214	1.4321	1.355	1.4476	1.7296	1.8034	1.4414	1.8347	2.0762	1.7095	1.0666	1.4815	1.611	1.2847
0.449	1.7428	1.7071	1.5632	1.3715	1.8574	2.2319	1.4387	1.3661	1.4524	1.743	1.8215	1.446	1.8574	2.1161	1.7329	1.0763	1.5037	1.6205	1.287	1.2209	1.1607	0.90106	1.6342	1.5879	0.98053	1.1093	0.92212	1.24	1.2404	1.2334	1.7247	1.6992	1.5469	1.3672	1.8517	2.2169	1.4313	1.3563	1.4429	1.7298	1.8074	1.4476	1.8354	2.0843	1.71	1.0728	1.485	1.6051	1.2795
0.45	1.7377	1.7115	1.5571	1.3704	1.8567	2.2341	1.4401	1.3683	1.4564	1.7448	1.8173	1.446	1.8567	2.1158	1.7318	1.075	1.5038	1.6254	1.2856	1.2169	1.1656	0.89923	1.6328	1.5873	0.97925	1.1098	0.9234	1.2383	1.2422	1.2325	1.7225	1.6864	1.5465	1.3687	1.8499	2.2213	1.4339	1.3638	1.4451	1.7289	1.8067	1.4431	1.8336	2.0806	1.71	1.0695	1.4843	1.6036	1.2792
0.451	1.7366	1.7128	1.5602	1.3682	1.856	2.2277	1.437	1.3669	1.4559	1.7426	1.8182	1.4513	1.8629	2.1141	1.7338	1.077	1.5075	1.6192	1.2874	1.2162	1.1629	0.89886	1.6357	1.5861	0.9743	1.1076	0.91882	1.2446	1.2391	1.2328	1.7245	1.6891	1.5461	1.3663	1.8503	2.2163	1.4335	1.3607	1.4465	1.7314	1.8049	1.4482	1.8338	2.0808	1.7109	1.0682	1.4822	1.6024	1.2814
0.452	1.734	1.7109	1.5582	1.3678	1.8591	2.2332	1.4416	1.3649	1.454	1.749	1.8232	1.4498	1.8607	2.1183	1.7309	1.0776	1.5048	1.6282	1.2867	1.2164	1.1638	0.89777	1.6339	1.5864	0.97375	1.1098	0.92175	1.2442	1.2418	1.2321	1.7219	1.6877	1.5482	1.3667	1.8483	2.2141	1.4326	1.3616	1.4451	1.7292	1.8041	1.4456	1.8387	2.0755	1.7098	1.0679	1.4841	1.6084	1.2803
0.453	1.7349	1.7076	1.5555	1.3709	1.86	2.2355	1.4465	1.3623	1.4539	1.7402	1.8217	1.4542	1.8561	2.1191	1.7335	1.0759	1.5027	1.6201	1.2881	1.214	1.1664	0.90289	1.6355	1.5884	0.97778	1.1098	0.92249	1.2422	1.2361	1.2316	1.7285	1.6897	1.5452	1.3705	1.8494	2.2161	1.4337	1.3583	1.4462	1.7269	1.8047	1.4489	1.8358	2.0784	1.7102	1.0688	1.4874	1.606	1.2808
0.454	1.7347	1.7095	1.5566	1.3716	1.8571	2.2328	1.4431	1.3696	1.4509	1.7391	1.8224	1.45	1.8569	2.1152	1.7294	1.0787	1.4954	1.626	1.2854	1.2164	1.1638	0.89832	1.6313	1.5905	0.97522	1.1094	0.92285	1.2424	1.2378	1.2325	1.728	1.6968	1.5445	1.3652	1.8494	2.2137	1.4304	1.3597	1.4478	1.7274	1.8083	1.4454	1.8338	2.0803	1.7075	1.0679	1.483	1.6049	1.2854
0.455	1.7366	1.7056	1.5608	1.3709	1.8554	2.2321	1.4377	1.3685	1.4511	1.7419	1.8228	1.4496	1.8602	2.116	1.7307	1.0785	1.5103	1.628	1.287	1.214	1.1605	0.89539	1.6353	1.5873	0.97467	1.108	0.92102	1.2437	1.2382	1.2299	1.7271	1.691	1.5515	1.3676	1.8499	2.2216	1.4301	1.3634	1.4482	1.7338	1.8146	1.4429	1.8365	2.079	1.7119	1.0675	1.4874	1.6058	1.2817
0.456	1.7404	1.7038	1.5597	1.3715	1.8572	2.2335	1.4374	1.3658	1.4511	1.7448	1.8215	1.4465	1.858	2.1218	1.7316	1.079	1.5024	1.6267	1.2903	1.2125	1.1629	0.89648	1.6317	1.5903	0.97833	1.1085	0.92377	1.2424	1.2367	1.2332	1.7247	1.6945	1.5427	1.3649	1.8483	2.2137	1.4332	1.3566	1.4458	1.7278	1.8069	1.4465	1.8298	2.0788	1.7056	1.0637	1.483	1.6035	1.2823
0.457	1.7368	1.7045	1.5646	1.3704	1.8549	2.2269	1.4407	1.3696	1.4533	1.7413	1.8257	1.4473	1.8574	2.1202	1.7335	1.0831	1.4976	1.6276	1.2856	1.2177	1.1587	0.8974	1.6293	1.5877	0.98016	1.1104	0.92432	1.2396	1.2382	1.2323	1.7276	1.6877	1.5513	1.3698	1.8494	2.2123	1.4308	1.357	1.4482	1.7281	1.8091	1.4484	1.8369	2.0793	1.7078	1.0692	1.483	1.6051	1.2858
0.458	1.7307	1.7102	1.556	1.3685	1.8594	2.2322	1.4442	1.3641	1.4539	1.7411	1.8235	1.4498	1.8604	2.1189	1.7307	1.0757	1.5013	1.6221	1.2865	1.218	1.1635	0.90161	1.6289	1.5857	0.97833	1.105	0.9234	1.2402	1.2411	1.2365	1.7333	1.6957	1.5463	1.3691	1.8516	2.2152	1.433	1.3614	1.4454	1.7289	1.8082	1.4467	1.8365	2.0819	1.7108	1.0662	1.4808	1.6062	1.2863
0.459	1.7388	1.7084	1.5593	1.3693	1.8578	2.2321	1.4383	1.3634	1.4544	1.7452	1.8245	1.4507	1.8596	2.116	1.73	1.0787	1.4971	1.6187	1.2836	1.2158	1.1622	0.90015	1.6313	1.589	0.9776	1.1082	0.91864	1.2418	1.2371	1.2339	1.7216	1.6924	1.5458	1.3654	1.8492	2.2115	1.431	1.3607	1.444	1.7327	1.8102	1.45	1.8333	2.0788	1.7106	1.0717	1.4837	1.606	1.2841
0.46	1.7422	1.7091	1.5588	1.3691	1.8589	2.2355	1.4394	1.3682	1.4515	1.7411	1.8188	1.4495	1.8596	2.1169	1.7368	1.0798	1.4969	1.6276	1.2869	1.2145	1.1656	0.90417	1.634	1.5892	0.97888	1.1067	0.92322	1.2402	1.2449	1.2332	1.7269	1.6928	1.5476	1.3685	1.8483	2.2176	1.4317	1.3597	1.4484	1.7322	1.8082	1.4469	1.8351	2.0777	1.7135	1.064	1.4832	1.602	1.2856
0.461	1.7428	1.7062	1.5568	1.3698	1.8638	2.2354	1.4431	1.3654	1.4564	1.7465	1.821	1.4487	1.8569	2.1145	1.7351	1.0787	1.4991	1.6269	1.2916	1.2127	1.1636	0.89795	1.6307	1.5851	0.97723	1.1096	0.92249	1.2416	1.2405	1.2339	1.7256	1.6956	1.5469	1.3656	1.8472	2.2141	1.4312	1.3585	1.4458	1.7271	1.808	1.4418	1.8371	2.0782	1.71	1.067	1.4855	1.6077	1.2814
0.462	1.7386	1.7047	1.5569	1.3704	1.8594	2.2304	1.4381	1.3676	1.4562	1.7413	1.8199	1.4509	1.8572	2.1154	1.728	1.077	1.5013	1.6311	1.2911	1.2125	1.1633	0.8996	1.6317	1.5861	0.97577	1.11	0.92303	1.2398	1.2393	1.2307	1.721	1.6934	1.5434	1.3658	1.8477	2.2126	1.4368	1.359	1.4482	1.7258	1.8094	1.4407	1.8371	2.0764	1.7054	1.0648	1.4837	1.6069	1.2799
0.463	1.7393	1.7051	1.5615	1.3669	1.8585	2.2322	1.4414	1.3645	1.4555	1.7411	1.8219	1.4495	1.8602	2.1194	1.7355	1.0768	1.4954	1.6243	1.2845	1.218	1.1631	0.89484	1.6328	1.5848	0.97815	1.1056	0.92432	1.2398	1.2416	1.2325	1.7261	1.6891	1.5476	1.3643	1.8505	2.222	1.4357	1.3601	1.4482	1.7285	1.806	1.4507	1.8376	2.0766	1.71	1.0633	1.4841	1.6036	1.2795
0.464	1.7411	1.7065	1.5602	1.3689	1.8563	2.2317	1.4396	1.3687	1.4542	1.7472	1.8248	1.452	1.8615	2.1174	1.7287	1.0756	1.4925	1.6313	1.2856	1.2171	1.1603	0.90216	1.6337	1.5879	0.97778	1.1069	0.92358	1.2424	1.2383	1.2325	1.723	1.6974	1.5482	1.3665	1.8545	2.2114	1.4332	1.3619	1.4473	1.7285	1.8105	1.446	1.8389	2.0755	1.7097	1.0693	1.4857	1.5978	1.2819
0.465	1.7426	1.7053	1.554	1.3669	1.8594	2.228	1.4398	1.3672	1.4551	1.7419	1.8221	1.4482	1.8607	2.1171	1.7338	1.0754	1.4969	1.628	1.2874	1.2206	1.1625	0.8974	1.63	1.5857	0.97742	1.1036	0.92157	1.2446	1.2363	1.231	1.7219	1.6912	1.5515	1.3667	1.8497	2.2205	1.4301	1.3588	1.4484	1.7254	1.8133	1.4427	1.8347	2.076	1.7075	1.0651	1.4837	1.6011	1.2808
0.466	1.7355	1.7067	1.5612	1.3707	1.8571	2.2317	1.4407	1.3658	1.4564	1.7459	1.8224	1.4471	1.8539	2.1169	1.7307	1.0761	1.494	1.6216	1.2878	1.2169	1.1631	0.89978	1.632	1.5879	0.97577	1.1045	0.91864	1.2429	1.2385	1.2323	1.7256	1.6935	1.5471	1.3674	1.8477	2.2092	1.4344	1.3592	1.4469	1.7245	1.8021	1.441	1.8347	2.0773	1.7113	1.0706	1.4819	1.6007	1.2744
0.467	1.739	1.7069	1.5582	1.3711	1.8572	2.2299	1.4388	1.3682	1.4562	1.7406	1.8226	1.4478	1.8605	2.1196	1.7318	1.0798	1.493	1.6339	1.2852	1.2175	1.1633	0.89978	1.6339	1.5919	0.97705	1.106	0.92249	1.2427	1.2394	1.2307	1.7236	1.6912	1.5474	1.3696	1.8525	2.2176	1.4333	1.3603	1.4443	1.7263	1.8073	1.4423	1.8353	2.0782	1.7098	1.0719	1.48	1.6002	1.2753
0.468	1.7358	1.7043	1.5571	1.3687	1.8561	2.2297	1.4418	1.3676	1.4502	1.7439	1.8259	1.4515	1.8589	2.1185	1.7366	1.077	1.4943	1.6254	1.2863	1.2206	1.1625	0.90051	1.63	1.5864	0.97797	1.1074	0.92047	1.2415	1.2391	1.2334	1.7265	1.6827	1.5434	1.3645	1.8521	2.2148	1.4333	1.3645	1.4451	1.7291	1.8073	1.4414	1.8351	2.0814	1.7091	1.0662	1.4824	1.6064	1.2779
0.469	1.7401	1.7089	1.5555	1.3722	1.8578	2.2304	1.4394	1.3682	1.4526	1.7379	1.8241	1.457	1.8572	2.1149	1.7333	1.0743	1.4951	1.6256	1.2836	1.2228	1.1636	0.8996	1.6326	1.593	0.9765	1.1087	0.92285	1.2418	1.2376	1.2286	1.7197	1.6915	1.5469	1.3693	1.8477	2.2183	1.433	1.3583	1.4447	1.732	1.8113	1.4442	1.8373	2.0766	1.7098	1.0677	1.4821	1.6097	1.2735
0.47	1.7441	1.7089	1.5562	1.3716	1.8572	2.2302	1.4405	1.3638	1.4542	1.7404	1.8228	1.452	1.8578	2.1171	1.7325	1.0798	1.4963	1.6219	1.287	1.2171	1.1629	0.90308	1.6317	1.5897	0.97906	1.1032	0.92029	1.2409	1.2415	1.2374	1.7258	1.6906	1.5476	1.3678	1.8541	2.2176	1.4301	1.3605	1.4471	1.7256	1.8076	1.4436	1.8364	2.085	1.713	1.0684	1.4813	1.6038	1.2757
0.471	1.7428	1.7097	1.5575	1.3702	1.8563	2.2311	1.4352	1.3691	1.4533	1.7437	1.8257	1.4491	1.8587	2.1196	1.7351	1.0792	1.4941	1.6262	1.2894	1.2182	1.1616	0.89941	1.6311	1.5875	0.98035	1.1082	0.92523	1.2422	1.2382	1.2365	1.7205	1.6932	1.5491	1.3641	1.8501	2.2148	1.4344	1.3601	1.4443	1.7281	1.8107	1.4436	1.8362	2.0825	1.7133	1.0688	1.4839	1.606	1.2742
0.472	1.7395	1.7104	1.5595	1.3658	1.8545	2.2304	1.4372	1.3647	1.4531	1.7399	1.8252	1.4533	1.8578	2.114	1.7278	1.0783	1.4976	1.6302	1.2827	1.2182	1.1636	0.89905	1.6309	1.5877	0.97906	1.1115	0.91846	1.2409	1.2367	1.2338	1.7239	1.6917	1.5449	1.3658	1.8494	2.2165	1.431	1.3629	1.4473	1.7349	1.812	1.4425	1.8369	2.0777	1.7102	1.0675	1.4855	1.6055	1.2753
0.473	1.7415	1.7089	1.5584	1.368	1.8547	2.2328	1.4361	1.3629	1.4544	1.7402	1.819	1.4518	1.8567	2.1154	1.7327	1.0816	1.4995	1.6221	1.2836	1.2219	1.1669	0.90051	1.6317	1.5897	0.97705	1.1065	0.92523	1.2411	1.2374	1.2327	1.7245	1.6884	1.5436	1.3682	1.8517	2.2202	1.4359	1.3599	1.4442	1.7351	1.812	1.4487	1.8347	2.0757	1.7115	1.0651	1.48	1.602	1.2781
0.474	1.7395	1.7053	1.5619	1.3698	1.8563	2.2308	1.4363	1.3678	1.4566	1.741	1.8206	1.4507	1.8583	2.1169	1.7325	1.077	1.4929	1.6245	1.2861	1.2127	1.1662	0.90472	1.634	1.585	0.97925	1.1129	0.92175	1.2407	1.2405	1.2301	1.723	1.6893	1.5518	1.3689	1.853	2.2167	1.435	1.3594	1.4502	1.7274	1.8127	1.4476	1.8362	2.0806	1.7108	1.0688	1.4854	1.6027	1.2792
0.475	1.7437	1.7093	1.559	1.3687	1.8549	2.228	1.4383	1.3672	1.4548	1.7415	1.8254	1.4509	1.8569	2.1134	1.7311	1.082	1.5015	1.6263	1.2856	1.2198	1.1638	0.90179	1.6353	1.5859	0.97632	1.1122	0.92377	1.2389	1.2424	1.2275	1.728	1.6893	1.543	1.3656	1.8501	2.2136	1.4326	1.3594	1.4473	1.7313	1.8091	1.4491	1.8365	2.0803	1.7135	1.0686	1.4808	1.6099	1.281
0.476	1.7428	1.7075	1.5599	1.3682	1.8556	2.2304	1.4401	1.3678	1.4535	1.7457	1.8223	1.4506	1.8561	2.1167	1.7351	1.0796	1.4976	1.6243	1.2845	1.2144	1.1625	0.89941	1.628	1.5884	0.97925	1.1109	0.92065	1.2415	1.2416	1.2325	1.7261	1.6921	1.5515	1.3672	1.8505	2.2126	1.4344	1.3588	1.4487	1.7324	1.8083	1.4451	1.8373	2.0779	1.7095	1.0688	1.4789	1.6057	1.2854
0.477	1.7432	1.7078	1.5604	1.37	1.858	2.2291	1.4381	1.3636	1.4502	1.7397	1.8245	1.4517	1.8538	2.1209	1.7327	1.0823	1.4978	1.6243	1.2856	1.2151	1.162	0.90033	1.6322	1.5884	0.9765	1.1083	0.91956	1.2426	1.2367	1.2307	1.7278	1.6862	1.5449	1.3663	1.8483	2.2114	1.4326	1.3612	1.4451	1.7285	1.8096	1.4454	1.8345	2.0775	1.7106	1.0704	1.476	1.606	1.2825
0.478	1.7399	1.7091	1.5659	1.3694	1.8587	2.2273	1.4434	1.3687	1.4506	1.743	1.825	1.454	1.8563	2.1158	1.7322	1.0794	1.5016	1.6243	1.2889	1.2144	1.1636	0.89722	1.6337	1.5892	0.97668	1.1089	0.92102	1.2407	1.2369	1.2327	1.7234	1.689	1.5454	1.3612	1.849	2.2141	1.4366	1.3605	1.4442	1.7269	1.8094	1.4478	1.836	2.0881	1.7142	1.069	1.4821	1.5987	1.2861
0.479	1.7342	1.7069	1.5549	1.3682	1.8593	2.2297	1.439	1.3663	1.4528	1.7397	1.8184	1.4495	1.8545	2.116	1.7309	1.0778	1.5024	1.6225	1.2821	1.2171	1.166	0.89978	1.6333	1.5862	0.97577	1.1078	0.92358	1.2396	1.2391	1.2319	1.7245	1.6932	1.5472	1.3641	1.8514	2.2224	1.4359	1.3614	1.4498	1.7298	1.8124	1.4465	1.8386	2.081	1.7109	1.0653	1.4855	1.6066	1.2859
0.48	1.7351	1.7049	1.5621	1.3707	1.8594	2.2328	1.4376	1.3632	1.454	1.747	1.8219	1.4544	1.8565	2.1169	1.7327	1.0768	1.4971	1.6284	1.2847	1.2169	1.1642	0.89832	1.6339	1.5844	0.97467	1.1049	0.92303	1.2431	1.2389	1.2352	1.7219	1.6904	1.55	1.3665	1.8516	2.2143	1.433	1.3597	1.4478	1.7291	1.8111	1.4436	1.8349	2.0746	1.7124	1.0649	1.4833	1.5991	1.2852
0.481	1.7355	1.7067	1.5617	1.3682	1.8613	2.228	1.4372	1.3658	1.4531	1.7499	1.8186	1.4474	1.856	2.1156	1.7344	1.0858	1.5044	1.626	1.2874	1.2151	1.1602	0.90125	1.634	1.5884	0.97723	1.1038	0.92578	1.2407	1.2389	1.2316	1.7276	1.6886	1.5436	1.3634	1.8474	2.218	1.4328	1.3594	1.4443	1.7287	1.8082	1.4449	1.8312	2.0826	1.713	1.0681	1.4756	1.602	1.2814
0.482	1.7289	1.7064	1.5602	1.3722	1.8622	2.2343	1.4392	1.3652	1.4564	1.7404	1.8248	1.454	1.8552	2.1176	1.7302	1.0794	1.496	1.6271	1.2858	1.2198	1.1603	0.90161	1.6353	1.5868	0.97797	1.1078	0.92065	1.2404	1.2367	1.2319	1.7292	1.6946	1.5478	1.3671	1.8527	2.2183	1.4326	1.3621	1.448	1.7291	1.8065	1.4487	1.8367	2.0793	1.71	1.0648	1.4755	1.6009	1.283
0.483	1.7318	1.706	1.5601	1.3683	1.8651	2.2277	1.4409	1.3658	1.4528	1.7413	1.8221	1.4524	1.8563	2.1191	1.7336	1.0862	1.5051	1.6243	1.287	1.2144	1.1633	0.90033	1.6318	1.5905	0.98071	1.1085	0.92175	1.2427	1.2387	1.2307	1.7252	1.6917	1.5463	1.3621	1.8499	2.2121	1.4321	1.3557	1.4471	1.7322	1.8093	1.4473	1.8364	2.0826	1.7102	1.0648	1.485	1.6046	1.2843
0.484	1.7369	1.7031	1.5608	1.3676	1.8633	2.2321	1.4442	1.3663	1.4504	1.7404	1.8221	1.4493	1.862	2.1167	1.7325	1.079	1.5022	1.6306	1.2849	1.2145	1.1629	0.90308	1.639	1.5868	0.97632	1.1038	0.92139	1.2387	1.2371	1.2316	1.7254	1.6917	1.5456	1.3671	1.8503	2.2159	1.4324	1.3574	1.4431	1.7305	1.8091	1.4438	1.8349	2.0808	1.7122	1.0677	1.4857	1.6031	1.2751
0.485	1.7329	1.7082	1.5588	1.3665	1.8647	2.2317	1.4405	1.366	1.4517	1.7397	1.8224	1.4509	1.8547	2.1143	1.7329	1.0812	1.4962	1.6252	1.2856	1.2184	1.164	0.89758	1.637	1.5883	0.97375	1.1096	0.91864	1.2409	1.2365	1.233	1.7241	1.6956	1.5461	1.3683	1.8521	2.2154	1.4348	1.3607	1.4462	1.726	1.8126	1.4442	1.8393	2.0786	1.7131	1.066	1.4788	1.6011	1.2748
0.486	1.7391	1.7058	1.5571	1.3748	1.8625	2.228	1.4414	1.3683	1.4564	1.7419	1.8201	1.4482	1.8589	2.1202	1.7314	1.0842	1.4998	1.6218	1.2869	1.2155	1.1655	0.90289	1.6342	1.589	0.97614	1.1076	0.91864	1.2409	1.2391	1.2323	1.7292	1.6917	1.5438	1.364	1.8508	2.2198	1.4324	1.3643	1.446	1.728	1.8067	1.4509	1.8349	2.0823	1.7108	1.0681	1.4824	1.6036	1.279
0.487	1.7342	1.7073	1.5617	1.368	1.8644	2.231	1.4365	1.366	1.4572	1.7413	1.8181	1.4495	1.8545	2.118	1.7316	1.0812	1.5	1.6196	1.2883	1.2177	1.1635	0.89703	1.6381	1.5864	0.97961	1.1078	0.92267	1.2385	1.2393	1.2334	1.7249	1.6956	1.5452	1.3658	1.8512	2.2126	1.4319	1.3625	1.4464	1.7316	1.8091	1.4495	1.8362	2.0825	1.7137	1.0675	1.4832	1.6022	1.279
0.488	1.7401	1.7086	1.5637	1.3694	1.8642	2.2321	1.4399	1.3658	1.4535	1.7417	1.8221	1.4511	1.8591	2.1151	1.7355	1.0807	1.4965	1.624	1.292	1.2173	1.1624	0.9007	1.6349	1.587	0.98163	1.1058	0.91956	1.2415	1.2424	1.2305	1.7252	1.6882	1.5454	1.3649	1.8532	2.2147	1.4317	1.359	1.4442	1.7258	1.8116	1.4449	1.8351	2.0762	1.7108	1.0664	1.487	1.6058	1.2786
0.489	1.7371	1.7098	1.5568	1.3711	1.8618	2.2343	1.4414	1.3671	1.4528	1.7391	1.8208	1.4495	1.8556	2.1134	1.7342	1.0805	1.4987	1.6234	1.2865	1.2136	1.1656	0.89923	1.6349	1.5866	0.97833	1.1082	0.91864	1.2404	1.2352	1.2314	1.7247	1.6956	1.5428	1.37	1.8508	2.2106	1.4304	1.3592	1.4469	1.7252	1.8118	1.4383	1.8358	2.0872	1.7131	1.0681	1.48	1.6016	1.2806
0.49	1.7391	1.7049	1.5582	1.3713	1.8547	2.233	1.4407	1.3678	1.457	1.7384	1.8214	1.452	1.8593	2.1143	1.7327	1.0794	1.5015	1.6221	1.2863	1.2186	1.162	0.89795	1.6313	1.5853	0.97961	1.1085	0.91919	1.2427	1.2363	1.231	1.7225	1.6928	1.5463	1.3674	1.8505	2.2121	1.4328	1.3616	1.4436	1.726	1.8093	1.4482	1.8356	2.0806	1.7133	1.0659	1.4822	1.6005	1.2834
0.491	1.7355	1.7095	1.5606	1.3683	1.8543	2.2299	1.4401	1.3654	1.452	1.7397	1.8296	1.4506	1.8602	2.1152	1.7292	1.0822	1.5011	1.6232	1.2861	1.2209	1.1642	0.90308	1.6366	1.5875	0.97961	1.1047	0.92157	1.2411	1.2367	1.2332	1.7247	1.6868	1.548	1.3685	1.8459	2.2165	1.4343	1.357	1.4445	1.7261	1.8111	1.4438	1.838	2.0803	1.7124	1.0682	1.4841	1.6049	1.2827
0.492	1.7355	1.7064	1.5593	1.3715	1.858	2.2266	1.4396	1.3663	1.4566	1.7466	1.8241	1.4546	1.8594	2.1171	1.7287	1.0798	1.5005	1.624	1.2839	1.2204	1.164	0.89868	1.6335	1.587	0.98163	1.1052	0.92157	1.242	1.2396	1.2283	1.7267	1.6912	1.5513	1.3672	1.8488	2.2185	1.4297	1.3651	1.4451	1.7296	1.8102	1.4467	1.8373	2.0792	1.7153	1.0735	1.4811	1.6025	1.2772
0.493	1.7379	1.7053	1.5575	1.3727	1.856	2.2302	1.4407	1.3645	1.4522	1.7437	1.8223	1.4495	1.8558	2.1141	1.7285	1.0801	1.5018	1.6229	1.2881	1.22	1.1603	0.89557	1.6359	1.5901	0.97998	1.1045	0.92047	1.2407	1.2343	1.2334	1.7232	1.6904	1.55	1.3652	1.8532	2.2115	1.4299	1.3623	1.4436	1.7291	1.8076	1.4453	1.8311	2.0797	1.7124	1.0649	1.4855	1.6049	1.2773
0.494	1.7371	1.7062	1.5621	1.3698	1.8574	2.233	1.442	1.3665	1.4531	1.7382	1.8179	1.448	1.8521	2.1185	1.7351	1.0809	1.5026	1.6223	1.2847	1.2138	1.1647	0.9007	1.6335	1.5906	0.98126	1.1096	0.91992	1.2416	1.2347	1.2325	1.725	1.6895	1.543	1.3652	1.8466	2.2137	1.4324	1.359	1.4469	1.7252	1.8085	1.4518	1.8395	2.0771	1.7104	1.0681	1.478	1.5998	1.2713
0.495	1.7347	1.706	1.5608	1.37	1.8591	2.2293	1.4407	1.3605	1.4551	1.7401	1.8261	1.454	1.8567	2.1165	1.7307	1.0794	1.4991	1.6254	1.2821	1.214	1.1638	0.90051	1.6346	1.5884	0.98218	1.1047	0.92047	1.2396	1.2371	1.2312	1.7232	1.6956	1.5412	1.3661	1.8505	2.2112	1.4323	1.3555	1.4431	1.7243	1.8065	1.4427	1.8365	2.0768	1.7082	1.0666	1.4839	1.6027	1.2764
0.496	1.7338	1.7023	1.5566	1.3672	1.8543	2.2313	1.4385	1.368	1.4546	1.7428	1.8261	1.448	1.8582	2.1149	1.7331	1.079	1.4969	1.6282	1.2858	1.2215	1.1667	0.90344	1.6335	1.5892	0.97998	1.1069	0.92358	1.2426	1.2369	1.2314	1.7225	1.6913	1.5458	1.3658	1.8477	2.2123	1.4313	1.3588	1.446	1.7316	1.8094	1.4434	1.8378	2.0748	1.708	1.0659	1.4844	1.6031	1.275
0.497	1.7355	1.71	1.5632	1.3704	1.8589	2.2304	1.4379	1.3678	1.4531	1.7479	1.817	1.4478	1.8516	2.1167	1.7287	1.0798	1.4991	1.6223	1.2872	1.2215	1.166	0.90106	1.6328	1.591	0.97449	1.1043	0.9234	1.2418	1.2376	1.2349	1.7234	1.689	1.5441	1.3651	1.8477	2.2094	1.4346	1.3594	1.4431	1.7278	1.8109	1.442	1.8331	2.0801	1.7108	1.0684	1.4855	1.6029	1.2768
0.498	1.7368	1.7073	1.5641	1.3682	1.8594	2.2253	1.4421	1.3663	1.454	1.7382	1.8215	1.4564	1.8558	2.1156	1.7292	1.0785	1.5002	1.6256	1.2845	1.2151	1.1607	0.89722	1.6335	1.5859	0.9765	1.1047	0.92358	1.2427	1.2382	1.2323	1.7223	1.693	1.548	1.3643	1.8477	2.2103	1.4332	1.3572	1.4451	1.7329	1.8115	1.4467	1.8349	2.0775	1.7089	1.0673	1.4819	1.6005	1.2827
0.499	1.738	1.7021	1.5582	1.3687	1.8569	2.2319	1.4431	1.3654	1.4542	1.7463	1.8195	1.4469	1.86	2.1161	1.7325	1.0822	1.5005	1.6245	1.2845	1.2197	1.1638	0.89777	1.6377	1.5859	0.97742	1.1017	0.92542	1.242	1.233	1.2312	1.7197	1.6895	1.5472	1.3691	1.849	2.2169	1.4333	1.3621	1.4458	1.7228	1.8065	1.4449	1.8389	2.0837	1.708	1.0682	1.4802	1.6066	1.2726
0.5	1.7401	1.7091	1.5507	1.3711	1.8582	2.2277	1.4414	1.366	1.4562	1.7375	1.8197	1.4478	1.8543	2.1123	1.73	1.079	1.4974	1.6247	1.285	1.2155	1.1638	0.89868	1.6309	1.5888	0.97815	1.1083	0.92505	1.2431	1.2367	1.2307	1.721	1.6886	1.5432	1.3663	1.8481	2.2123	1.4308	1.3574	1.4447	1.7292	1.8071	1.4458	1.8353	2.088	1.7109	1.0613	1.4846	1.5991	1.2773
0.501	1.7411	1.7086	1.565	1.3718	1.8534	2.2341	1.4429	1.3704	1.4529	1.7485	1.8206	1.4434	1.8539	2.1167	1.7283	1.0831	1.4978	1.6289	1.2836	1.2158	1.1633	0.89905	1.6296	1.5868	0.98035	1.1072	0.92743	1.2416	1.2367	1.2296	1.7238	1.6871	1.548	1.3643	1.8505	2.2137	1.4297	1.3572	1.4471	1.7291	1.8067	1.4445	1.8353	2.0793	1.7064	1.067	1.4857	1.6	1.2788
0.502	1.7362	1.7084	1.5604	1.3696	1.8589	2.2326	1.4398	1.3652	1.459	1.7406	1.8232	1.4473	1.855	2.1172	1.7314	1.0809	1.4965	1.6274	1.2859	1.2204	1.166	0.8985	1.6295	1.5897	0.97559	1.1038	0.92523	1.2422	1.2369	1.2296	1.7289	1.6884	1.5454	1.3641	1.8512	2.211	1.4372	1.3612	1.4451	1.7276	1.8056	1.4484	1.8378	2.0757	1.7053	1.0681	1.4797	1.6029	1.2759
0.503	1.7357	1.7106	1.5579	1.3693	1.8589	2.2313	1.4398	1.3651	1.45	1.7459	1.8168	1.4495	1.856	2.1161	1.7316	1.0807	1.4985	1.6304	1.2874	1.2198	1.1622	0.89886	1.6315	1.5912	0.97742	1.1041	0.92542	1.2409	1.2398	1.2321	1.7236	1.6917	1.548	1.3638	1.8497	2.2192	1.4341	1.361	1.4471	1.7338	1.8085	1.4449	1.8334	2.0779	1.7076	1.064	1.4865	1.6082	1.2801
0.504	1.7338	1.7142	1.559	1.3687	1.8554	2.2304	1.4414	1.3667	1.4572	1.7439	1.8164	1.4496	1.8583	2.1149	1.7336	1.08	1.498	1.6265	1.2849	1.2197	1.1649	0.89648	1.6322	1.5894	0.97925	1.1102	0.92596	1.2422	1.2411	1.231	1.7254	1.6921	1.5496	1.3651	1.8484	2.2167	1.4321	1.3608	1.448	1.7303	1.8124	1.4464	1.8296	2.0775	1.7082	1.0712	1.483	1.6038	1.2839
0.505	1.7417	1.7084	1.5597	1.3722	1.8572	2.2295	1.4394	1.3625	1.4539	1.7439	1.814	1.45	1.8565	2.1127	1.7313	1.0814	1.5016	1.6227	1.2903	1.2186	1.1653	0.89886	1.6324	1.5897	0.97723	1.1072	0.91901	1.2389	1.2382	1.2279	1.7256	1.6924	1.5447	1.3683	1.8486	2.2101	1.4323	1.3601	1.4473	1.7298	1.8087	1.446	1.8296	2.0786	1.706	1.0666	1.4824	1.6049	1.2806
0.506	1.7391	1.7135	1.5619	1.3724	1.8572	2.2297	1.4396	1.364	1.4548	1.7457	1.8162	1.4504	1.8574	2.116	1.7292	1.077	1.4956	1.6271	1.2894	1.2184	1.1646	0.89557	1.6357	1.5853	0.97668	1.1056	0.91699	1.2405	1.2363	1.2325	1.7221	1.6893	1.5507	1.3671	1.8479	2.2092	1.4308	1.3603	1.4449	1.7298	1.8069	1.4462	1.8371	2.0775	1.7122	1.0657	1.4795	1.6044	1.2799
0.507	1.7329	1.7117	1.5597	1.3693	1.8552	2.233	1.4392	1.3638	1.4557	1.7446	1.8166	1.4531	1.8589	2.1114	1.7305	1.0792	1.4982	1.6271	1.2869	1.2151	1.1675	0.89941	1.6335	1.5886	0.97284	1.1039	0.92285	1.2345	1.2361	1.231	1.7205	1.6908	1.5427	1.37	1.8506	2.2125	1.4315	1.3588	1.4467	1.73	1.8133	1.4485	1.8362	2.0792	1.7142	1.071	1.4802	1.5996	1.2832
0.508	1.739	1.7064	1.5634	1.3696	1.8594	2.2225	1.439	1.3669	1.4551	1.7411	1.8164	1.45	1.8532	2.1134	1.7298	1.0732	1.498	1.6256	1.2858	1.2186	1.162	0.90161	1.6339	1.5879	0.97668	1.1069	0.9201	1.2389	1.2389	1.2307	1.7267	1.6917	1.5461	1.3634	1.8494	2.2117	1.4321	1.3561	1.4464	1.7256	1.808	1.4442	1.8329	2.0784	1.7108	1.0686	1.4822	1.6053	1.2843
0.509	1.7402	1.7058	1.5579	1.3682	1.8615	2.2311	1.4368	1.3678	1.4542	1.7393	1.8179	1.4513	1.8613	2.1213	1.726	1.0779	1.4962	1.6296	1.2892	1.2171	1.1609	0.90033	1.6355	1.5903	0.9776	1.1074	0.92157	1.24	1.2372	1.2307	1.7219	1.691	1.5412	1.3625	1.8488	2.2139	1.4343	1.3601	1.4416	1.7298	1.8073	1.4462	1.8344	2.0793	1.7064	1.0642	1.4815	1.6013	1.2828
0.51	1.739	1.7053	1.5531	1.3711	1.8582	2.2304	1.4405	1.3647	1.4553	1.7472	1.8149	1.4474	1.8591	2.1143	1.7303	1.0763	1.4941	1.6274	1.2867	1.2166	1.1631	0.89703	1.6339	1.5862	0.97815	1.1076	0.92065	1.2385	1.2361	1.2305	1.7217	1.6963	1.541	1.3693	1.8517	2.2203	1.4328	1.3599	1.4482	1.7278	1.8078	1.4427	1.8369	2.0806	1.7062	1.0662	1.4784	1.6062	1.2849
0.511	1.7384	1.7043	1.5557	1.3702	1.8572	2.235	1.4392	1.3654	1.4553	1.7424	1.8188	1.4478	1.8582	2.1176	1.7292	1.0754	1.489	1.6267	1.2876	1.2169	1.168	0.89905	1.6366	1.5859	0.97888	1.1065	0.92212	1.2413	1.2389	1.2327	1.7205	1.6899	1.5456	1.3623	1.8477	2.217	1.4304	1.3575	1.4487	1.7276	1.8073	1.45	1.8329	2.077	1.7098	1.071	1.4817	1.6047	1.2863
0.512	1.7338	1.7076	1.5557	1.3682	1.8636	2.2302	1.4421	1.3656	1.452	1.7366	1.8175	1.4568	1.8613	2.1167	1.7318	1.0807	1.4985	1.6256	1.2863	1.2208	1.1666	0.90289	1.6342	1.5877	0.9798	1.1089	0.92542	1.2402	1.2367	1.2305	1.7239	1.6888	1.5434	1.3661	1.849	2.2159	1.4348	1.3563	1.4471	1.7283	1.8073	1.446	1.8375	2.0773	1.7141	1.0659	1.4833	1.6042	1.2861
0.513	1.7368	1.7045	1.5558	1.3665	1.8635	2.228	1.437	1.3667	1.4528	1.7439	1.8285	1.4498	1.8565	2.12	1.7329	1.0778	1.4974	1.6265	1.2909	1.2175	1.164	0.89996	1.6335	1.5862	0.97394	1.1083	0.92285	1.238	1.2416	1.2336	1.7216	1.6886	1.5425	1.3632	1.8521	2.2147	1.4326	1.3603	1.4462	1.7305	1.8065	1.4471	1.8356	2.0861	1.7093	1.0699	1.4828	1.6029	1.285
0.514	1.7428	1.7014	1.5579	1.3687	1.8578	2.2311	1.4368	1.3645	1.4515	1.7461	1.8181	1.4533	1.8604	2.1149	1.7336	1.0814	1.4962	1.621	1.2863	1.2213	1.1589	0.89722	1.6337	1.585	0.98218	1.1049	0.92212	1.2426	1.2382	1.2307	1.7239	1.6919	1.5434	1.3667	1.8514	2.2108	1.4337	1.3599	1.4484	1.7307	1.8105	1.4409	1.8354	2.0793	1.7087	1.0664	1.4806	1.6014	1.2854
0.515	1.7371	1.7065	1.5588	1.372	1.8563	2.2311	1.4377	1.3638	1.4517	1.7441	1.823	1.4502	1.8569	2.1174	1.7291	1.0801	1.4934	1.6207	1.2839	1.2155	1.1673	0.90106	1.6307	1.5859	0.98126	1.105	0.91937	1.24	1.2365	1.2321	1.7232	1.6893	1.5385	1.3661	1.8495	2.218	1.4321	1.3608	1.4445	1.7302	1.8083	1.4462	1.8314	2.0845	1.7106	1.0668	1.481	1.6044	1.285
0.516	1.7433	1.7051	1.5619	1.3682	1.8576	2.231	1.4394	1.3645	1.4484	1.7485	1.8219	1.4473	1.8569	2.1161	1.7353	1.0798	1.4918	1.6225	1.2858	1.2178	1.1627	0.90161	1.6328	1.5892	0.9776	1.1067	0.9201	1.2431	1.2389	1.2299	1.7227	1.6901	1.543	1.3641	1.8517	2.217	1.435	1.3572	1.4476	1.7292	1.8073	1.4482	1.8349	2.0863	1.7139	1.0668	1.4819	1.6066	1.2827
0.517	1.7406	1.7106	1.5573	1.3722	1.8536	2.2311	1.4383	1.3674	1.4474	1.7443	1.8186	1.4517	1.8574	2.1116	1.7294	1.0774	1.4932	1.6201	1.2863	1.2173	1.1591	0.8985	1.6328	1.5886	0.97577	1.1065	0.92816	1.2394	1.2396	1.2312	1.7195	1.6875	1.5483	1.3661	1.8488	2.2165	1.439	1.3607	1.4438	1.728	1.8118	1.4447	1.8325	2.0869	1.7115	1.0673	1.4846	1.6022	1.2795
0.518	1.7346	1.7095	1.5577	1.3674	1.858	2.2297	1.4376	1.366	1.4506	1.7419	1.8168	1.4526	1.8591	2.1161	1.7373	1.0796	1.4954	1.6254	1.2839	1.2147	1.1653	0.89978	1.6324	1.5908	0.97943	1.1049	0.92267	1.2426	1.2411	1.2292	1.7199	1.6913	1.5467	1.3676	1.8505	2.2104	1.4319	1.3574	1.4482	1.7336	1.8067	1.4456	1.8375	2.0858	1.7087	1.0638	1.4782	1.6038	1.287
0.519	1.7397	1.7043	1.5621	1.3705	1.8558	2.2337	1.4385	1.3641	1.4553	1.7465	1.8177	1.4531	1.855	2.1141	1.7336	1.08	1.4897	1.6232	1.288	1.2211	1.1614	0.89886	1.6353	1.5912	0.97668	1.1039	0.92212	1.2393	1.2356	1.2327	1.7206	1.6897	1.5493	1.3645	1.8481	2.2207	1.4339	1.3574	1.4453	1.7269	1.8137	1.442	1.8364	2.0821	1.7071	1.0682	1.4799	1.6027	1.2872
0.52	1.7404	1.7053	1.561	1.3689	1.8602	2.2297	1.4405	1.3647	1.4511	1.738	1.8153	1.4474	1.8589	2.1143	1.7347	1.08	1.4976	1.6247	1.2832	1.2217	1.1673	0.89941	1.6346	1.587	0.97925	1.105	0.9245	1.2407	1.2393	1.2349	1.7219	1.6912	1.5502	1.3632	1.8492	2.2202	1.4354	1.3594	1.4465	1.7342	1.8111	1.4429	1.8322	2.0808	1.7117	1.0613	1.4844	1.6031	1.283
0.521	1.7386	1.7089	1.5551	1.37	1.8569	2.2337	1.4374	1.3678	1.4535	1.7424	1.8195	1.4524	1.8602	2.1151	1.7313	1.0809	1.4984	1.6225	1.287	1.2226	1.168	0.90106	1.6359	1.5873	0.97943	1.1087	0.92322	1.2369	1.236	1.2349	1.7227	1.6923	1.5474	1.3671	1.8484	2.2073	1.4333	1.3572	1.4453	1.7303	1.8056	1.4429	1.8356	2.0883	1.7069	1.0644	1.4811	1.6016	1.2801
0.522	1.7422	1.7031	1.5588	1.3709	1.8589	2.2299	1.4357	1.3689	1.4513	1.745	1.8124	1.4462	1.8633	2.1143	1.7311	1.0803	1.4978	1.6285	1.285	1.2169	1.1642	0.89722	1.6353	1.5883	0.97375	1.1082	0.9256	1.2387	1.2378	1.2334	1.7267	1.6886	1.5417	1.3661	1.8505	2.2079	1.4343	1.3577	1.4432	1.732	1.8074	1.4451	1.8384	2.0797	1.7091	1.067	1.4835	1.6031	1.2863
0.523	1.7331	1.7043	1.5621	1.3683	1.8561	2.2291	1.4427	1.3702	1.4502	1.7351	1.8186	1.4473	1.8593	2.1182	1.7324	1.0765	1.4982	1.6219	1.2825	1.218	1.1647	0.8974	1.634	1.5857	0.97833	1.108	0.91937	1.2404	1.236	1.2308	1.7245	1.6908	1.545	1.3649	1.8521	2.2174	1.4341	1.3564	1.4429	1.7276	1.8054	1.4469	1.8334	2.0894	1.7108	1.0655	1.4819	1.6038	1.285
0.524	1.736	1.7064	1.563	1.3674	1.8583	2.233	1.4394	1.3671	1.4495	1.7422	1.8208	1.448	1.8627	2.1169	1.7296	1.0812	1.4987	1.6241	1.2849	1.2147	1.1636	0.89813	1.6282	1.5928	0.97888	1.1078	0.92706	1.242	1.2387	1.2294	1.7151	1.6915	1.5441	1.3638	1.8523	2.2181	1.4361	1.3548	1.4476	1.7333	1.8074	1.4434	1.8311	2.0817	1.7064	1.0675	1.4811	1.6047	1.2832
0.525	1.7433	1.7082	1.5584	1.3696	1.8569	2.2262	1.4414	1.364	1.4531	1.7446	1.8241	1.4507	1.8563	2.1149	1.7305	1.0805	1.498	1.6258	1.2863	1.2209	1.1664	0.90161	1.6355	1.5861	0.97815	1.103	0.92102	1.2426	1.238	1.2338	1.7199	1.6904	1.5487	1.3696	1.8525	2.2115	1.4337	1.3608	1.4453	1.7278	1.8074	1.4454	1.8327	2.0784	1.7095	1.0714	1.483	1.6069	1.2792
0.526	1.7366	1.7053	1.5573	1.3698	1.8594	2.2275	1.4396	1.3651	1.45	1.7439	1.8195	1.4491	1.8558	2.1158	1.7316	1.0774	1.5007	1.6225	1.2817	1.2166	1.1664	0.89978	1.6362	1.5853	0.97888	1.1105	0.92542	1.2404	1.2367	1.2339	1.721	1.6967	1.5449	1.3627	1.8495	2.2147	1.4339	1.3568	1.4445	1.7228	1.8063	1.4465	1.8311	2.0858	1.7086	1.0671	1.483	1.6035	1.2766
0.527	1.7424	1.7047	1.556	1.3696	1.8596	2.2258	1.4416	1.3669	1.4555	1.7411	1.8155	1.4506	1.8556	2.1156	1.7307	1.0781	1.4971	1.6238	1.2867	1.2187	1.1664	0.90198	1.6317	1.5842	0.97852	1.1089	0.92395	1.2444	1.2387	1.231	1.7217	1.6913	1.5436	1.3682	1.8481	2.217	1.4381	1.3608	1.4447	1.7272	1.8122	1.4442	1.8358	2.0889	1.708	1.0657	1.4795	1.6036	1.2775
0.528	1.7391	1.7042	1.5624	1.3674	1.8591	2.2253	1.4396	1.3667	1.4496	1.7472	1.8208	1.452	1.8615	2.1147	1.726	1.0779	1.4941	1.6214	1.2821	1.2206	1.1667	0.89447	1.6362	1.5873	0.97302	1.1083	0.91937	1.242	1.2361	1.2321	1.723	1.6939	1.5414	1.3652	1.8486	2.2181	1.4339	1.3603	1.4442	1.7225	1.8047	1.4507	1.8325	2.0832	1.7067	1.0681	1.4854	1.6033	1.2828
0.529	1.738	1.7027	1.5597	1.3702	1.8647	2.2321	1.4387	1.3652	1.4533	1.7364	1.8208	1.4524	1.858	2.1086	1.7281	1.0807	1.5016	1.6199	1.2872	1.2153	1.1642	0.90253	1.6362	1.5857	0.97632	1.1087	0.92468	1.2376	1.236	1.2272	1.7194	1.6844	1.5467	1.3685	1.847	2.2183	1.4299	1.3572	1.4476	1.7329	1.8063	1.4449	1.8364	2.0817	1.7078	1.0712	1.481	1.6035	1.2786
0.53	1.7391	1.7038	1.5535	1.3722	1.866	2.2289	1.4398	1.3658	1.4533	1.7382	1.8138	1.4473	1.8582	2.1169	1.7285	1.08	1.4996	1.623	1.2854	1.2198	1.168	0.89832	1.6326	1.5884	0.97357	1.1072	0.92157	1.2402	1.2396	1.2319	1.7201	1.6871	1.5516	1.3674	1.851	2.2176	1.4344	1.3566	1.4465	1.7373	1.8067	1.4482	1.8305	2.081	1.7062	1.0657	1.4808	1.6014	1.2775
0.531	1.7386	1.706	1.554	1.3718	1.8629	2.2302	1.4423	1.3682	1.4491	1.7472	1.8168	1.4546	1.858	2.1156	1.7313	1.0796	1.4978	1.6234	1.2874	1.2169	1.1613	0.89886	1.6335	1.5899	0.97723	1.1023	0.92505	1.2407	1.2365	1.2338	1.7238	1.6906	1.5445	1.3676	1.8472	2.213	1.4332	1.3535	1.4454	1.7285	1.8074	1.4412	1.8378	2.083	1.7069	1.0684	1.4784	1.6027	1.2806
0.532	1.7404	1.7043	1.5591	1.3685	1.8563	2.2319	1.4432	1.3647	1.4526	1.7428	1.8138	1.4517	1.8602	2.1149	1.7347	1.0776	1.4991	1.6218	1.2885	1.2184	1.1653	0.90308	1.6333	1.5939	0.97906	1.1074	0.9278	1.2427	1.2394	1.2286	1.7177	1.6893	1.5474	1.3682	1.8488	2.2183	1.4324	1.3548	1.4453	1.7285	1.8073	1.4432	1.8376	2.0801	1.7078	1.0714	1.4888	1.6033	1.2788
0.533	1.7377	1.7027	1.5588	1.3707	1.8582	2.2295	1.4396	1.3667	1.4498	1.739	1.816	1.4507	1.8591	2.1125	1.7303	1.0818	1.4967	1.6245	1.2852	1.216	1.1646	0.90088	1.6309	1.5862	0.97632	1.1072	0.93036	1.2407	1.2383	1.2328	1.7192	1.6871	1.5483	1.3696	1.8474	2.2167	1.4301	1.3533	1.4445	1.7285	1.8054	1.4462	1.8322	2.0788	1.7036	1.0659	1.4817	1.6046	1.281
0.534	1.7391	1.7064	1.561	1.3707	1.8582	2.2284	1.4418	1.3689	1.4515	1.7465	1.8181	1.4517	1.856	2.1172	1.7325	1.0796	1.4987	1.6187	1.2876	1.2169	1.1666	0.89941	1.6364	1.589	0.98053	1.1069	0.92889	1.2394	1.2396	1.2283	1.7214	1.6875	1.5472	1.3683	1.845	2.215	1.4306	1.3542	1.4429	1.7267	1.8073	1.4471	1.8345	2.0729	1.7058	1.0697	1.478	1.6009	1.2797
0.535	1.7408	1.7023	1.5529	1.3667	1.8598	2.2278	1.4438	1.3674	1.4495	1.7435	1.8193	1.446	1.8593	2.1163	1.7314	1.0801	1.5015	1.6219	1.2858	1.2189	1.1642	0.89886	1.6302	1.589	0.9754	1.1107	0.92798	1.2437	1.2393	1.2343	1.7241	1.6935	1.5471	1.3667	1.847	2.2134	1.4339	1.3531	1.4447	1.7298	1.8073	1.4427	1.8331	2.0863	1.7106	1.0699	1.4822	1.5985	1.2834
0.536	1.7432	1.7012	1.5577	1.3707	1.8593	2.226	1.439	1.3676	1.4533	1.7479	1.8224	1.452	1.8585	2.1154	1.7283	1.0783	1.4943	1.624	1.2849	1.22	1.1644	0.89813	1.6339	1.5883	0.97815	1.1069	0.92761	1.2433	1.236	1.2354	1.7232	1.684	1.5467	1.3645	1.8488	2.2167	1.4332	1.3533	1.4458	1.7311	1.808	1.4476	1.8371	2.0793	1.7073	1.0697	1.4786	1.6029	1.2784
0.537	1.7377	1.7078	1.5533	1.3718	1.86	2.2273	1.4423	1.37	1.4507	1.7408	1.8212	1.4502	1.8633	2.118	1.728	1.0787	1.4903	1.6168	1.2889	1.2197	1.1642	0.89923	1.6318	1.5855	0.97668	1.1065	0.92505	1.238	1.2418	1.2299	1.7212	1.6902	1.5547	1.3652	1.8483	2.2169	1.4324	1.3577	1.4449	1.7296	1.8045	1.4449	1.834	2.0784	1.7109	1.069	1.4817	1.6057	1.2783
0.538	1.7415	1.7109	1.5538	1.3698	1.8589	2.2278	1.4412	1.3674	1.4506	1.7379	1.8206	1.4542	1.8618	2.1172	1.7318	1.0798	1.4918	1.6245	1.2854	1.2186	1.1644	0.89777	1.634	1.5888	0.97797	1.1083	0.92487	1.2429	1.2376	1.2292	1.7249	1.6901	1.5472	1.3661	1.8452	2.2147	1.4317	1.3531	1.4458	1.7292	1.8076	1.4442	1.834	2.076	1.71	1.0668	1.4844	1.6005	1.2803
0.539	1.7397	1.7047	1.5542	1.3696	1.86	2.228	1.441	1.3698	1.4517	1.7364	1.8192	1.4524	1.8596	2.1172	1.7335	1.0827	1.4941	1.6205	1.2839	1.2149	1.1647	0.90106	1.6318	1.5894	0.97797	1.106	0.92139	1.2378	1.24	1.2332	1.7247	1.6893	1.5547	1.3678	1.849	2.2202	1.4324	1.3592	1.4467	1.7335	1.8118	1.444	1.8311	2.0762	1.7111	1.0659	1.4819	1.6038	1.2797
0.54	1.7401	1.7054	1.5586	1.3718	1.8569	2.2242	1.4443	1.3634	1.4515	1.7503	1.8232	1.4513	1.8625	2.1174	1.7296	1.0774	1.498	1.623	1.2878	1.2173	1.1627	0.89905	1.6355	1.5912	0.97906	1.1104	0.92303	1.2407	1.2385	1.2286	1.7241	1.6928	1.55	1.3683	1.8455	2.2176	1.4352	1.3553	1.4474	1.7309	1.8151	1.4409	1.8354	2.0751	1.7086	1.0648	1.4791	1.6014	1.2759
0.541	1.7424	1.7053	1.5547	1.3713	1.8624	2.2291	1.4432	1.368	1.4511	1.7446	1.8188	1.4502	1.8565	2.1156	1.7291	1.0825	1.4947	1.6214	1.2883	1.2198	1.1642	0.8996	1.6351	1.5892	0.97614	1.1093	0.92212	1.2448	1.2365	1.233	1.7157	1.689	1.5467	1.361	1.8495	2.2169	1.4308	1.3539	1.4445	1.7285	1.8115	1.4522	1.8323	2.0784	1.7109	1.0682	1.4813	1.6003	1.275
0.542	1.7397	1.7023	1.5588	1.3683	1.8631	2.2293	1.4418	1.3685	1.4517	1.7417	1.8212	1.4515	1.8593	2.1138	1.7305	1.0822	1.5007	1.6271	1.288	1.2189	1.1613	0.89868	1.6331	1.5921	0.9809	1.1071	0.92194	1.2394	1.2372	1.2352	1.7212	1.6906	1.548	1.3674	1.8494	2.2242	1.4312	1.355	1.4416	1.7292	1.8127	1.4414	1.8351	2.0786	1.7135	1.0693	1.4844	1.6013	1.2717
0.543	1.7393	1.7076	1.5593	1.3678	1.8618	2.2277	1.4409	1.3678	1.4528	1.7399	1.8212	1.4529	1.8547	2.1163	1.7302	1.0787	1.4949	1.6245	1.2894	1.2122	1.1667	0.89941	1.6346	1.5846	0.97705	1.1076	0.91827	1.2429	1.2398	1.2334	1.7241	1.6924	1.5474	1.3698	1.847	2.2185	1.4264	1.3531	1.4418	1.7302	1.8071	1.4409	1.8358	2.0792	1.7097	1.0684	1.4832	1.6016	1.2722
0.544	1.734	1.7076	1.5588	1.3694	1.8587	2.2284	1.4363	1.3678	1.452	1.7422	1.8224	1.4524	1.8561	2.1147	1.7289	1.0803	1.5	1.6229	1.2876	1.2166	1.1651	0.89777	1.6335	1.587	0.97797	1.1067	0.92523	1.2382	1.2372	1.2343	1.7241	1.6926	1.5474	1.3647	1.8501	2.2143	1.431	1.3575	1.4504	1.7271	1.8065	1.4453	1.8351	2.0817	1.7109	1.0668	1.4837	1.5981	1.272
0.545	1.738	1.7051	1.5566	1.3685	1.8602	2.2304	1.4398	1.368	1.4528	1.7443	1.8173	1.4535	1.8593	2.111	1.7313	1.0768	1.4987	1.6251	1.2867	1.2198	1.1629	0.89612	1.6348	1.5879	0.97778	1.1049	0.92303	1.2429	1.2418	1.2312	1.7256	1.6928	1.5428	1.3661	1.8503	2.2159	1.4343	1.353	1.4445	1.7256	1.8122	1.4423	1.8338	2.0848	1.7102	1.0626	1.4797	1.6018	1.2719
0.546	1.7368	1.7031	1.5553	1.3687	1.8582	2.2322	1.4392	1.3665	1.4529	1.7426	1.8237	1.4522	1.8552	2.1169	1.7313	1.0774	1.5	1.6194	1.288	1.2173	1.1651	0.9007	1.6351	1.5917	0.9776	1.1076	0.92358	1.2405	1.2341	1.2319	1.7256	1.6937	1.5533	1.3661	1.8457	2.213	1.4312	1.3553	1.4423	1.7271	1.8104	1.4462	1.8318	2.0764	1.7065	1.0653	1.4777	1.6016	1.2711
0.547	1.7413	1.7009	1.5547	1.3711	1.8593	2.2266	1.4399	1.3691	1.4517	1.741	1.8221	1.4502	1.8582	2.1112	1.7291	1.0792	1.5002	1.6208	1.2885	1.2184	1.1658	0.90161	1.6326	1.5881	0.97302	1.1076	0.92505	1.2429	1.2339	1.2316	1.7236	1.6899	1.5469	1.3663	1.8521	2.217	1.4295	1.359	1.441	1.726	1.8052	1.4421	1.8344	2.0781	1.7069	1.0675	1.4778	1.6027	1.2753
0.548	1.7399	1.7054	1.5582	1.3726	1.8571	2.2253	1.4407	1.3693	1.4531	1.7463	1.8166	1.4524	1.8558	2.1151	1.7294	1.0778	1.4956	1.6247	1.2865	1.2162	1.1684	0.89923	1.6371	1.5881	0.9798	1.1094	0.92285	1.2411	1.2374	1.2312	1.7227	1.6923	1.5461	1.3643	1.8508	2.2121	1.4284	1.3553	1.4431	1.732	1.8071	1.4445	1.8371	2.0854	1.7031	1.0688	1.4828	1.5998	1.2753
0.549	1.7388	1.7025	1.5549	1.37	1.8596	2.2291	1.4387	1.3689	1.4484	1.7419	1.8228	1.4526	1.8561	2.1185	1.73	1.0809	1.4984	1.6229	1.2858	1.2186	1.1669	0.89923	1.6296	1.5861	0.9754	1.1144	0.9201	1.2404	1.2409	1.2327	1.7221	1.6901	1.5427	1.3689	1.8479	2.2123	1.4352	1.355	1.4432	1.7311	1.81	1.444	1.8312	2.0766	1.7087	1.066	1.4797	1.6018	1.2772
0.55	1.7393	1.7	1.5568	1.3716	1.8596	2.2299	1.4399	1.3683	1.4531	1.7459	1.8098	1.4489	1.8585	2.1151	1.7302	1.0765	1.5009	1.6238	1.2876	1.2167	1.1651	0.90033	1.6287	1.5877	0.9776	1.1094	0.92084	1.2442	1.24	1.231	1.7183	1.6864	1.5447	1.3658	1.8505	2.2114	1.4301	1.3561	1.4442	1.7287	1.8071	1.4447	1.8387	2.0753	1.7065	1.0673	1.4854	1.5976	1.275
0.551	1.7395	1.702	1.5507	1.3704	1.8583	2.2282	1.4399	1.3667	1.4551	1.7457	1.8224	1.4502	1.8565	2.116	1.7333	1.0778	1.4971	1.6256	1.2911	1.2166	1.1651	0.90234	1.6291	1.5886	0.97668	1.1102	0.92322	1.2383	1.2385	1.2323	1.7236	1.6899	1.5449	1.3665	1.8486	2.218	1.4313	1.3568	1.4434	1.7225	1.8083	1.4518	1.8327	2.0795	1.7102	1.0624	1.4804	1.6042	1.2799
0.552	1.7468	1.7106	1.5547	1.3674	1.8576	2.226	1.4438	1.3722	1.4471	1.7386	1.8285	1.4498	1.8561	2.1172	1.7302	1.0756	1.4989	1.6232	1.2849	1.2177	1.1651	0.90179	1.6333	1.5868	0.97925	1.1087	0.92413	1.2372	1.2378	1.2292	1.7208	1.6897	1.5482	1.3625	1.8532	2.2136	1.4301	1.3568	1.4445	1.7292	1.8073	1.448	1.8336	2.0852	1.7056	1.0644	1.4826	1.602	1.2784
0.553	1.7402	1.7078	1.5575	1.3682	1.8602	2.2332	1.4396	1.3654	1.4524	1.745	1.814	1.4474	1.8591	2.1145	1.7324	1.0789	1.4982	1.6236	1.2828	1.22	1.1649	0.89813	1.6339	1.5899	0.97852	1.1098	0.9245	1.2405	1.2372	1.2341	1.7216	1.6882	1.5476	1.3661	1.8486	2.2097	1.4299	1.3524	1.448	1.725	1.8104	1.4436	1.8325	2.0784	1.71	1.0677	1.4819	1.6005	1.2761
0.554	1.7428	1.7054	1.558	1.3727	1.8589	2.2324	1.4372	1.3716	1.4535	1.7422	1.8197	1.4478	1.8583	2.1152	1.7338	1.0763	1.4965	1.6225	1.2845	1.2206	1.1653	0.90051	1.6379	1.5848	0.97925	1.112	0.92102	1.2394	1.2382	1.2321	1.7254	1.6891	1.5458	1.3652	1.8484	2.2163	1.4337	1.3548	1.4436	1.73	1.8093	1.4449	1.832	2.0837	1.7076	1.0693	1.4813	1.5987	1.2777
0.555	1.7454	1.7106	1.5586	1.3696	1.8636	2.2313	1.4464	1.3678	1.4542	1.7408	1.821	1.4518	1.8593	2.1172	1.7261	1.0778	1.4963	1.6245	1.2872	1.2151	1.1644	0.90015	1.6351	1.5848	0.97577	1.1129	0.92194	1.2431	1.2371	1.2318	1.7278	1.6908	1.546	1.3674	1.8486	2.2139	1.4332	1.357	1.4427	1.728	1.8043	1.4443	1.8367	2.0786	1.7082	1.0679	1.4788	1.6027	1.2781
0.556	1.7373	1.7021	1.5599	1.3707	1.8594	2.2273	1.4429	1.3663	1.4562	1.7369	1.8208	1.4507	1.8602	2.113	1.7307	1.0794	1.4984	1.6234	1.2889	1.2155	1.1598	0.90125	1.6346	1.5862	0.97284	1.11	0.91864	1.2411	1.2363	1.2343	1.7256	1.6857	1.5487	1.3665	1.8477	2.2125	1.4312	1.3575	1.4454	1.7327	1.8076	1.4363	1.8322	2.079	1.7064	1.0706	1.4832	1.604	1.2729
0.557	1.7395	1.7038	1.556	1.3676	1.8585	2.2289	1.4365	1.3676	1.4487	1.7331	1.8232	1.4493	1.8587	2.1158	1.7342	1.075	1.5018	1.6227	1.2924	1.2155	1.166	0.89777	1.6271	1.5868	0.9765	1.1129	0.92267	1.2389	1.2418	1.2334	1.7186	1.6855	1.55	1.3621	1.8455	2.213	1.4295	1.3568	1.4467	1.726	1.806	1.4453	1.8351	2.0742	1.7106	1.0699	1.4795	1.6024	1.2726
0.558	1.7377	1.7023	1.5562	1.372	1.8613	2.2304	1.4377	1.368	1.4491	1.7399	1.8226	1.4447	1.8571	2.1156	1.732	1.0816	1.4923	1.6282	1.2898	1.2189	1.1646	0.89484	1.6324	1.587	0.97504	1.1113	0.92761	1.2446	1.2402	1.2339	1.7199	1.6888	1.5414	1.3645	1.8481	2.2112	1.4328	1.3546	1.4421	1.7296	1.8094	1.4436	1.8338	2.072	1.7098	1.069	1.4837	1.6049	1.2737
0.559	1.7338	1.7	1.5524	1.3713	1.8558	2.2295	1.4414	1.3702	1.4537	1.7422	1.8171	1.4507	1.8563	2.1182	1.7298	1.0774	1.4967	1.6188	1.2876	1.2162	1.1649	0.89923	1.6296	1.589	0.9798	1.1069	0.92029	1.2453	1.2371	1.2301	1.7203	1.6879	1.552	1.3616	1.843	2.2167	1.4301	1.3564	1.4449	1.7318	1.8162	1.4423	1.8342	2.0799	1.7106	1.0653	1.4865	1.5989	1.275
0.56	1.7377	1.7012	1.5599	1.3683	1.8604	2.2273	1.4388	1.3683	1.4498	1.7428	1.8203	1.4495	1.8567	2.1176	1.7287	1.0754	1.5062	1.6221	1.2816	1.2184	1.1691	0.89941	1.6313	1.5936	0.9743	1.105	0.92651	1.2405	1.24	1.2372	1.7216	1.6897	1.5489	1.3612	1.845	2.2103	1.4332	1.3557	1.4412	1.7267	1.8067	1.4462	1.8296	2.0819	1.7064	1.0677	1.4885	1.6025	1.2808
0.561	1.7324	1.7076	1.5568	1.3709	1.8583	2.2321	1.4368	1.3705	1.4465	1.7422	1.8224	1.4533	1.8622	2.1134	1.7278	1.0778	1.5004	1.6258	1.2836	1.2166	1.1618	0.89978	1.6326	1.5868	0.97449	1.1087	0.92761	1.2402	1.2378	1.2314	1.7183	1.6888	1.5483	1.3663	1.8428	2.2059	1.4321	1.3519	1.4427	1.7274	1.8138	1.4438	1.8353	2.0768	1.7054	1.0637	1.4839	1.6014	1.285
0.562	1.7393	1.7073	1.5591	1.3682	1.8596	2.2286	1.4407	1.368	1.4529	1.7422	1.8256	1.45	1.8569	2.1151	1.7265	1.0767	1.4984	1.6223	1.2856	1.2195	1.1644	0.89813	1.6302	1.5881	0.97668	1.1071	0.92432	1.24	1.2404	1.2352	1.7183	1.6888	1.5493	1.3632	1.8481	2.2083	1.4315	1.3546	1.4443	1.7291	1.8047	1.4416	1.8307	2.0775	1.7093	1.0699	1.4841	1.5978	1.2812
0.563	1.7408	1.7053	1.5599	1.3696	1.8607	2.2291	1.4445	1.3658	1.4533	1.7369	1.8188	1.4537	1.8583	2.1163	1.7325	1.0754	1.5005	1.6229	1.2845	1.2162	1.1622	0.89777	1.6315	1.5884	0.9754	1.1054	0.92816	1.2372	1.2365	1.2305	1.7184	1.6853	1.5472	1.3663	1.8453	2.215	1.4313	1.3559	1.448	1.7368	1.8043	1.444	1.8316	2.0799	1.7098	1.0688	1.4861	1.6082	1.2817
0.564	1.7353	1.7014	1.5562	1.3718	1.8625	2.2299	1.4412	1.3651	1.4484	1.7419	1.8193	1.455	1.8571	2.1161	1.7302	1.0752	1.5022	1.6252	1.2849	1.2138	1.166	0.9007	1.6318	1.5881	0.97394	1.105	0.93219	1.2411	1.2356	1.2338	1.7166	1.6908	1.5436	1.368	1.8475	2.2136	1.4299	1.3535	1.4445	1.7292	1.8041	1.4416	1.8285	2.0865	1.7089	1.067	1.4811	1.6011	1.281
0.565	1.7369	1.7045	1.559	1.372	1.8576	2.2284	1.4412	1.3651	1.4539	1.7424	1.8219	1.4504	1.8596	2.1174	1.7346	1.077	1.5013	1.6214	1.2852	1.2164	1.1611	0.90033	1.6315	1.5886	0.97961	1.1034	0.92853	1.2404	1.2383	1.2327	1.7194	1.691	1.543	1.3636	1.8479	2.2092	1.4291	1.3535	1.4445	1.7314	1.8116	1.4451	1.8327	2.0795	1.708	1.0671	1.4806	1.6011	1.2768
0.566	1.7399	1.7058	1.5597	1.3711	1.8624	2.2291	1.4407	1.3654	1.4511	1.7426	1.816	1.4489	1.8572	2.1136	1.7298	1.0778	1.4969	1.6219	1.2843	1.2171	1.1622	0.90033	1.6311	1.5886	0.97375	1.1049	0.92743	1.2426	1.2413	1.2354	1.7179	1.6864	1.5405	1.3651	1.8499	2.2097	1.4302	1.3504	1.4398	1.7271	1.8096	1.4381	1.8292	2.0777	1.7075	1.0662	1.4833	1.602	1.2786
0.567	1.734	1.7067	1.5601	1.3713	1.8602	2.2288	1.4416	1.3691	1.4515	1.7432	1.8164	1.4526	1.8569	2.1158	1.7322	1.0745	1.5018	1.6152	1.2863	1.216	1.1627	0.90125	1.6315	1.5866	0.97687	1.1058	0.92963	1.2416	1.236	1.2338	1.7179	1.6849	1.5465	1.3645	1.8468	2.2194	1.4295	1.3572	1.4423	1.7258	1.8058	1.4421	1.8338	2.0781	1.7065	1.0637	1.4819	1.6011	1.2832
0.568	1.7413	1.7029	1.5529	1.3707	1.8615	2.2297	1.4377	1.3667	1.4496	1.7391	1.8192	1.4493	1.8554	2.1136	1.7303	1.0801	1.5027	1.6223	1.2894	1.2153	1.1653	0.89923	1.6318	1.5881	0.97577	1.1056	0.92761	1.2369	1.2372	1.2318	1.7258	1.6844	1.5485	1.3672	1.8486	2.2126	1.4299	1.3546	1.4443	1.7309	1.8023	1.4436	1.8349	2.0779	1.7075	1.0712	1.4833	1.5972	1.2801
0.569	1.7353	1.7029	1.5623	1.3744	1.86	2.2308	1.441	1.3731	1.4557	1.7406	1.8215	1.4474	1.8591	2.1119	1.7305	1.0772	1.4971	1.621	1.2876	1.2191	1.1649	0.89777	1.6328	1.585	0.9754	1.1094	0.92285	1.2402	1.2409	1.2332	1.7194	1.6871	1.5419	1.364	1.8472	2.2121	1.4304	1.3574	1.441	1.7303	1.8041	1.446	1.8289	2.0784	1.7075	1.067	1.4793	1.6014	1.2823
0.57	1.7391	1.7027	1.556	1.3749	1.8598	2.2288	1.4387	1.3691	1.4502	1.7415	1.8166	1.4462	1.8589	2.1145	1.7291	1.0785	1.4976	1.6179	1.2891	1.2151	1.162	0.89941	1.6329	1.5861	0.97815	1.1074	0.92285	1.2415	1.236	1.2341	1.717	1.6893	1.5458	1.3652	1.8488	2.2145	1.4317	1.3574	1.4425	1.7298	1.8034	1.4496	1.8336	2.079	1.71	1.0671	1.4844	1.5958	1.2836
0.571	1.7344	1.7031	1.5558	1.3704	1.8587	2.228	1.441	1.3658	1.452	1.7401	1.8186	1.4489	1.8545	2.1149	1.7325	1.0776	1.4995	1.6232	1.2869	1.2182	1.1647	0.89813	1.6311	1.5868	0.97925	1.1047	0.92194	1.2415	1.2418	1.2341	1.7271	1.6919	1.5461	1.3629	1.8494	2.209	1.4299	1.3564	1.4429	1.7271	1.8052	1.4416	1.8333	2.0852	1.7065	1.0638	1.4789	1.5981	1.279
0.572	1.7364	1.7062	1.5617	1.3685	1.86	2.2291	1.4432	1.3698	1.4502	1.7393	1.8219	1.4524	1.86	2.1143	1.7261	1.0811	1.5018	1.6263	1.2836	1.2202	1.1625	0.89832	1.6309	1.587	0.97595	1.1065	0.92505	1.2407	1.2374	1.2318	1.7208	1.6913	1.5463	1.3658	1.8499	2.2084	1.4315	1.3588	1.4425	1.7303	1.8085	1.444	1.8329	2.0777	1.7086	1.0668	1.4815	1.6005	1.2795
0.573	1.7346	1.7031	1.5538	1.3685	1.8662	2.2266	1.4418	1.368	1.4529	1.7419	1.8221	1.4507	1.8558	2.1178	1.7287	1.0776	1.4934	1.6271	1.2823	1.2186	1.1653	0.90161	1.6333	1.5844	0.98437	1.1065	0.9212	1.2416	1.2376	1.2325	1.7186	1.6921	1.5421	1.361	1.8464	2.215	1.4313	1.3561	1.4447	1.7283	1.8001	1.444	1.8329	2.0817	1.7073	1.0684	1.4861	1.6051	1.2828
0.574	1.7397	1.7065	1.5544	1.3674	1.8669	2.2269	1.4396	1.3694	1.4522	1.7404	1.8193	1.4487	1.8583	2.1107	1.7263	1.08	1.496	1.6207	1.2881	1.2177	1.1629	0.90015	1.6324	1.5862	0.9776	1.105	0.92084	1.2424	1.2376	1.2321	1.7225	1.691	1.5445	1.3661	1.8484	2.2114	1.4299	1.3568	1.4432	1.7303	1.8127	1.4447	1.8349	2.0782	1.7065	1.0682	1.4815	1.6027	1.2788
0.575	1.7351	1.7078	1.5624	1.3709	1.8635	2.2299	1.4403	1.368	1.4504	1.7448	1.8188	1.4474	1.856	2.118	1.7287	1.0759	1.4954	1.6232	1.2869	1.2136	1.1631	0.89886	1.6368	1.5879	0.98108	1.1094	0.9245	1.2424	1.2383	1.2339	1.7276	1.6891	1.5458	1.3643	1.8468	2.2141	1.4321	1.3535	1.4442	1.7285	1.81	1.4442	1.8347	2.0742	1.708	1.0671	1.4777	1.6022	1.2746
0.576	1.7399	1.7089	1.5535	1.37	1.8657	2.2313	1.4421	1.3676	1.4551	1.7422	1.8283	1.4456	1.8552	2.1176	1.7311	1.0759	1.4982	1.617	1.2836	1.2184	1.1627	0.89648	1.63	1.5877	0.9776	1.1098	0.92029	1.242	1.2376	1.2312	1.719	1.6884	1.5445	1.3658	1.8475	2.2159	1.4284	1.3557	1.4469	1.7318	1.8076	1.4436	1.832	2.0815	1.7071	1.0638	1.4782	1.6027	1.2768
0.577	1.7388	1.7098	1.561	1.3722	1.8638	2.2304	1.4454	1.3678	1.4522	1.7402	1.8188	1.4469	1.8508	2.1158	1.7276	1.0811	1.4932	1.621	1.2834	1.2175	1.1625	0.89813	1.6335	1.5892	0.97394	1.1094	0.92505	1.24	1.2402	1.2307	1.7166	1.6888	1.5485	1.3643	1.8497	2.2163	1.4333	1.3533	1.4456	1.7324	1.8104	1.4445	1.8305	2.0804	1.7102	1.0651	1.4773	1.6003	1.2764
0.578	1.7379	1.7049	1.5571	1.3691	1.862	2.2308	1.4447	1.3663	1.45	1.7483	1.8153	1.4506	1.8576	2.1136	1.7302	1.0803	1.4971	1.6187	1.2847	1.2145	1.1635	0.89923	1.6298	1.5853	0.97394	1.1052	0.92432	1.2376	1.2365	1.2327	1.721	1.6906	1.5417	1.3643	1.8483	2.2132	1.4332	1.3552	1.4442	1.7276	1.8089	1.4447	1.8362	2.0777	1.7095	1.067	1.4806	1.5985	1.2722
0.579	1.7357	1.7071	1.5628	1.3707	1.8604	2.2302	1.4416	1.3658	1.4542	1.7452	1.8151	1.4484	1.8567	2.1178	1.7281	1.0765	1.4951	1.6256	1.2925	1.2175	1.162	0.89905	1.6329	1.5831	0.97504	1.1067	0.92413	1.2422	1.238	1.2354	1.7199	1.6895	1.5538	1.3643	1.8472	2.2121	1.4333	1.3572	1.4456	1.7223	1.8069	1.4423	1.8342	2.0746	1.7064	1.069	1.4793	1.6	1.274
0.58	1.7351	1.704	1.5575	1.3705	1.862	2.2266	1.4414	1.3702	1.4526	1.7428	1.8168	1.4537	1.8558	2.1118	1.7247	1.0765	1.491	1.621	1.2881	1.2156	1.1565	0.89758	1.6342	1.5895	0.97705	1.1054	0.92285	1.2426	1.2374	1.2319	1.7166	1.6926	1.5504	1.3629	1.8439	2.2145	1.4343	1.3555	1.4436	1.7291	1.8105	1.4432	1.8287	2.0837	1.7084	1.0649	1.4788	1.6071	1.2697
0.581	1.7375	1.7043	1.5591	1.3713	1.8625	2.2302	1.4396	1.3687	1.4529	1.7435	1.8148	1.4487	1.8558	2.1118	1.728	1.0754	1.4936	1.6203	1.2902	1.2186	1.1631	0.9007	1.6331	1.5861	0.97156	1.1093	0.92084	1.2404	1.2413	1.238	1.7232	1.6873	1.5447	1.3678	1.8461	2.213	1.4317	1.3577	1.4438	1.7296	1.801	1.4416	1.8322	2.0766	1.7075	1.0666	1.4808	1.6077	1.2719
0.582	1.7373	1.7042	1.5573	1.3674	1.8649	2.23	1.4401	1.364	1.452	1.7435	1.8118	1.4531	1.8583	2.1121	1.7296	1.0779	1.4929	1.6225	1.2885	1.2209	1.1669	0.90234	1.6348	1.5875	0.98163	1.1072	0.92798	1.2402	1.2361	1.2352	1.7212	1.6855	1.5461	1.3649	1.8457	2.2112	1.4284	1.3575	1.4458	1.7278	1.8083	1.4443	1.827	2.0804	1.7069	1.0653	1.4808	1.6027	1.2759
0.583	1.7395	1.7032	1.5568	1.3687	1.8625	2.2299	1.4396	1.3687	1.4561	1.7397	1.8142	1.4498	1.8541	2.1132	1.7303	1.0809	1.4877	1.6208	1.2903	1.2193	1.1616	0.89923	1.6313	1.5888	0.9743	1.1056	0.92267	1.2382	1.2382	1.231	1.7228	1.6923	1.5432	1.3652	1.851	2.2108	1.4302	1.3581	1.4484	1.7272	1.8065	1.4465	1.8329	2.083	1.7097	1.0679	1.4778	1.6025	1.279
0.584	1.738	1.7009	1.5599	1.3698	1.8638	2.2289	1.4405	1.3674	1.4515	1.7437	1.8195	1.4553	1.8547	2.1147	1.7309	1.0759	1.4905	1.6252	1.2894	1.2244	1.1638	0.89923	1.6298	1.5886	0.97815	1.105	0.92029	1.2416	1.236	1.2341	1.7168	1.6912	1.5467	1.3663	1.8477	2.209	1.4302	1.3535	1.4451	1.7258	1.8056	1.4465	1.8342	2.0814	1.7078	1.0688	1.4793	1.5998	1.2717
0.585	1.7391	1.7045	1.559	1.3702	1.862	2.2332	1.4421	1.3687	1.455	1.7435	1.8219	1.4526	1.853	2.1172	1.7313	1.0761	1.4936	1.6203	1.2894	1.2198	1.1651	0.89667	1.6342	1.5917	0.97687	1.1098	0.91882	1.242	1.2393	1.2308	1.7205	1.684	1.5493	1.3619	1.8463	2.2084	1.431	1.3552	1.4443	1.725	1.8021	1.4467	1.8358	2.0795	1.7089	1.0714	1.4771	1.6018	1.2786
0.586	1.7369	1.7012	1.5531	1.3709	1.8582	2.2315	1.4418	1.3672	1.4513	1.7413	1.8173	1.4529	1.856	2.1143	1.7296	1.079	1.491	1.6232	1.2878	1.222	1.1651	0.89703	1.6359	1.5853	0.97998	1.1071	0.92194	1.2394	1.2396	1.2328	1.7146	1.6884	1.5465	1.3656	1.8505	2.2156	1.4319	1.3586	1.4476	1.7249	1.8073	1.4447	1.8287	2.077	1.7078	1.0664	1.4767	1.6002	1.272
0.587	1.7433	1.7031	1.5584	1.3715	1.8596	2.2288	1.4354	1.3682	1.4517	1.7428	1.8224	1.4506	1.8547	2.1154	1.7272	1.0803	1.4974	1.624	1.2903	1.2226	1.162	0.8985	1.6337	1.5873	0.97778	1.1105	0.92322	1.242	1.2383	1.229	1.719	1.6871	1.5474	1.366	1.8477	2.2161	1.4291	1.351	1.4436	1.732	1.8116	1.4416	1.836	2.0823	1.7073	1.0624	1.4775	1.6033	1.277
0.588	1.7415	1.7058	1.5538	1.3702	1.8593	2.2293	1.4387	1.3663	1.4487	1.7415	1.8197	1.4515	1.8563	2.1152	1.7287	1.0765	1.4989	1.6154	1.2936	1.2184	1.168	0.89868	1.6328	1.5862	0.97522	1.1021	0.92761	1.2389	1.2389	1.2307	1.7228	1.6891	1.5438	1.3658	1.8453	2.2112	1.435	1.353	1.4453	1.7236	1.8083	1.4462	1.8329	2.077	1.7124	1.0681	1.4795	1.6005	1.281
0.589	1.7424	1.7062	1.5558	1.3704	1.862	2.2264	1.4383	1.3638	1.4559	1.7454	1.8181	1.4518	1.856	2.1143	1.723	1.082	1.4938	1.6252	1.2883	1.2166	1.1684	0.89832	1.6318	1.5846	0.97522	1.1074	0.92194	1.2415	1.2387	1.2319	1.7192	1.691	1.5471	1.3634	1.8477	2.2072	1.4291	1.3552	1.4423	1.7316	1.8078	1.4451	1.8353	2.0781	1.7078	1.0651	1.4817	1.5996	1.2786
0.59	1.7346	1.7045	1.5555	1.3676	1.858	2.23	1.4414	1.3667	1.4559	1.7379	1.8212	1.4489	1.855	2.1163	1.7269	1.08	1.4954	1.6229	1.288	1.2131	1.1669	0.89685	1.6368	1.5895	0.98035	1.1072	0.92065	1.2415	1.2387	1.2319	1.7221	1.6921	1.5463	1.3671	1.8463	2.2126	1.4346	1.3544	1.4473	1.7314	1.8151	1.4431	1.8314	2.0742	1.7095	1.0681	1.4806	1.6024	1.2781
0.591	1.7391	1.7058	1.5593	1.3722	1.8629	2.2273	1.4392	1.368	1.4537	1.741	1.8234	1.4495	1.8483	2.1161	1.7239	1.0765	1.4927	1.623	1.298	1.2211	1.1622	0.89685	1.6368	1.5853	0.97961	1.1027	0.92047	1.2427	1.2411	1.2336	1.7181	1.6899	1.5454	1.3667	1.8488	2.2141	1.4308	1.3564	1.4445	1.7265	1.812	1.4473	1.8334	2.0762	1.706	1.067	1.4789	1.5991	1.2797
0.592	1.7369	1.7042	1.5604	1.3711	1.8598	2.228	1.439	1.3645	1.4524	1.7424	1.8188	1.4517	1.8545	2.114	1.7311	1.0812	1.4921	1.6251	1.2947	1.212	1.1644	0.89978	1.6339	1.5842	0.97614	1.1065	0.92413	1.2383	1.2361	1.2303	1.7298	1.6908	1.5432	1.364	1.8477	2.2134	1.4275	1.3519	1.4456	1.7274	1.808	1.4564	1.8342	2.0799	1.7051	1.0649	1.4778	1.5952	1.2806
0.593	1.739	1.7102	1.5542	1.37	1.86	2.2306	1.4423	1.3693	1.4496	1.7432	1.8179	1.4507	1.8536	2.1149	1.728	1.0812	1.4905	1.624	1.2836	1.2164	1.1669	0.89685	1.6282	1.5901	0.9809	1.106	0.92139	1.2389	1.2361	1.2286	1.7258	1.6875	1.5412	1.3678	1.8472	2.2086	1.4335	1.3564	1.4436	1.7318	1.8094	1.4427	1.8318	2.0828	1.7082	1.0642	1.48	1.5996	1.2816
0.594	1.7397	1.7001	1.559	1.3704	1.8602	2.228	1.4363	1.3682	1.4515	1.7441	1.8206	1.4526	1.8558	2.1119	1.7292	1.0833	1.4958	1.6265	1.2838	1.2169	1.1673	0.89905	1.6351	1.5894	0.97485	1.1124	0.92505	1.2415	1.2394	1.2303	1.7172	1.6908	1.539	1.3623	1.8486	2.2103	1.4302	1.3552	1.4465	1.7258	1.8111	1.4454	1.8327	2.0753	1.7058	1.0662	1.478	1.6007	1.2797
0.595	1.7366	1.7062	1.5588	1.3689	1.8587	2.2273	1.4443	1.3687	1.4544	1.738	1.819	1.4528	1.8516	2.1134	1.7291	1.075	1.4907	1.6177	1.2852	1.2156	1.1644	0.90198	1.6359	1.5895	0.97577	1.1122	0.92432	1.2448	1.2354	1.2345	1.7205	1.6941	1.5421	1.3652	1.8483	2.211	1.4319	1.3586	1.4434	1.7274	1.8118	1.4465	1.834	2.0726	1.7109	1.0644	1.4802	1.6003	1.2715
0.596	1.7386	1.7054	1.5516	1.372	1.8646	2.2315	1.4451	1.3665	1.4529	1.7415	1.8159	1.4495	1.8549	2.1183	1.7296	1.0779	1.4934	1.6258	1.2896	1.2175	1.1646	0.89667	1.6329	1.5908	0.97485	1.1049	0.92523	1.2415	1.2365	1.2328	1.7219	1.6904	1.5428	1.364	1.8508	2.2126	1.431	1.3555	1.4458	1.7254	1.8122	1.4443	1.8301	2.0786	1.7058	1.0682	1.4804	1.604	1.2706
0.597	1.7382	1.7047	1.5582	1.3713	1.8607	2.228	1.4376	1.3674	1.4548	1.7368	1.8184	1.4539	1.8512	2.1191	1.7292	1.0723	1.4989	1.6262	1.296	1.2164	1.1642	0.89996	1.6326	1.5894	0.97943	1.1052	0.92102	1.2404	1.235	1.2305	1.7173	1.6899	1.5357	1.3665	1.851	2.2061	1.4301	1.3568	1.4458	1.7261	1.8118	1.4409	1.8336	2.0821	1.7076	1.064	1.4802	1.597	1.27
0.598	1.7353	1.706	1.5573	1.37	1.8583	2.2302	1.4388	1.3718	1.4548	1.7411	1.8208	1.4546	1.853	2.1118	1.7296	1.0774	1.4974	1.6188	1.2885	1.2149	1.1633	0.89502	1.6311	1.5857	0.97668	1.1067	0.92212	1.246	1.2332	1.2305	1.7223	1.6919	1.5372	1.3652	1.8461	2.2072	1.4282	1.3559	1.4447	1.7305	1.8073	1.4493	1.8356	2.0867	1.7047	1.062	1.4778	1.6022	1.2792
0.599	1.736	1.7023	1.5557	1.3716	1.8611	2.2295	1.442	1.3638	1.4509	1.7399	1.8184	1.4515	1.8523	2.1141	1.7272	1.0737	1.5013	1.6225	1.2858	1.2209	1.1624	0.89813	1.6317	1.5846	0.97559	1.1063	0.9234	1.2411	1.2402	1.2339	1.7227	1.6888	1.5399	1.3669	1.8448	2.2112	1.4306	1.3596	1.4451	1.7324	1.8098	1.4436	1.8278	2.0793	1.7093	1.0646	1.4832	1.5994	1.2775
0.6	1.7408	1.7032	1.5597	1.3709	1.8561	2.228	1.4403	1.3689	1.4553	1.7448	1.8195	1.452	1.8541	2.1161	1.7294	1.0803	1.4978	1.6236	1.2841	1.2162	1.1649	0.89758	1.63	1.589	0.98291	1.1071	0.92761	1.2404	1.2394	1.2286	1.7219	1.6937	1.5425	1.3632	1.8505	2.2095	1.4321	1.3566	1.4487	1.7333	1.8054	1.4464	1.83	2.0718	1.7084	1.0644	1.4804	1.6	1.2761
0.601	1.7382	1.7032	1.5582	1.3693	1.8618	2.2289	1.4387	1.3671	1.4522	1.7419	1.8221	1.4473	1.8572	2.1134	1.7281	1.0807	1.5011	1.6188	1.2827	1.2202	1.1624	0.89612	1.6331	1.5859	0.98108	1.1078	0.92377	1.2426	1.2367	1.231	1.7177	1.6906	1.5427	1.3629	1.8486	2.2119	1.4279	1.3542	1.4451	1.7313	1.8062	1.4454	1.8336	2.0777	1.7087	1.0692	1.481	1.6073	1.2709
0.602	1.736	1.7058	1.5546	1.3693	1.8585	2.2262	1.4429	1.3689	1.4513	1.7457	1.8184	1.4551	1.8567	2.1149	1.7281	1.0763	1.4954	1.6229	1.2914	1.216	1.1642	0.89758	1.6287	1.5866	0.98108	1.1087	0.9223	1.2424	1.2374	1.2339	1.7261	1.689	1.5385	1.3665	1.8519	2.2057	1.4301	1.3564	1.45	1.7336	1.814	1.4442	1.834	2.0788	1.7073	1.0677	1.4857	1.6	1.2735
0.603	1.739	1.7045	1.5586	1.3672	1.8618	2.2295	1.441	1.3661	1.4546	1.7422	1.8212	1.4498	1.8609	2.1134	1.728	1.0734	1.494	1.6188	1.2918	1.2177	1.1691	0.89868	1.6295	1.5868	0.98437	1.103	0.92725	1.2409	1.2376	1.2323	1.7199	1.6919	1.5425	1.3676	1.8543	2.2123	1.4354	1.3561	1.4432	1.7298	1.8078	1.4453	1.8331	2.076	1.7093	1.0635	1.4868	1.6031	1.2704
0.604	1.7338	1.7032	1.559	1.3698	1.8635	2.2262	1.4447	1.3726	1.4513	1.745	1.8166	1.452	1.855	2.1136	1.7318	1.0763	1.4914	1.6207	1.2903	1.214	1.1673	0.89813	1.6315	1.5905	0.98511	1.1082	0.91956	1.2385	1.238	1.2314	1.7181	1.6948	1.5372	1.3674	1.8474	2.2136	1.4344	1.353	1.4471	1.7316	1.8069	1.446	1.8289	2.0759	1.7078	1.0681	1.4844	1.6003	1.2819
0.605	1.7358	1.7071	1.5639	1.3704	1.8593	2.2282	1.4385	1.3654	1.4524	1.7419	1.8226	1.4517	1.8561	2.1132	1.7296	1.0776	1.4908	1.6223	1.2867	1.2171	1.1647	0.89813	1.6304	1.589	0.98181	1.1074	0.92468	1.2413	1.2372	1.2325	1.7206	1.6864	1.5416	1.3678	1.8514	2.2108	1.4354	1.3544	1.4432	1.7278	1.8091	1.4442	1.8311	2.0803	1.7071	1.0657	1.4843	1.6016	1.2814
0.606	1.7375	1.701	1.5601	1.3687	1.8622	2.2275	1.4377	1.3674	1.4485	1.7428	1.8208	1.4518	1.8545	2.1138	1.7269	1.075	1.4973	1.6152	1.2869	1.2187	1.1633	0.89355	1.632	1.5894	0.98254	1.1054	0.92175	1.2429	1.2396	1.2321	1.7175	1.6884	1.5427	1.3636	1.8505	2.2086	1.431	1.3535	1.4412	1.7249	1.8045	1.4465	1.8338	2.0775	1.7089	1.0662	1.4802	1.6003	1.2823
0.607	1.7368	1.7119	1.5577	1.3711	1.8622	2.23	1.4405	1.3658	1.4555	1.7439	1.8184	1.446	1.8602	2.1138	1.7276	1.0776	1.4927	1.6229	1.2891	1.2182	1.1653	0.89594	1.6329	1.5842	0.97852	1.099	0.92029	1.2376	1.2398	1.2288	1.7212	1.6855	1.5452	1.3643	1.8494	2.2104	1.4312	1.3557	1.4443	1.7322	1.8016	1.4453	1.8322	2.074	1.7115	1.066	1.4806	1.6031	1.2792
0.608	1.738	1.7034	1.561	1.3711	1.858	2.2302	1.4407	1.3689	1.4533	1.7421	1.816	1.4478	1.8541	2.1125	1.7274	1.0789	1.4947	1.6251	1.2929	1.2187	1.1631	0.89777	1.6315	1.5886	0.98309	1.1072	0.92249	1.2427	1.24	1.2332	1.7243	1.6904	1.545	1.3674	1.8494	2.2061	1.4308	1.359	1.4469	1.7258	1.8107	1.4485	1.829	2.0748	1.7102	1.0692	1.4808	1.6005	1.281
0.609	1.7371	1.7038	1.5579	1.3693	1.864	2.2273	1.4409	1.3643	1.4531	1.7437	1.8208	1.4509	1.8547	2.1121	1.7289	1.0724	1.4951	1.6229	1.2957	1.2162	1.1647	0.89923	1.6307	1.589	0.98163	1.1038	0.92395	1.2389	1.2363	1.2328	1.7217	1.6866	1.5392	1.366	1.8468	2.2101	1.4339	1.3552	1.4432	1.7285	1.8073	1.4432	1.8329	2.0781	1.7089	1.0642	1.4822	1.6016	1.283
0.61	1.7336	1.704	1.5538	1.3691	1.8589	2.2258	1.4405	1.3665	1.4544	1.7384	1.8228	1.4464	1.8563	2.114	1.7309	1.0757	1.4996	1.6198	1.287	1.2209	1.1636	0.8985	1.6295	1.5899	0.98108	1.1087	0.92358	1.2426	1.2394	1.2338	1.7203	1.6912	1.546	1.3616	1.8461	2.2099	1.4284	1.3541	1.4425	1.7278	1.8063	1.4434	1.8323	2.0815	1.7069	1.0627	1.4835	1.6003	1.2838
0.611	1.7377	1.7025	1.5599	1.3685	1.8572	2.2299	1.441	1.3672	1.4517	1.7406	1.8215	1.4518	1.8561	2.1147	1.7269	1.0746	1.4967	1.6309	1.2896	1.2222	1.1596	0.89905	1.6278	1.5866	0.98016	1.1127	0.91791	1.2407	1.2407	1.2327	1.7208	1.6848	1.5436	1.3634	1.8499	2.2079	1.4308	1.3553	1.4449	1.7316	1.8089	1.4478	1.8338	2.076	1.7067	1.0664	1.4762	1.6031	1.2797
0.612	1.7382	1.7016	1.5584	1.3705	1.8615	2.2295	1.4398	1.366	1.4506	1.7406	1.8245	1.4546	1.855	2.111	1.7296	1.0719	1.4998	1.6201	1.2909	1.2187	1.1651	0.89575	1.6269	1.5873	0.9765	1.1036	0.9212	1.2409	1.2361	1.2328	1.7232	1.6842	1.5461	1.3649	1.8481	2.2125	1.4355	1.3564	1.4431	1.7309	1.8091	1.45	1.8298	2.0826	1.7067	1.0684	1.4795	1.6025	1.279
0.613	1.7362	1.7049	1.5533	1.3707	1.8596	2.23	1.4392	1.3667	1.4529	1.7454	1.8224	1.4518	1.8536	2.1158	1.7265	1.077	1.4954	1.6207	1.2931	1.2184	1.1638	0.89868	1.6333	1.5872	0.98364	1.1049	0.92542	1.2378	1.2376	1.2323	1.723	1.6926	1.5478	1.3651	1.8497	2.2203	1.4304	1.3544	1.4423	1.7294	1.812	1.4443	1.8312	2.0841	1.7113	1.0637	1.4854	1.6068	1.2779
0.614	1.7307	1.7025	1.5562	1.3667	1.8622	2.2275	1.4396	1.3685	1.4511	1.7448	1.8184	1.4502	1.8574	2.1158	1.73	1.079	1.5007	1.617	1.2907	1.2173	1.1682	0.9007	1.6326	1.5894	0.98529	1.1118	0.9245	1.2396	1.2343	1.2343	1.7234	1.6835	1.543	1.3649	1.8528	2.2192	1.4299	1.3566	1.4421	1.7325	1.8023	1.4458	1.8312	2.0759	1.7084	1.0646	1.4821	1.598	1.2751
0.615	1.7298	1.7018	1.559	1.3722	1.8583	2.2328	1.4421	1.3687	1.4517	1.7404	1.8254	1.4489	1.8532	2.113	1.7265	1.0787	1.4985	1.6203	1.2872	1.2191	1.1667	0.89685	1.6307	1.5881	0.98145	1.1074	0.92853	1.2415	1.2391	1.2341	1.7243	1.6895	1.5465	1.3618	1.8501	2.2163	1.431	1.3546	1.4432	1.7285	1.8049	1.4443	1.8312	2.0718	1.7113	1.0679	1.4819	1.6011	1.2805
0.616	1.7371	1.701	1.5588	1.3705	1.8649	2.2319	1.4416	1.364	1.4517	1.739	1.8252	1.4485	1.8589	2.1114	1.7272	1.0748	1.5	1.6212	1.2918	1.2153	1.1629	0.89777	1.6315	1.5925	0.97595	1.1056	0.92816	1.2415	1.2391	1.2318	1.723	1.6899	1.545	1.3649	1.8468	2.2143	1.4332	1.3535	1.4447	1.7298	1.8071	1.4401	1.8345	2.0771	1.7119	1.0682	1.476	1.6033	1.2814
0.617	1.7355	1.7031	1.5588	1.3665	1.8669	2.2289	1.4423	1.3685	1.4542	1.7439	1.8177	1.4568	1.8587	2.1134	1.7294	1.0743	1.502	1.6216	1.2947	1.2116	1.1646	0.90015	1.6302	1.585	0.9787	1.1058	0.92871	1.2442	1.2349	1.2312	1.7214	1.6873	1.5412	1.3638	1.8499	2.2064	1.4315	1.3537	1.4438	1.7353	1.8083	1.4467	1.8298	2.0812	1.7091	1.0673	1.4791	1.6005	1.2828
0.618	1.7379	1.7018	1.5573	1.3707	1.8647	2.2262	1.4394	1.3687	1.4528	1.7395	1.8188	1.4484	1.8565	2.114	1.7287	1.0757	1.5007	1.6256	1.2951	1.2169	1.1629	0.90015	1.6291	1.5903	0.97906	1.1072	0.92633	1.2387	1.2372	1.231	1.7236	1.6879	1.5491	1.3654	1.8527	2.215	1.4313	1.3572	1.4458	1.7344	1.806	1.4454	1.832	2.0728	1.7071	1.0681	1.4767	1.5985	1.2821
0.619	1.7346	1.7082	1.5542	1.3724	1.8631	2.2247	1.4407	1.3687	1.4528	1.7417	1.8188	1.4572	1.8591	2.111	1.7238	1.0776	1.4929	1.6236	1.2892	1.2147	1.1649	0.89886	1.6339	1.5886	0.9798	1.103	0.92358	1.242	1.2404	1.2347	1.7221	1.684	1.5489	1.3618	1.8488	2.2123	1.4313	1.3528	1.444	1.7281	1.8104	1.4464	1.8314	2.0762	1.7098	1.0657	1.4775	1.6033	1.283
0.62	1.7366	1.7012	1.5557	1.3693	1.8631	2.2299	1.441	1.3667	1.4566	1.7417	1.8181	1.4533	1.8593	2.1105	1.7274	1.0752	1.4987	1.6249	1.2863	1.2138	1.1653	0.90125	1.6306	1.5892	0.97906	1.1074	0.92267	1.2394	1.2358	1.2327	1.7201	1.6855	1.543	1.3676	1.8437	2.2088	1.4308	1.3524	1.4453	1.7289	1.8074	1.4421	1.8329	2.0828	1.706	1.0624	1.4835	1.6042	1.2812
0.621	1.7395	1.7007	1.558	1.3656	1.8596	2.2295	1.4383	1.3658	1.452	1.7424	1.8223	1.452	1.8582	2.1163	1.7278	1.0794	1.4954	1.6188	1.2841	1.2162	1.1677	0.89832	1.6313	1.5886	0.9787	1.1049	0.9267	1.2431	1.2391	1.2314	1.7247	1.6868	1.5443	1.3641	1.8435	2.2187	1.4284	1.3555	1.4438	1.7269	1.8038	1.4421	1.8296	2.0812	1.7038	1.0671	1.4821	1.6051	1.2825
0.622	1.7377	1.7009	1.5566	1.3683	1.8594	2.2326	1.4431	1.3667	1.4539	1.7454	1.8184	1.4498	1.8536	2.1136	1.7314	1.0774	1.4954	1.6225	1.2891	1.216	1.1682	0.89685	1.636	1.589	0.98273	1.1076	0.92651	1.2415	1.2391	1.2354	1.7234	1.6849	1.5474	1.3658	1.8442	2.2174	1.4333	1.3566	1.4431	1.7267	1.8063	1.4427	1.8331	2.0825	1.7097	1.0655	1.476	1.6027	1.2859
0.623	1.7373	1.7023	1.5564	1.3674	1.858	2.23	1.4385	1.3647	1.4528	1.7446	1.8175	1.4511	1.8571	2.1149	1.7294	1.0781	1.4987	1.6236	1.2889	1.2151	1.1689	0.89648	1.6293	1.587	0.97815	1.1113	0.92194	1.2398	1.2365	1.2283	1.726	1.6893	1.546	1.3652	1.8481	2.2136	1.4291	1.3539	1.4409	1.7309	1.8091	1.4467	1.834	2.0812	1.71	1.0638	1.4815	1.6042	1.2823
0.624	1.7375	1.7014	1.554	1.3667	1.8605	2.23	1.4407	1.3627	1.4533	1.7432	1.8168	1.4467	1.8583	2.1112	1.7269	1.0796	1.4958	1.6154	1.2905	1.2123	1.1642	0.89868	1.6278	1.5895	0.98016	1.1069	0.92267	1.2424	1.2367	1.2308	1.7225	1.6915	1.5441	1.3649	1.8468	2.2088	1.4302	1.3535	1.4458	1.7327	1.8041	1.4456	1.8303	2.0795	1.7034	1.0642	1.4813	1.604	1.2803
0.625	1.7384	1.7031	1.5562	1.3678	1.8585	2.2282	1.442	1.3619	1.4498	1.7424	1.8195	1.4524	1.8565	2.1105	1.7309	1.0757	1.4914	1.6192	1.2858	1.2177	1.1671	0.90051	1.6293	1.5842	0.97888	1.1058	0.92139	1.2405	1.2385	1.2275	1.7254	1.6873	1.5467	1.3623	1.8499	2.2064	1.4324	1.3612	1.4458	1.7303	1.8049	1.4388	1.8276	2.0729	1.7076	1.0693	1.4813	1.6068	1.2839
0.626	1.7324	1.7056	1.5544	1.3676	1.8591	2.2289	1.4396	1.3658	1.4551	1.7468	1.8175	1.4504	1.8554	2.1112	1.728	1.0779	1.5007	1.6256	1.2949	1.2189	1.1673	0.89594	1.6298	1.5853	0.97321	1.1133	0.9245	1.2394	1.2374	1.2334	1.7223	1.6879	1.5456	1.3638	1.8479	2.2141	1.4297	1.3521	1.448	1.7294	1.8049	1.4423	1.8289	2.0788	1.71	1.0659	1.4839	1.6014	1.2795
0.627	1.7322	1.7082	1.5613	1.3694	1.8585	2.2275	1.4388	1.3625	1.4588	1.7377	1.816	1.4517	1.8569	2.1143	1.7252	1.0807	1.4971	1.6194	1.2929	1.22	1.1675	0.90198	1.6304	1.5886	0.97961	1.1056	0.92395	1.2391	1.2354	1.2292	1.7225	1.6891	1.5507	1.3647	1.8453	2.2136	1.4299	1.3528	1.4438	1.7285	1.8093	1.4442	1.8334	2.0837	1.7067	1.064	1.4784	1.6002	1.2783
0.628	1.7302	1.7056	1.558	1.37	1.8594	2.2306	1.4421	1.3652	1.4507	1.7395	1.8173	1.4526	1.8572	2.1152	1.7291	1.0774	1.4956	1.6219	1.2856	1.2151	1.16	0.89813	1.6329	1.5879	0.97577	1.106	0.92303	1.2389	1.2394	1.2294	1.7216	1.6891	1.5494	1.3651	1.8468	2.2121	1.4295	1.3544	1.4429	1.7265	1.8043	1.4454	1.8325	2.0845	1.706	1.0642	1.4799	1.5996	1.2788
0.629	1.7327	1.7084	1.5568	1.3722	1.858	2.2269	1.444	1.3654	1.4561	1.7446	1.8182	1.4506	1.8547	2.116	1.7307	1.0767	1.4949	1.6201	1.2878	1.2209	1.1642	0.8985	1.6311	1.5877	0.98071	1.1036	0.91882	1.242	1.2336	1.2319	1.7151	1.6904	1.5461	1.3671	1.8505	2.2095	1.4306	1.3531	1.448	1.7324	1.8054	1.4451	1.832	2.0786	1.7069	1.066	1.4795	1.5987	1.2817
0.63	1.7366	1.7021	1.5593	1.3693	1.8611	2.2271	1.4429	1.364	1.452	1.7417	1.8153	1.4507	1.8561	2.1125	1.7261	1.0774	1.496	1.6214	1.2891	1.2195	1.1611	0.89886	1.6296	1.5903	0.97943	1.108	0.9223	1.2411	1.2361	1.2325	1.7151	1.6888	1.5474	1.3616	1.8486	2.2119	1.431	1.3583	1.4453	1.7307	1.804	1.4451	1.8303	2.0828	1.7087	1.0638	1.485	1.608	1.2799
0.631	1.7368	1.7032	1.5619	1.3671	1.8675	2.2324	1.4407	1.3634	1.4513	1.738	1.8144	1.4487	1.8541	2.1096	1.7267	1.08	1.4938	1.6177	1.2975	1.2138	1.1647	0.90051	1.6331	1.5844	0.97504	1.1061	0.92523	1.2396	1.2354	1.2332	1.7219	1.6897	1.5443	1.3619	1.8466	2.204	1.4269	1.3559	1.4436	1.7292	1.808	1.4432	1.8353	2.0748	1.7106	1.0662	1.4811	1.5998	1.2794
0.632	1.732	1.7051	1.5595	1.3702	1.8624	2.2293	1.4396	1.3674	1.4502	1.7435	1.8204	1.4533	1.858	2.109	1.7281	1.0748	1.4987	1.6214	1.2913	1.2239	1.1624	0.89941	1.6318	1.5848	0.97961	1.1091	0.92413	1.2383	1.2371	1.2321	1.7159	1.6857	1.5436	1.3674	1.8463	2.2115	1.431	1.3537	1.4449	1.725	1.806	1.4447	1.8267	2.0746	1.7064	1.0635	1.4771	1.6077	1.2806
0.633	1.7395	1.6987	1.5557	1.3716	1.8582	2.2271	1.4405	1.3634	1.4509	1.7444	1.8104	1.4584	1.856	2.1099	1.7265	1.0803	1.4951	1.615	1.2911	1.2169	1.1635	0.89978	1.6331	1.5855	0.9809	1.1089	0.92303	1.2394	1.2374	1.2336	1.7184	1.6884	1.5383	1.3658	1.8488	2.2183	1.4291	1.3566	1.4438	1.7303	1.8032	1.4394	1.8322	2.0797	1.7084	1.0648	1.4819	1.5974	1.2849
0.634	1.7391	1.7023	1.5562	1.3682	1.8618	2.2295	1.4407	1.3651	1.4517	1.7435	1.8137	1.4539	1.855	2.1103	1.7256	1.0778	1.494	1.6196	1.2869	1.2182	1.1636	0.89703	1.6307	1.584	0.97595	1.1056	0.92157	1.2404	1.2354	1.2297	1.7225	1.6849	1.5443	1.3654	1.8474	2.2134	1.4328	1.3526	1.4445	1.7349	1.806	1.4449	1.8336	2.0755	1.7106	1.0657	1.4802	1.6022	1.277
0.635	1.7364	1.7012	1.5599	1.3702	1.8567	2.2288	1.4383	1.3683	1.4526	1.7428	1.8157	1.45	1.8567	2.1105	1.7303	1.0781	1.5005	1.6212	1.2867	1.2162	1.166	0.89484	1.6359	1.5881	0.97614	1.1041	0.92468	1.2444	1.2371	1.2318	1.7183	1.6855	1.5454	1.3654	1.8461	2.2128	1.4323	1.3533	1.4476	1.728	1.8078	1.448	1.8312	2.0823	1.7119	1.0668	1.4784	1.5989	1.2715
0.636	1.7333	1.7036	1.5571	1.3713	1.8605	2.2295	1.441	1.3645	1.4489	1.7406	1.8131	1.4524	1.8591	2.1154	1.7271	1.0779	1.4965	1.6203	1.2887	1.2171	1.1624	0.89758	1.6306	1.5844	0.97833	1.1089	0.92194	1.2393	1.2372	1.2341	1.7188	1.6873	1.5447	1.3638	1.8453	2.2092	1.4275	1.3539	1.4451	1.7302	1.803	1.4431	1.8296	2.0804	1.7093	1.0648	1.4808	1.6033	1.2728
0.637	1.7327	1.7097	1.561	1.3672	1.8605	2.2282	1.4421	1.3676	1.4528	1.7472	1.8184	1.4509	1.8538	2.1134	1.7258	1.0774	1.4907	1.6203	1.2869	1.2195	1.1629	0.89594	1.6296	1.5844	0.97284	1.1039	0.92285	1.2398	1.238	1.2336	1.7223	1.6912	1.5408	1.366	1.8497	2.2083	1.4326	1.3541	1.4453	1.7307	1.7997	1.4449	1.83	2.0858	1.7084	1.0677	1.4786	1.6005	1.2704
0.638	1.7358	1.7111	1.5531	1.3689	1.8591	2.2267	1.4436	1.3685	1.4537	1.7386	1.8142	1.452	1.8539	2.1096	1.7265	1.0796	1.4896	1.621	1.2891	1.2219	1.1633	0.89886	1.6322	1.5894	0.97797	1.106	0.9234	1.2407	1.2382	1.2294	1.7181	1.6902	1.5392	1.3645	1.8461	2.2103	1.4277	1.3541	1.4451	1.7309	1.8051	1.4429	1.8276	2.0823	1.7115	1.071	1.4793	1.606	1.274
0.639	1.7349	1.7084	1.5566	1.3704	1.8596	2.2288	1.4405	1.3676	1.4502	1.739	1.8188	1.4491	1.8574	2.111	1.7292	1.0778	1.4989	1.6252	1.2876	1.2217	1.1711	0.89722	1.6337	1.5892	0.97577	1.105	0.92725	1.2393	1.2374	1.2314	1.7225	1.6882	1.5445	1.3634	1.8466	2.218	1.428	1.3533	1.4474	1.7239	1.8043	1.4458	1.8292	2.0852	1.7053	1.0649	1.4795	1.6016	1.2737
0.64	1.7384	1.7075	1.5582	1.3722	1.8587	2.2306	1.4423	1.3667	1.4531	1.7417	1.8162	1.4506	1.8554	2.113	1.7245	1.0805	1.494	1.621	1.2849	1.2195	1.1633	0.89813	1.6282	1.5818	0.98035	1.105	0.92578	1.2426	1.2365	1.2314	1.7199	1.6824	1.5478	1.3641	1.8499	2.2106	1.4321	1.3533	1.4421	1.7274	1.8001	1.4438	1.8307	2.0759	1.7098	1.0666	1.4791	1.6031	1.2731
0.641	1.7399	1.7053	1.5586	1.3737	1.8604	2.2269	1.4363	1.37	1.4513	1.7386	1.8126	1.4506	1.8528	2.107	1.7267	1.0767	1.4947	1.6234	1.2872	1.2197	1.1635	0.89886	1.6306	1.5842	0.97925	1.1065	0.92725	1.2422	1.2361	1.2321	1.7205	1.6871	1.545	1.3625	1.8506	2.2119	1.4301	1.357	1.4465	1.7292	1.8023	1.4414	1.8307	2.0786	1.7076	1.0655	1.4806	1.6009	1.2739
0.642	1.7386	1.704	1.5571	1.3724	1.8613	2.2291	1.4396	1.3685	1.4489	1.7452	1.8131	1.4524	1.8523	2.1118	1.7291	1.0772	1.4927	1.6262	1.288	1.2169	1.1644	0.89832	1.6315	1.5872	0.97998	1.1085	0.9267	1.2413	1.2354	1.2314	1.7223	1.6924	1.5458	1.3619	1.851	2.2125	1.4275	1.3577	1.4425	1.7285	1.8051	1.4412	1.8279	2.0771	1.706	1.0679	1.4839	1.5991	1.2739
0.643	1.738	1.7043	1.5531	1.3698	1.8633	2.2288	1.4407	1.3687	1.4524	1.739	1.8177	1.4473	1.8567	2.1163	1.7313	1.0779	1.4872	1.6188	1.2854	1.2158	1.1633	0.90088	1.6322	1.5831	0.98181	1.1116	0.92542	1.2435	1.2343	1.2332	1.717	1.6875	1.543	1.3625	1.8488	2.2106	1.429	1.3583	1.4445	1.7289	1.8045	1.4418	1.8294	2.0764	1.7056	1.0655	1.4767	1.5987	1.2735
0.644	1.7397	1.7076	1.5544	1.3698	1.8605	2.2297	1.4438	1.3693	1.4502	1.7362	1.8166	1.4495	1.8594	2.1094	1.7247	1.0712	1.493	1.6229	1.2859	1.2147	1.1688	0.89923	1.6318	1.5857	0.9776	1.1072	0.92542	1.2416	1.2372	1.227	1.7214	1.6913	1.5432	1.3661	1.8499	2.2167	1.4317	1.357	1.4456	1.7289	1.8045	1.4442	1.832	2.0821	1.7067	1.0697	1.4832	1.6013	1.2715
0.645	1.7368	1.7073	1.5544	1.3727	1.86	2.2267	1.4434	1.3654	1.4524	1.7382	1.819	1.4518	1.8532	2.1123	1.7267	1.0807	1.4938	1.6238	1.2869	1.2156	1.1717	0.89685	1.634	1.5864	0.97961	1.1094	0.92267	1.2394	1.2383	1.2358	1.7199	1.6893	1.5474	1.3619	1.8446	2.2088	1.4312	1.3533	1.4434	1.7269	1.8089	1.4454	1.8263	2.0823	1.7089	1.062	1.4837	1.6022	1.2735
0.646	1.7351	1.7075	1.5571	1.3718	1.8607	2.2269	1.4425	1.3663	1.4515	1.7441	1.8181	1.4507	1.8578	2.1096	1.7263	1.0801	1.4934	1.6205	1.2869	1.2151	1.1653	0.8985	1.6287	1.5892	0.98145	1.108	0.9201	1.2433	1.2363	1.233	1.7183	1.6866	1.5458	1.3645	1.8483	2.2097	1.4301	1.3548	1.4421	1.7265	1.8062	1.4436	1.8292	2.0804	1.7045	1.0593	1.485	1.6044	1.2731
0.647	1.7327	1.7075	1.5542	1.3724	1.8611	2.2313	1.4388	1.3665	1.4517	1.7386	1.8224	1.448	1.8541	2.1134	1.7252	1.0748	1.4996	1.6245	1.2914	1.2133	1.1682	0.89923	1.632	1.5923	0.97632	1.1054	0.92322	1.246	1.2389	1.2367	1.7263	1.6877	1.5469	1.3603	1.8497	2.2134	1.4304	1.3563	1.4416	1.7256	1.81	1.4396	1.8278	2.0773	1.7049	1.067	1.4775	1.6051	1.2759
0.648	1.7344	1.7054	1.5566	1.3676	1.8591	2.2255	1.4414	1.3682	1.4482	1.741	1.8126	1.4518	1.8574	2.1163	1.7274	1.0757	1.4967	1.6194	1.296	1.2147	1.1675	0.89886	1.6306	1.585	0.9765	1.1045	0.9234	1.2402	1.235	1.2307	1.7168	1.6924	1.541	1.3623	1.8477	2.2115	1.4323	1.3539	1.4449	1.7278	1.8085	1.4429	1.8278	2.087	1.7069	1.0655	1.4795	1.602	1.2735
0.649	1.7426	1.704	1.5626	1.3716	1.8646	2.2256	1.4456	1.3634	1.4515	1.7441	1.8181	1.4506	1.8558	2.1132	1.7296	1.0776	1.4945	1.6234	1.2942	1.2147	1.1631	0.89832	1.6289	1.5883	0.97833	1.1045	0.92047	1.2407	1.2382	1.2339	1.7214	1.6826	1.541	1.363	1.8461	2.2163	1.4312	1.3561	1.4471	1.7302	1.8021	1.4407	1.8283	2.076	1.706	1.0664	1.4797	1.6035	1.274
0.65	1.7329	1.7051	1.5577	1.3735	1.8596	2.2262	1.4425	1.3669	1.4522	1.7415	1.8192	1.4515	1.8532	2.109	1.7329	1.0763	1.4934	1.6219	1.2933	1.2145	1.1673	0.89978	1.6296	1.5862	0.97925	1.105	0.92047	1.2426	1.2389	1.2316	1.7186	1.6913	1.5434	1.368	1.8457	2.2104	1.4308	1.353	1.4434	1.7303	1.8069	1.4414	1.8296	2.0793	1.7076	1.0675	1.4788	1.6011	1.2772
0.651	1.7336	1.7009	1.5577	1.3694	1.8686	2.2267	1.441	1.3672	1.4518	1.7406	1.8171	1.4509	1.8532	2.1136	1.7296	1.0779	1.4954	1.6234	1.292	1.2142	1.1644	0.89813	1.6324	1.5881	0.97559	1.1091	0.92157	1.2438	1.238	1.2301	1.7181	1.6886	1.5406	1.3671	1.8468	2.2194	1.4291	1.3586	1.4434	1.7285	1.8047	1.4442	1.8239	2.0775	1.71	1.069	1.4815	1.6025	1.2739
0.652	1.7313	1.7075	1.5595	1.3671	1.8701	2.2247	1.4445	1.368	1.4526	1.7393	1.819	1.45	1.8547	2.1134	1.73	1.0746	1.4936	1.6249	1.287	1.2156	1.166	0.90015	1.6309	1.587	0.98383	1.1043	0.92761	1.2429	1.2345	1.2296	1.7175	1.6882	1.5474	1.3663	1.8503	2.2114	1.4339	1.357	1.4462	1.7238	1.8051	1.4443	1.8307	2.0848	1.7064	1.0684	1.4786	1.5998	1.2775
0.653	1.7331	1.7064	1.5529	1.3705	1.8675	2.2288	1.442	1.3669	1.4509	1.7401	1.8181	1.4566	1.8545	2.1161	1.7302	1.0741	1.4971	1.6192	1.2856	1.2133	1.1664	0.89777	1.6298	1.5842	0.98145	1.1058	0.92688	1.2404	1.2354	1.2316	1.7225	1.6835	1.5456	1.3645	1.8483	2.2115	1.4301	1.3526	1.4434	1.7296	1.8025	1.4409	1.8307	2.0782	1.7087	1.0673	1.4773	1.5994	1.2766
0.654	1.7351	1.7038	1.5533	1.3727	1.8593	2.2266	1.4412	1.3674	1.4526	1.741	1.8188	1.4493	1.856	2.1183	1.7281	1.0787	1.4936	1.6216	1.287	1.2189	1.1638	0.90051	1.6337	1.5877	0.97852	1.1074	0.92505	1.2411	1.2361	1.2325	1.7214	1.6848	1.5379	1.3643	1.8466	2.2092	1.431	1.353	1.4432	1.7281	1.8054	1.4438	1.832	2.0825	1.7086	1.0655	1.4769	1.5985	1.2753
0.655	1.7349	1.7018	1.5544	1.3682	1.8567	2.2271	1.4394	1.3669	1.4509	1.7402	1.8186	1.4465	1.8528	2.1118	1.726	1.0794	1.4919	1.6236	1.2863	1.2162	1.166	0.90234	1.6322	1.5822	0.98035	1.1076	0.92798	1.2427	1.2391	1.2286	1.7179	1.6877	1.5436	1.3636	1.8453	2.2095	1.429	1.3563	1.4467	1.7278	1.8038	1.4449	1.8325	2.079	1.7064	1.0681	1.4784	1.6027	1.2742
0.656	1.7346	1.7058	1.5518	1.3704	1.8609	2.2273	1.4412	1.3682	1.4548	1.7444	1.8148	1.4559	1.8494	2.1121	1.7309	1.0748	1.5007	1.6251	1.2878	1.2186	1.1684	0.89667	1.6335	1.5857	0.97852	1.1116	0.92377	1.2415	1.2382	1.2328	1.7214	1.6822	1.5416	1.3621	1.851	2.2126	1.4304	1.3559	1.4432	1.7313	1.8054	1.446	1.8338	2.0839	1.7089	1.0587	1.4773	1.5989	1.2784
0.657	1.7347	1.7082	1.5566	1.3696	1.8636	2.2275	1.442	1.3687	1.45	1.7406	1.8228	1.45	1.8514	2.1149	1.73	1.0754	1.4927	1.621	1.2874	1.2186	1.1678	0.89648	1.6349	1.5859	0.97522	1.1071	0.92194	1.2409	1.2358	1.2318	1.7206	1.6822	1.5439	1.3623	1.8474	2.2106	1.4306	1.3563	1.4458	1.734	1.8034	1.4456	1.8329	2.0751	1.7108	1.0675	1.4826	1.6036	1.2777
0.658	1.7331	1.7032	1.5593	1.3698	1.8582	2.2324	1.4438	1.3674	1.4546	1.7422	1.8186	1.4513	1.8547	2.1198	1.7303	1.0752	1.5009	1.6208	1.2896	1.2186	1.168	0.89795	1.6344	1.5861	0.97229	1.1056	0.9245	1.2405	1.2371	1.2296	1.7214	1.6849	1.5445	1.3641	1.8519	2.2134	1.4337	1.3533	1.4487	1.7258	1.8047	1.4418	1.8318	2.0819	1.71	1.0624	1.4815	1.6049	1.2788
0.659	1.738	1.7115	1.5608	1.3696	1.86	2.228	1.4414	1.3651	1.4515	1.7439	1.8149	1.452	1.8519	2.1132	1.7283	1.075	1.4974	1.6174	1.2841	1.2197	1.1642	0.90033	1.6284	1.5886	0.97632	1.1082	0.9278	1.2352	1.2378	1.2319	1.7225	1.6837	1.5405	1.3671	1.8442	2.2161	1.4288	1.3552	1.4454	1.7267	1.8034	1.4476	1.8296	2.0764	1.7082	1.0686	1.48	1.5992	1.277
0.66	1.7344	1.7053	1.5595	1.3707	1.8596	2.2291	1.4385	1.368	1.4529	1.7397	1.8175	1.4522	1.853	2.1151	1.732	1.0756	1.4985	1.6183	1.2913	1.2164	1.1673	0.8963	1.6317	1.5881	0.97687	1.103	0.92395	1.2407	1.2356	1.2308	1.7219	1.6923	1.543	1.3638	1.8495	2.2117	1.4315	1.3605	1.446	1.7294	1.803	1.4436	1.8278	2.0746	1.7087	1.067	1.4799	1.6011	1.2772
0.661	1.7395	1.7086	1.559	1.3742	1.8613	2.2282	1.4399	1.3663	1.4504	1.7382	1.8148	1.4504	1.8563	2.1121	1.7265	1.0768	1.4973	1.6238	1.2902	1.2191	1.1678	0.89941	1.6289	1.5864	0.98053	1.1036	0.92487	1.2431	1.2387	1.2296	1.721	1.6871	1.5425	1.3629	1.8488	2.2083	1.4275	1.3559	1.4445	1.726	1.8027	1.4438	1.829	2.0795	1.7087	1.0668	1.4841	1.6049	1.2784
0.662	1.7366	1.7032	1.5538	1.3715	1.858	2.231	1.4434	1.3682	1.4506	1.7461	1.8217	1.4531	1.8512	2.1118	1.7223	1.0789	1.4916	1.6219	1.2898	1.2211	1.1638	0.90033	1.6285	1.5848	0.97449	1.1074	0.93054	1.2376	1.2387	1.2308	1.7276	1.6838	1.5436	1.3645	1.8484	2.211	1.4324	1.3539	1.4434	1.723	1.8049	1.4407	1.8259	2.0837	1.7089	1.0657	1.4826	1.6005	1.2757
0.663	1.7397	1.7038	1.5553	1.3687	1.8607	2.2332	1.4425	1.3652	1.4526	1.7413	1.8153	1.4522	1.8539	2.1134	1.7236	1.0789	1.4991	1.621	1.2955	1.2155	1.1664	0.89978	1.6313	1.5857	0.97925	1.1034	0.92615	1.24	1.2349	1.2321	1.7166	1.6893	1.541	1.3661	1.8508	2.2126	1.429	1.3557	1.444	1.728	1.7996	1.4421	1.8312	2.0799	1.7104	1.0633	1.483	1.6024	1.2781
0.664	1.7397	1.7042	1.5632	1.3691	1.8602	2.2253	1.439	1.3665	1.4515	1.7408	1.8159	1.4489	1.8521	2.1132	1.7217	1.0723	1.4949	1.6179	1.2957	1.2177	1.1693	0.8996	1.6326	1.5873	0.98016	1.1054	0.9278	1.236	1.2365	1.2352	1.7199	1.6866	1.5405	1.3645	1.8484	2.2125	1.4306	1.3583	1.4443	1.7287	1.8038	1.4434	1.8278	2.0847	1.7097	1.0662	1.4826	1.6051	1.2766
0.665	1.7379	1.7126	1.5575	1.3737	1.8571	2.2308	1.4431	1.3694	1.4526	1.7422	1.8201	1.4529	1.8523	2.1123	1.7274	1.0757	1.4954	1.6165	1.2953	1.2197	1.162	0.89557	1.6337	1.5879	0.97906	1.1052	0.92688	1.2391	1.2404	1.2299	1.7144	1.6915	1.5416	1.3632	1.8463	2.2108	1.4306	1.3561	1.4449	1.7278	1.8063	1.4427	1.8334	2.0753	1.7087	1.0681	1.4808	1.5981	1.2781
0.666	1.7411	1.7166	1.5573	1.372	1.8567	2.2299	1.441	1.3656	1.4507	1.7426	1.8184	1.4496	1.8494	2.1152	1.7269	1.0759	1.4978	1.6221	1.294	1.2156	1.1686	0.8952	1.6317	1.5868	0.9776	1.1076	0.92725	1.24	1.2347	1.2279	1.7227	1.6855	1.5441	1.3649	1.8455	2.2083	1.4306	1.3537	1.4469	1.7236	1.8034	1.4471	1.8307	2.0784	1.7084	1.0681	1.4832	1.5978	1.2797
0.667	1.7377	1.7042	1.5575	1.3718	1.8582	2.2277	1.4425	1.3694	1.4487	1.7379	1.8223	1.4482	1.8523	2.1147	1.7256	1.0768	1.498	1.6221	1.2909	1.2145	1.1678	0.8941	1.6329	1.5881	0.97943	1.1085	0.92615	1.2422	1.238	1.2285	1.7197	1.686	1.545	1.3638	1.8494	2.2108	1.431	1.3531	1.4443	1.7236	1.8018	1.4434	1.8327	2.0766	1.7122	1.0666	1.4854	1.5976	1.277
0.668	1.7379	1.7012	1.5547	1.3685	1.8587	2.2273	1.4412	1.366	1.4542	1.7435	1.8153	1.4529	1.853	2.109	1.7303	1.0783	1.4916	1.619	1.2883	1.222	1.1704	0.89832	1.6329	1.587	0.97687	1.1105	0.92395	1.242	1.2402	1.2336	1.7206	1.6899	1.5406	1.3632	1.8481	2.215	1.4249	1.3504	1.4451	1.7269	1.8047	1.4398	1.8257	2.0788	1.7069	1.0675	1.4769	1.6025	1.2777
0.669	1.7411	1.7053	1.5597	1.3696	1.8583	2.2278	1.4432	1.3658	1.4551	1.7422	1.8124	1.4537	1.8495	2.1165	1.7274	1.0746	1.4934	1.6174	1.2874	1.2189	1.1673	0.89832	1.6298	1.5884	0.98804	1.1147	0.92908	1.2411	1.2356	1.2345	1.7203	1.6886	1.5419	1.3667	1.8486	2.2136	1.4299	1.3563	1.4453	1.726	1.8054	1.4414	1.8292	2.0777	1.7084	1.066	1.4797	1.5998	1.2808
0.67	1.739	1.7031	1.5593	1.3707	1.8598	2.2284	1.4414	1.3709	1.4524	1.7408	1.8186	1.4524	1.8523	2.1101	1.7271	1.0781	1.4907	1.6199	1.2878	1.2167	1.1667	0.89758	1.6298	1.5888	0.98236	1.1063	0.92487	1.2427	1.2396	1.2285	1.7206	1.687	1.541	1.3636	1.847	2.2136	1.4264	1.3528	1.4443	1.7281	1.806	1.4425	1.827	2.0762	1.7124	1.066	1.4872	1.6002	1.2794
0.671	1.7322	1.706	1.5601	1.3713	1.8569	2.2266	1.4392	1.3658	1.4564	1.741	1.8217	1.455	1.8505	2.1145	1.7287	1.0772	1.4908	1.6216	1.2854	1.2175	1.1647	0.89539	1.6298	1.5881	0.98035	1.108	0.92615	1.2394	1.2343	1.2312	1.7172	1.6868	1.5405	1.3643	1.8483	2.2092	1.4302	1.3524	1.4423	1.7247	1.8041	1.4414	1.8311	2.0757	1.7082	1.0631	1.4808	1.5978	1.279
0.672	1.7399	1.7084	1.5538	1.3682	1.8561	2.2267	1.4412	1.3676	1.4535	1.7388	1.8181	1.4528	1.8554	2.1145	1.7271	1.0746	1.4894	1.6227	1.2874	1.2184	1.168	0.89612	1.632	1.5872	0.9787	1.105	0.92615	1.2411	1.2383	1.2303	1.7221	1.6906	1.5472	1.3649	1.8501	2.2114	1.4299	1.3552	1.4478	1.7212	1.8082	1.4388	1.8369	2.0792	1.7073	1.0653	1.4771	1.6047	1.2764
0.673	1.7327	1.7084	1.561	1.3672	1.8605	2.2275	1.4436	1.3689	1.4551	1.7368	1.8182	1.4561	1.8547	2.1152	1.7291	1.0743	1.4973	1.6148	1.2816	1.2178	1.166	0.90106	1.6313	1.5897	0.97357	1.1061	0.92487	1.2427	1.236	1.2316	1.721	1.693	1.5432	1.364	1.8486	2.2103	1.4297	1.3546	1.4473	1.7254	1.8054	1.4392	1.8312	2.0819	1.7062	1.0666	1.4793	1.604	1.275
0.674	1.7349	1.7093	1.5639	1.3689	1.8625	2.2335	1.441	1.3661	1.4542	1.7415	1.8173	1.4551	1.855	2.1116	1.725	1.0748	1.4897	1.6212	1.2863	1.2182	1.1666	0.90088	1.6293	1.5879	0.97577	1.1052	0.92303	1.2405	1.2376	1.2297	1.7139	1.6859	1.5419	1.3658	1.8503	2.2108	1.428	1.3531	1.4421	1.7285	1.8058	1.4383	1.8285	2.0726	1.7095	1.0671	1.4813	1.6036	1.2788
0.675	1.743	1.7071	1.559	1.3691	1.8587	2.2225	1.4401	1.3683	1.4487	1.7463	1.8142	1.4553	1.855	2.1156	1.7247	1.0787	1.4927	1.6205	1.292	1.2151	1.17	0.8985	1.6254	1.5859	0.97412	1.1067	0.92267	1.2418	1.238	1.2292	1.7216	1.6897	1.5443	1.364	1.8461	2.2126	1.4301	1.3546	1.4473	1.7258	1.8067	1.4409	1.8289	2.0803	1.7073	1.0668	1.483	1.5989	1.2795
0.676	1.7419	1.7029	1.556	1.3711	1.8625	2.2291	1.4409	1.3638	1.4548	1.7457	1.8164	1.4509	1.8506	2.1121	1.7245	1.0789	1.4965	1.6177	1.2883	1.2166	1.1664	0.89722	1.6355	1.5884	0.97961	1.1069	0.92139	1.2387	1.2383	1.2343	1.7164	1.6848	1.5439	1.3605	1.8464	2.2104	1.4337	1.3506	1.442	1.7272	1.806	1.4392	1.8307	2.0815	1.7098	1.064	1.4824	1.6002	1.275
0.677	1.7379	1.7049	1.5526	1.374	1.8578	2.2264	1.4387	1.3674	1.4498	1.7444	1.8133	1.4517	1.8525	2.1123	1.7283	1.0794	1.491	1.6225	1.2905	1.216	1.1642	0.89886	1.6313	1.5866	0.97595	1.1041	0.92651	1.2394	1.24	1.2328	1.7175	1.687	1.5412	1.363	1.8479	2.2145	1.4315	1.3552	1.4436	1.7225	1.8067	1.4403	1.8248	2.0766	1.7091	1.0644	1.4806	1.6011	1.2735
0.678	1.7417	1.7084	1.5582	1.3641	1.86	2.2304	1.441	1.3651	1.4491	1.7417	1.8151	1.4529	1.8494	2.1121	1.7298	1.079	1.493	1.617	1.2913	1.2182	1.1653	0.89905	1.6322	1.587	0.97906	1.1043	0.9223	1.2387	1.2367	1.2307	1.7232	1.6873	1.5386	1.368	1.849	2.2114	1.4319	1.3533	1.4465	1.7247	1.808	1.4418	1.8287	2.0812	1.7106	1.0673	1.4773	1.5987	1.2737
0.679	1.7375	1.7049	1.5612	1.3676	1.8605	2.226	1.4418	1.3667	1.4507	1.7386	1.8171	1.4572	1.8525	2.1114	1.7287	1.079	1.4934	1.6168	1.2966	1.2226	1.1677	0.90125	1.6307	1.5888	0.9754	1.1071	0.92761	1.2404	1.233	1.2305	1.7205	1.6864	1.5428	1.3634	1.8472	2.2097	1.4282	1.353	1.4454	1.7274	1.8069	1.441	1.8373	2.0751	1.7073	1.0671	1.4824	1.5989	1.2759
0.68	1.7413	1.7078	1.554	1.3698	1.8582	2.2278	1.4418	1.3676	1.4495	1.7428	1.8171	1.4557	1.8538	2.1096	1.7249	1.0754	1.4916	1.6229	1.2946	1.218	1.1631	0.89758	1.6291	1.587	0.97577	1.1091	0.92175	1.2385	1.2409	1.2336	1.7197	1.6846	1.5406	1.3636	1.8466	2.2123	1.4312	1.3572	1.4434	1.7276	1.8027	1.4379	1.829	2.0753	1.7084	1.0629	1.4824	1.5972	1.2766
0.681	1.7422	1.7009	1.5564	1.3727	1.8578	2.2266	1.4401	1.3649	1.4524	1.7408	1.8124	1.4539	1.8503	2.1167	1.7221	1.0772	1.4971	1.6201	1.2938	1.2186	1.1686	0.8974	1.6304	1.5903	0.9754	1.1072	0.92395	1.2427	1.2413	1.2308	1.7199	1.6851	1.5436	1.3654	1.8468	2.2137	1.4343	1.3546	1.4449	1.7228	1.8032	1.4425	1.8307	2.0782	1.7076	1.0598	1.4799	1.5978	1.2762
0.682	1.7455	1.7036	1.5542	1.3729	1.8591	2.2278	1.4434	1.3691	1.4482	1.7457	1.8173	1.4542	1.8505	2.1143	1.7285	1.077	1.4965	1.6179	1.2913	1.2158	1.1653	0.89777	1.6328	1.5862	0.97266	1.1043	0.92303	1.2422	1.236	1.2336	1.7245	1.6838	1.5441	1.3638	1.8484	2.2103	1.4286	1.3572	1.4429	1.7221	1.806	1.4423	1.83	2.076	1.7089	1.0673	1.4786	1.6014	1.2764
0.683	1.7379	1.7075	1.5531	1.3702	1.8589	2.2297	1.4403	1.3667	1.4515	1.7417	1.8166	1.4474	1.8572	2.1114	1.7254	1.0739	1.4971	1.6155	1.296	1.2175	1.1635	0.89612	1.6331	1.591	0.9798	1.1105	0.92926	1.2336	1.2343	1.2328	1.7184	1.6924	1.5445	1.3649	1.8528	2.2115	1.4286	1.3522	1.4464	1.725	1.804	1.4425	1.8311	2.0709	1.7095	1.0616	1.4789	1.6013	1.2817
0.684	1.7411	1.7003	1.5597	1.3682	1.8607	2.2275	1.4392	1.3682	1.4533	1.7457	1.8171	1.4566	1.851	2.109	1.7305	1.079	1.4954	1.624	1.2894	1.2208	1.1669	0.9007	1.6344	1.5868	0.98016	1.1049	0.9256	1.2393	1.2367	1.2367	1.7177	1.6844	1.5419	1.3656	1.8492	2.2112	1.4273	1.355	1.4438	1.7294	1.8074	1.4431	1.8303	2.0821	1.7093	1.0677	1.4786	1.5994	1.2783
0.685	1.7351	1.7007	1.5564	1.3691	1.858	2.228	1.4379	1.3685	1.4555	1.7397	1.8168	1.4539	1.8527	2.1116	1.7285	1.0778	1.4952	1.6168	1.2946	1.2166	1.1702	0.89905	1.6326	1.5905	0.97797	1.1061	0.9223	1.2376	1.2374	1.2316	1.7197	1.6842	1.5456	1.3625	1.8519	2.2167	1.4295	1.3555	1.4454	1.725	1.8054	1.4436	1.8329	2.0739	1.7054	1.0675	1.4813	1.5981	1.2761
0.686	1.739	1.699	1.5569	1.3698	1.8591	2.2266	1.4366	1.3651	1.4509	1.7406	1.8168	1.4586	1.8528	2.1167	1.7256	1.0765	1.496	1.6214	1.2914	1.2182	1.1711	0.89905	1.6276	1.5873	0.9765	1.1074	0.92377	1.2396	1.235	1.2319	1.7181	1.6891	1.5427	1.366	1.8497	2.2139	1.4306	1.351	1.442	1.7283	1.8087	1.4442	1.8342	2.0841	1.7097	1.0638	1.4767	1.6071	1.2762
0.687	1.7368	1.6992	1.5601	1.3682	1.8556	2.2308	1.435	1.3698	1.4529	1.7399	1.8182	1.45	1.8547	2.1136	1.7289	1.0745	1.493	1.6201	1.2991	1.2193	1.1719	0.89612	1.6293	1.5897	0.97614	1.108	0.9223	1.2387	1.2387	1.231	1.7197	1.6895	1.5478	1.3625	1.849	2.2106	1.4301	1.3539	1.4462	1.7276	1.8036	1.4412	1.8283	2.0748	1.7091	1.0693	1.4797	1.6016	1.2753
0.688	1.7397	1.7065	1.5549	1.3691	1.8561	2.2242	1.4431	1.3663	1.4524	1.7421	1.8129	1.4546	1.8477	2.1123	1.7252	1.0783	1.4916	1.6219	1.2942	1.2191	1.1667	0.9007	1.6318	1.5857	0.97101	1.1039	0.92578	1.2409	1.2363	1.2272	1.726	1.6829	1.5406	1.3618	1.8506	2.2112	1.4277	1.3552	1.4462	1.7294	1.8041	1.4432	1.8349	2.0823	1.7054	1.0653	1.4797	1.5983	1.2801
0.689	1.736	1.7078	1.5555	1.3711	1.8556	2.2295	1.4432	1.3632	1.4498	1.7439	1.8159	1.4553	1.8464	2.1107	1.7291	1.0737	1.491	1.6152	1.2936	1.2253	1.1688	0.89886	1.6326	1.5853	0.97888	1.1041	0.92194	1.2396	1.2363	1.2307	1.7188	1.6882	1.5443	1.3636	1.849	2.2123	1.4317	1.3564	1.442	1.725	1.8071	1.4445	1.8298	2.0801	1.7098	1.067	1.4758	1.5987	1.2806
0.69	1.7384	1.7031	1.5547	1.3702	1.8554	2.2267	1.4385	1.3678	1.4513	1.7417	1.8199	1.4489	1.8508	2.1125	1.7263	1.0789	1.491	1.6208	1.2918	1.2211	1.1666	0.89777	1.628	1.5859	0.9743	1.1017	0.92468	1.2393	1.2354	1.2301	1.7192	1.6923	1.5432	1.3672	1.8492	2.2083	1.4321	1.3528	1.4464	1.7296	1.8051	1.4423	1.8318	2.0788	1.71	1.0695	1.4788	1.6002	1.2781
0.691	1.7358	1.7016	1.5601	1.3726	1.8583	2.2295	1.4407	1.368	1.4522	1.7461	1.8168	1.4471	1.8499	2.1143	1.7247	1.0754	1.4899	1.6249	1.2889	1.2208	1.1633	0.89722	1.6265	1.5861	0.97522	1.1067	0.92139	1.2393	1.2407	1.2365	1.7221	1.6787	1.5406	1.3638	1.8505	2.2055	1.4297	1.357	1.4465	1.73	1.8074	1.4409	1.8325	2.0815	1.7076	1.0666	1.4804	1.6007	1.2839
0.692	1.7417	1.6978	1.5527	1.3693	1.858	2.2297	1.4403	1.3665	1.452	1.7417	1.819	1.4473	1.8554	2.1127	1.7245	1.0717	1.4901	1.6273	1.2894	1.2226	1.1669	0.89777	1.6318	1.5875	0.97504	1.1056	0.92377	1.2404	1.2343	1.2296	1.7192	1.6882	1.545	1.3634	1.8472	2.2101	1.4297	1.353	1.4462	1.7305	1.8056	1.4465	1.8342	2.0762	1.708	1.0637	1.4784	1.6035	1.2797
0.693	1.7366	1.7012	1.5591	1.3698	1.8679	2.2299	1.4348	1.3658	1.4511	1.7373	1.8177	1.4473	1.8527	2.1118	1.7214	1.077	1.4908	1.6154	1.2891	1.2235	1.1715	0.89868	1.6309	1.5897	0.97705	1.1107	0.92834	1.2427	1.2363	1.2305	1.7194	1.6897	1.5439	1.3667	1.8494	2.2169	1.4312	1.3575	1.4442	1.7291	1.8019	1.4401	1.8347	2.0729	1.7091	1.0671	1.4789	1.6009	1.2838
0.694	1.7369	1.7016	1.5577	1.3709	1.8658	2.2308	1.4388	1.3669	1.4458	1.749	1.8164	1.4526	1.8505	2.1118	1.7265	1.079	1.4907	1.6185	1.2863	1.2191	1.1678	0.89832	1.6276	1.5886	0.98529	1.1038	0.92303	1.2405	1.2356	1.2305	1.7201	1.6904	1.5436	1.3616	1.8508	2.2121	1.4306	1.3541	1.4434	1.7285	1.8036	1.4414	1.8371	2.0823	1.708	1.0657	1.4771	1.6007	1.2814
0.695	1.7413	1.7029	1.554	1.3724	1.8688	2.2293	1.4416	1.3738	1.4526	1.7457	1.819	1.4496	1.853	2.1099	1.7258	1.0741	1.4921	1.6205	1.2819	1.2211	1.1629	0.89758	1.6296	1.5886	0.98492	1.1076	0.91974	1.2349	1.238	1.2349	1.7214	1.6873	1.5406	1.366	1.8547	2.2051	1.4286	1.3557	1.4429	1.7314	1.8021	1.4366	1.834	2.0775	1.7084	1.0622	1.4788	1.597	1.2823
0.696	1.7358	1.7056	1.5536	1.37	1.864	2.2247	1.4458	1.3654	1.4524	1.7395	1.8175	1.454	1.8547	2.1116	1.7256	1.0781	1.4949	1.6212	1.2911	1.2217	1.1662	0.8985	1.6318	1.5884	0.98254	1.1096	0.92688	1.2385	1.2372	1.2297	1.7141	1.6791	1.5417	1.3671	1.8492	2.2114	1.4286	1.3537	1.442	1.7263	1.8089	1.4401	1.83	2.0841	1.7062	1.0638	1.4767	1.6014	1.2805
0.697	1.7382	1.7018	1.5562	1.3634	1.8644	2.2289	1.4432	1.3667	1.4515	1.7457	1.8177	1.4529	1.8549	2.1156	1.7281	1.0801	1.4951	1.6234	1.2872	1.2158	1.1686	0.89795	1.6287	1.5873	0.98108	1.1105	0.92834	1.2382	1.2387	1.2332	1.721	1.6851	1.5385	1.3638	1.8517	2.2137	1.4299	1.353	1.4471	1.7291	1.8041	1.4434	1.8311	2.0724	1.706	1.066	1.4778	1.5963	1.2812
0.698	1.7336	1.7078	1.5562	1.372	1.8644	2.2282	1.4407	1.3676	1.4522	1.7377	1.8168	1.4491	1.8527	2.1108	1.7296	1.0739	1.4945	1.6232	1.2861	1.2144	1.1635	0.89813	1.6293	1.5861	0.98035	1.1069	0.9278	1.2371	1.2371	1.2327	1.7243	1.6824	1.5432	1.3651	1.851	2.2103	1.428	1.3493	1.4465	1.7285	1.8085	1.4447	1.8316	2.0808	1.7086	1.0688	1.4762	1.5989	1.2821
0.699	1.7347	1.7051	1.5529	1.3718	1.8604	2.231	1.4469	1.3634	1.4539	1.7401	1.8173	1.4513	1.8519	2.111	1.7234	1.0756	1.4945	1.6177	1.2836	1.218	1.1688	0.90015	1.6315	1.5899	0.97906	1.1063	0.92761	1.2365	1.2332	1.2347	1.7216	1.6844	1.5416	1.3625	1.851	2.211	1.4291	1.3528	1.4442	1.7239	1.8076	1.4438	1.834	2.0724	1.7084	1.0719	1.481	1.5976	1.2832
0.7	1.7366	1.7047	1.5544	1.372	1.8607	2.226	1.4407	1.3661	1.454	1.7457	1.8195	1.4513	1.8541	2.1099	1.7278	1.0737	1.4918	1.6165	1.2832	1.2127	1.1673	0.89868	1.6285	1.5868	0.98071	1.1034	0.92432	1.2416	1.2354	1.2334	1.7199	1.6846	1.5416	1.368	1.8506	2.2108	1.4273	1.3511	1.4447	1.7234	1.8021	1.4495	1.8254	2.0799	1.7062	1.0618	1.4841	1.604	1.2817
0.701	1.7393	1.701	1.5542	1.3698	1.856	2.2244	1.4405	1.3649	1.4535	1.7375	1.8204	1.4575	1.8532	2.1149	1.725	1.0763	1.4932	1.6218	1.2913	1.2138	1.1673	0.89703	1.6269	1.5861	0.9776	1.1039	0.92761	1.2391	1.2347	1.2334	1.7203	1.6866	1.5443	1.3612	1.8464	2.2092	1.4308	1.3531	1.4416	1.728	1.8076	1.4473	1.829	2.0795	1.7043	1.0673	1.4758	1.6003	1.2781
0.702	1.736	1.7016	1.5584	1.3696	1.8558	2.2317	1.4425	1.37	1.4528	1.7397	1.8149	1.4495	1.8538	2.1127	1.7254	1.0739	1.4929	1.6144	1.2924	1.2171	1.1675	0.90051	1.6304	1.5908	0.97742	1.1098	0.9278	1.2429	1.236	1.2294	1.7216	1.6853	1.5419	1.364	1.8494	2.2077	1.4295	1.3542	1.4443	1.7261	1.8078	1.4432	1.8287	2.085	1.7089	1.0651	1.4808	1.6082	1.2755
0.703	1.7333	1.7031	1.558	1.3693	1.8539	2.2277	1.4436	1.366	1.4537	1.7395	1.8186	1.4496	1.8552	2.1127	1.7263	1.0768	1.4901	1.6201	1.2922	1.2147	1.1609	0.89758	1.63	1.5916	0.9776	1.1049	0.9245	1.2393	1.2341	1.2369	1.7205	1.6901	1.5405	1.3658	1.8477	2.2143	1.431	1.3542	1.4432	1.7243	1.8093	1.4511	1.8283	2.0753	1.7076	1.067	1.4789	1.6057	1.2729
0.704	1.7369	1.7097	1.5571	1.3711	1.8576	2.2302	1.444	1.3658	1.4496	1.7386	1.8177	1.4544	1.8561	2.1141	1.725	1.0752	1.493	1.6187	1.2867	1.2138	1.1675	0.90033	1.6285	1.5884	0.97632	1.101	0.92322	1.2371	1.2369	1.235	1.7208	1.6846	1.5421	1.3634	1.849	2.2143	1.4271	1.353	1.4473	1.7249	1.8089	1.4434	1.8276	2.072	1.7097	1.0695	1.4821	1.5969	1.2726
0.705	1.7362	1.7089	1.5584	1.3707	1.8582	2.2315	1.4412	1.3691	1.452	1.7413	1.8206	1.454	1.8508	2.1114	1.7269	1.0757	1.489	1.6225	1.283	1.2145	1.1658	0.90179	1.6284	1.5886	0.97852	1.1115	0.92194	1.2455	1.2376	1.2347	1.717	1.6837	1.5447	1.3581	1.849	2.211	1.428	1.3515	1.4429	1.7254	1.8083	1.4396	1.8285	2.0793	1.706	1.0699	1.4789	1.6014	1.2722
0.706	1.7347	1.7078	1.5575	1.3669	1.8587	2.2275	1.4451	1.3674	1.454	1.7419	1.819	1.4491	1.8514	2.1134	1.7254	1.0765	1.4971	1.6185	1.2863	1.218	1.1682	0.89941	1.6353	1.5884	0.97797	1.1146	0.92157	1.242	1.2378	1.2325	1.719	1.6904	1.5414	1.3658	1.8475	2.2066	1.4339	1.3508	1.4443	1.726	1.8036	1.4469	1.8311	2.0784	1.7067	1.0684	1.4813	1.6051	1.2735
0.707	1.7318	1.7018	1.5555	1.3709	1.8528	2.2291	1.4421	1.3647	1.4498	1.7347	1.8193	1.4517	1.8499	2.1136	1.7258	1.0757	1.4897	1.6236	1.2858	1.2155	1.1664	0.89905	1.628	1.5873	0.97742	1.1067	0.92542	1.2385	1.2338	1.2307	1.7203	1.6831	1.5388	1.3647	1.8521	2.211	1.4284	1.3539	1.4467	1.732	1.8054	1.442	1.8276	2.0801	1.7102	1.0675	1.4835	1.6035	1.268
0.708	1.7355	1.7054	1.5544	1.3696	1.855	2.2289	1.4465	1.3649	1.4513	1.7351	1.814	1.4515	1.8532	2.1134	1.7256	1.0726	1.494	1.6247	1.2946	1.2158	1.1655	0.89978	1.6309	1.5846	0.97211	1.1038	0.92139	1.242	1.2361	1.2285	1.7212	1.6837	1.5428	1.3656	1.8455	2.2084	1.4284	1.3535	1.4464	1.7331	1.8052	1.4471	1.8303	2.0757	1.7102	1.071	1.4804	1.5987	1.2717
0.709	1.7353	1.706	1.554	1.37	1.8541	2.228	1.4436	1.3678	1.4454	1.738	1.8173	1.4478	1.8481	2.1156	1.7254	1.0745	1.4927	1.6166	1.2838	1.2178	1.1675	0.89703	1.6304	1.5917	0.97595	1.1091	0.92303	1.2422	1.2369	1.2345	1.7183	1.6789	1.5441	1.363	1.8516	2.2068	1.4317	1.3537	1.4464	1.7281	1.8073	1.441	1.8292	2.0759	1.7098	1.071	1.4826	1.5989	1.2706
0.71	1.7375	1.7076	1.561	1.3718	1.8547	2.2269	1.441	1.363	1.4559	1.738	1.8168	1.4469	1.8549	2.1108	1.7281	1.077	1.4916	1.6214	1.2909	1.2149	1.1671	0.90125	1.628	1.5868	0.9776	1.1049	0.92395	1.2394	1.2378	1.2316	1.7194	1.687	1.539	1.363	1.8477	2.213	1.4286	1.3513	1.4491	1.7325	1.8076	1.4438	1.8329	2.0746	1.7065	1.0657	1.4791	1.6016	1.2739
0.711	1.7333	1.7049	1.5536	1.3713	1.8532	2.2262	1.4449	1.372	1.4518	1.7411	1.8116	1.4524	1.853	2.1154	1.725	1.0763	1.4828	1.6199	1.2892	1.2145	1.1669	0.89832	1.628	1.5895	0.9765	1.1083	0.92084	1.2402	1.2341	1.2345	1.7172	1.687	1.5416	1.366	1.8508	2.2117	1.4306	1.3526	1.4427	1.7272	1.8071	1.4438	1.8338	2.0779	1.7086	1.0644	1.4775	1.6018	1.2748
0.712	1.7331	1.7025	1.5569	1.3709	1.8556	2.2275	1.4469	1.3672	1.4518	1.7391	1.8127	1.4507	1.8506	2.1147	1.7234	1.0721	1.4914	1.6236	1.2918	1.2204	1.1651	0.9007	1.6302	1.5892	0.97723	1.1076	0.9234	1.2398	1.2376	1.2319	1.7285	1.6859	1.5412	1.3652	1.8497	2.2088	1.4291	1.3511	1.446	1.7228	1.8047	1.444	1.8338	2.0792	1.7069	1.0671	1.4764	1.6003	1.2689
0.713	1.736	1.7053	1.5568	1.3704	1.8602	2.2299	1.4394	1.3643	1.4535	1.7364	1.8111	1.455	1.8505	2.1116	1.7272	1.0759	1.4905	1.6236	1.2933	1.2169	1.1686	0.89905	1.6271	1.5888	0.97778	1.1061	0.92065	1.2411	1.2347	1.2336	1.7228	1.6844	1.5416	1.3656	1.8519	2.2106	1.4286	1.3557	1.4434	1.7247	1.8051	1.4447	1.8307	2.0744	1.7084	1.0651	1.4791	1.5992	1.2724
0.714	1.7338	1.708	1.554	1.368	1.8589	2.2326	1.4445	1.3643	1.454	1.7417	1.8164	1.4531	1.8556	2.1171	1.7283	1.0746	1.4912	1.6122	1.2889	1.2149	1.1711	0.89813	1.6333	1.5888	0.97888	1.1091	0.92212	1.2376	1.2387	1.2327	1.7214	1.6811	1.5432	1.3671	1.8508	2.2152	1.4297	1.3513	1.4462	1.7287	1.8062	1.4416	1.8307	2.0757	1.7091	1.071	1.4764	1.5994	1.2735
0.715	1.7362	1.7053	1.5529	1.3718	1.8591	2.2293	1.4418	1.366	1.4517	1.7421	1.8133	1.4542	1.8501	2.107	1.7274	1.073	1.4912	1.6148	1.2936	1.2129	1.1635	0.90234	1.6307	1.5868	0.97522	1.1072	0.92578	1.2404	1.2369	1.2338	1.7228	1.6842	1.5412	1.3632	1.8506	2.2119	1.4286	1.3575	1.4429	1.7243	1.8096	1.441	1.8301	2.0748	1.7093	1.0703	1.48	1.5998	1.2719
0.716	1.7318	1.7042	1.5515	1.3693	1.8571	2.2277	1.442	1.368	1.4515	1.7397	1.8171	1.4478	1.8563	2.1129	1.728	1.073	1.4918	1.6192	1.2896	1.2178	1.1702	0.89905	1.6331	1.5881	0.97778	1.1089	0.92633	1.2409	1.2367	1.2325	1.7184	1.6882	1.5416	1.3623	1.8472	2.2128	1.4286	1.3515	1.4471	1.7296	1.8018	1.4403	1.8318	2.0773	1.706	1.0706	1.4826	1.5948	1.2708
0.717	1.7347	1.7027	1.5516	1.3693	1.8583	2.2295	1.4443	1.3654	1.4546	1.7424	1.8115	1.4509	1.8492	2.113	1.725	1.077	1.4894	1.6198	1.2931	1.2191	1.1658	0.89886	1.6287	1.5884	0.97467	1.108	0.9256	1.2415	1.2371	1.2312	1.7186	1.6866	1.5443	1.3625	1.8495	2.2145	1.4288	1.3539	1.4436	1.7214	1.8083	1.441	1.8314	2.0845	1.7082	1.064	1.4775	1.5976	1.2704
0.718	1.7347	1.7021	1.5515	1.37	1.8556	2.2289	1.4401	1.3665	1.4537	1.7424	1.8144	1.4517	1.8521	2.1079	1.7245	1.0805	1.4903	1.6196	1.2843	1.2153	1.166	0.89703	1.6291	1.5881	0.97668	1.1028	0.9223	1.238	1.2352	1.2307	1.7203	1.688	1.5399	1.3652	1.8475	2.2134	1.4302	1.3548	1.4449	1.7217	1.8043	1.4418	1.8314	2.0742	1.7095	1.069	1.4843	1.6033	1.2726
0.719	1.736	1.7027	1.5564	1.3661	1.8636	2.2256	1.4421	1.368	1.4546	1.7391	1.8122	1.4529	1.853	2.1143	1.7219	1.0794	1.4932	1.6141	1.2819	1.2147	1.1675	0.89978	1.6324	1.589	0.97687	1.105	0.92816	1.2387	1.2365	1.2294	1.7194	1.6868	1.5396	1.3612	1.8452	2.2115	1.429	1.3506	1.4412	1.7287	1.8058	1.4432	1.8316	2.0788	1.7117	1.0692	1.4817	1.6016	1.2744
0.72	1.7357	1.7021	1.5577	1.3704	1.8602	2.2269	1.444	1.3674	1.4522	1.7455	1.8177	1.4529	1.8523	2.1116	1.7252	1.0761	1.4916	1.6207	1.2869	1.2166	1.1719	0.89795	1.6331	1.5899	0.97595	1.1045	0.92413	1.2347	1.236	1.2325	1.7205	1.6877	1.5408	1.3669	1.8501	2.2088	1.4282	1.3537	1.4465	1.7256	1.8045	1.4409	1.8327	2.0775	1.7082	1.0706	1.4799	1.6027	1.2739
0.721	1.7357	1.7062	1.5557	1.3702	1.8587	2.2282	1.4456	1.3649	1.4551	1.741	1.8173	1.4557	1.8472	2.1096	1.7256	1.0778	1.4954	1.6177	1.2828	1.216	1.1675	0.89905	1.6335	1.589	0.97485	1.1065	0.91974	1.2378	1.2334	1.2321	1.7212	1.6855	1.5436	1.3649	1.8468	2.2101	1.4323	1.3519	1.4442	1.7292	1.8073	1.442	1.8296	2.076	1.7073	1.0635	1.4835	1.5981	1.2673
0.722	1.7316	1.7031	1.5491	1.3678	1.8556	2.2266	1.4438	1.3649	1.4517	1.7388	1.8135	1.4524	1.8508	2.1127	1.723	1.0801	1.4929	1.6203	1.2847	1.2182	1.1673	0.89978	1.6311	1.5862	0.98016	1.106	0.92194	1.2391	1.2389	1.2347	1.7236	1.6837	1.5403	1.3632	1.8486	2.2112	1.4308	1.3521	1.4478	1.7283	1.8067	1.4421	1.834	2.083	1.7089	1.0655	1.4795	1.5992	1.2761
0.723	1.7314	1.7075	1.5557	1.3682	1.8563	2.2269	1.4491	1.3687	1.4533	1.7406	1.816	1.4535	1.8545	2.111	1.7287	1.0794	1.4905	1.619	1.2878	1.2153	1.1618	0.89978	1.6333	1.5881	0.97961	1.1065	0.92377	1.2371	1.2338	1.2358	1.7194	1.6813	1.5428	1.3654	1.8472	2.2148	1.4264	1.3533	1.4456	1.7294	1.8051	1.4453	1.832	2.0795	1.7086	1.069	1.4786	1.5956	1.2704
0.724	1.7402	1.7054	1.5593	1.37	1.8622	2.2253	1.4429	1.3682	1.4496	1.7382	1.8142	1.4528	1.8552	2.1096	1.7278	1.0781	1.4921	1.6192	1.2878	1.2178	1.1655	0.89758	1.6307	1.5848	0.97321	1.108	0.92377	1.236	1.2343	1.2325	1.7188	1.6837	1.5399	1.3665	1.849	2.2125	1.4277	1.3577	1.4454	1.7238	1.8065	1.4394	1.8292	2.0759	1.7071	1.0673	1.4819	1.6	1.2654
0.725	1.7368	1.7056	1.5599	1.3652	1.8583	2.2253	1.4445	1.3671	1.4528	1.739	1.814	1.4539	1.8527	2.1103	1.7261	1.0743	1.4941	1.6117	1.2827	1.2186	1.168	0.89722	1.6304	1.5901	0.97705	1.1082	0.92834	1.2391	1.2352	1.2345	1.7194	1.6818	1.5427	1.3632	1.8459	2.2104	1.4312	1.3572	1.4409	1.7254	1.8012	1.4385	1.8351	2.0788	1.7108	1.0655	1.4738	1.5969	1.2724
0.726	1.7371	1.7051	1.5553	1.3711	1.8598	2.2297	1.441	1.3669	1.4515	1.7408	1.8137	1.4522	1.8517	2.1134	1.7271	1.0789	1.4929	1.6198	1.2797	1.2144	1.1636	0.89886	1.63	1.5897	0.97522	1.1102	0.92596	1.2398	1.2372	1.2305	1.7183	1.6851	1.5412	1.3667	1.8481	2.2134	1.4306	1.3542	1.4453	1.7303	1.8016	1.4432	1.8294	2.0746	1.7075	1.0657	1.4822	1.5994	1.2702
0.727	1.7393	1.7058	1.5538	1.3709	1.8572	2.2275	1.4476	1.3641	1.4526	1.7422	1.8206	1.4553	1.8527	2.1094	1.7238	1.0748	1.4892	1.6187	1.2806	1.2169	1.1635	0.89667	1.6287	1.5927	0.97449	1.1089	0.92468	1.2383	1.2358	1.2349	1.715	1.6829	1.5421	1.3625	1.851	2.213	1.4277	1.3553	1.4442	1.728	1.8054	1.442	1.8316	2.0788	1.7084	1.0677	1.4766	1.6005	1.2728
0.728	1.7379	1.7043	1.5601	1.3707	1.8567	2.224	1.4443	1.3702	1.4524	1.739	1.8197	1.4517	1.8501	2.1108	1.7239	1.0754	1.4897	1.6199	1.2854	1.2197	1.1636	0.89996	1.6318	1.5883	0.98199	1.11	0.92212	1.2378	1.2361	1.2312	1.7195	1.6838	1.5419	1.3643	1.8466	2.2123	1.4269	1.3539	1.4476	1.7254	1.804	1.4427	1.8307	2.0746	1.7062	1.0686	1.4806	1.6018	1.272
0.729	1.7347	1.7042	1.559	1.3709	1.8642	2.2295	1.4445	1.3669	1.4526	1.736	1.8144	1.4522	1.8532	2.1077	1.7252	1.0774	1.4927	1.6177	1.2863	1.2171	1.1644	0.89722	1.6282	1.589	0.98236	1.1063	0.92157	1.2356	1.235	1.236	1.717	1.6824	1.5449	1.3601	1.8506	2.2128	1.4308	1.3574	1.448	1.7265	1.8051	1.4418	1.8309	2.0746	1.7119	1.0648	1.4808	1.6009	1.2786
0.73	1.7344	1.7021	1.554	1.3671	1.8615	2.2295	1.4451	1.3683	1.4531	1.7496	1.8122	1.4518	1.851	2.1123	1.7245	1.0737	1.4921	1.6229	1.2856	1.2167	1.1642	0.8985	1.6278	1.5879	0.97815	1.1065	0.92194	1.2402	1.2343	1.2325	1.7177	1.6827	1.5385	1.3634	1.8495	2.2123	1.4335	1.3488	1.4431	1.7292	1.801	1.4451	1.8327	2.0729	1.7082	1.0679	1.4802	1.5956	1.2779
0.731	1.7377	1.7038	1.558	1.3669	1.8585	2.2273	1.4442	1.3665	1.4509	1.7441	1.8149	1.4511	1.851	2.1094	1.7254	1.0761	1.4929	1.621	1.2821	1.2166	1.166	0.89612	1.6307	1.5899	0.97943	1.1043	0.9256	1.2339	1.2365	1.2338	1.7194	1.6848	1.5385	1.3636	1.8479	2.2103	1.4312	1.3548	1.4412	1.726	1.8082	1.4443	1.8283	2.0782	1.7087	1.0653	1.4727	1.5981	1.2704
0.732	1.7325	1.7029	1.559	1.3722	1.8585	2.2253	1.444	1.368	1.4544	1.7379	1.8149	1.446	1.8538	2.1085	1.7247	1.0761	1.4894	1.623	1.2876	1.2206	1.1649	0.89575	1.6309	1.5906	0.97742	1.1094	0.92413	1.2336	1.235	1.2341	1.7197	1.6791	1.546	1.3625	1.8481	2.2126	1.4308	1.3491	1.4396	1.7247	1.803	1.4425	1.834	2.0782	1.7067	1.0626	1.4819	1.6014	1.2708
0.733	1.7351	1.7031	1.5557	1.3709	1.8543	2.2233	1.4427	1.3651	1.4526	1.7377	1.8144	1.4526	1.8512	2.1079	1.728	1.0778	1.4912	1.617	1.2856	1.2142	1.1693	0.89703	1.6326	1.589	0.97687	1.1067	0.92175	1.2332	1.2345	1.2334	1.7175	1.6859	1.5396	1.3654	1.8492	2.2101	1.4313	1.3541	1.4449	1.7261	1.8034	1.4526	1.8323	2.0737	1.7062	1.0642	1.4788	1.5978	1.2726
0.734	1.734	1.6981	1.5551	1.3715	1.8558	2.2288	1.4388	1.3672	1.45	1.7422	1.8175	1.4504	1.849	2.1101	1.723	1.0796	1.493	1.619	1.2819	1.218	1.1688	0.90161	1.6317	1.5923	0.97723	1.1039	0.92395	1.2383	1.2361	1.2308	1.7186	1.686	1.5419	1.364	1.8446	2.2106	1.4315	1.3557	1.442	1.7265	1.8047	1.4418	1.8287	2.0797	1.7106	1.067	1.4751	1.6	1.2682
0.735	1.7327	1.6987	1.556	1.372	1.8565	2.2256	1.4423	1.3654	1.4557	1.7415	1.8248	1.4487	1.8516	2.1127	1.7287	1.077	1.493	1.6188	1.2841	1.2177	1.1662	0.89941	1.6346	1.5895	0.97797	1.1036	0.92303	1.2343	1.2349	1.2321	1.7217	1.682	1.5428	1.3671	1.8488	2.2125	1.4304	1.3528	1.4436	1.7269	1.8083	1.4431	1.8287	2.0781	1.7073	1.0671	1.4769	1.5989	1.2753
0.736	1.7377	1.7056	1.5601	1.3729	1.856	2.226	1.4436	1.3665	1.4469	1.7411	1.8155	1.4557	1.8503	2.1072	1.7241	1.0768	1.4897	1.6203	1.2823	1.216	1.1684	0.89667	1.628	1.5914	0.97705	1.1071	0.92944	1.2365	1.2372	1.2277	1.7217	1.6838	1.5421	1.3647	1.8486	2.2114	1.4308	1.3568	1.4454	1.7267	1.7999	1.4445	1.8305	2.0696	1.7076	1.0717	1.4775	1.6002	1.2731
0.737	1.7362	1.7023	1.5602	1.366	1.8582	2.2278	1.4453	1.3638	1.452	1.7426	1.8146	1.4506	1.8497	2.1101	1.7256	1.0746	1.4918	1.6177	1.2838	1.2147	1.1689	0.8985	1.6306	1.589	0.97852	1.1093	0.92615	1.2358	1.2349	1.2296	1.7212	1.6849	1.5385	1.3632	1.8446	2.2163	1.4293	1.3548	1.4438	1.7254	1.8012	1.444	1.8334	2.0784	1.7084	1.0666	1.4767	1.6027	1.2726
0.738	1.7395	1.7036	1.5597	1.3691	1.8543	2.2284	1.4394	1.3623	1.446	1.7415	1.8188	1.4522	1.8538	2.113	1.7276	1.077	1.4901	1.6176	1.2845	1.2187	1.1624	0.90015	1.6315	1.5903	0.9754	1.112	0.92725	1.2343	1.2349	1.2279	1.7186	1.6796	1.5394	1.3669	1.8488	2.2143	1.431	1.3557	1.4467	1.7254	1.8073	1.4442	1.8298	2.0773	1.7058	1.0704	1.4784	1.5983	1.2728
0.739	1.7371	1.6996	1.5595	1.3718	1.8587	2.2253	1.4443	1.3649	1.4528	1.7397	1.8193	1.4476	1.8528	2.1068	1.7243	1.0765	1.4963	1.6157	1.2903	1.2101	1.1682	0.89539	1.6284	1.5886	0.97339	1.1087	0.92377	1.2451	1.2328	1.2321	1.7181	1.6838	1.5421	1.3641	1.8481	2.215	1.4257	1.3542	1.4416	1.7271	1.8005	1.442	1.8311	2.0746	1.7119	1.067	1.4795	1.6027	1.2731
0.74	1.7362	1.704	1.5575	1.3713	1.8582	2.2264	1.4409	1.3691	1.4513	1.7373	1.8221	1.4548	1.8505	2.1099	1.7256	1.0759	1.491	1.6203	1.2887	1.2189	1.1656	0.89758	1.6313	1.5859	0.97687	1.1074	0.92542	1.2416	1.2354	1.2308	1.7197	1.691	1.5439	1.3621	1.8492	2.2114	1.4288	1.3526	1.4442	1.7256	1.806	1.4465	1.8322	2.0751	1.7093	1.0627	1.4832	1.5967	1.2735
0.741	1.7353	1.702	1.5531	1.3731	1.8571	2.2282	1.4449	1.3645	1.4513	1.7422	1.8181	1.4491	1.8521	2.1085	1.7254	1.0803	1.4881	1.6177	1.2916	1.218	1.1638	0.8985	1.6317	1.5881	0.97467	1.1065	0.92725	1.2409	1.235	1.2318	1.725	1.6831	1.543	1.3632	1.8492	2.2123	1.4271	1.3566	1.4442	1.7256	1.804	1.4352	1.8322	2.0707	1.7047	1.0684	1.474	1.6007	1.2762
0.742	1.7393	1.7111	1.5604	1.3707	1.8556	2.2249	1.4449	1.3651	1.4542	1.738	1.8214	1.4518	1.8514	2.1107	1.7239	1.0756	1.494	1.6132	1.2931	1.2173	1.1671	0.89612	1.6284	1.5899	0.9765	1.1008	0.92834	1.2411	1.2352	1.2279	1.7199	1.6818	1.5379	1.364	1.8459	2.2108	1.4299	1.355	1.4456	1.7256	1.8073	1.4432	1.8309	2.0726	1.7087	1.0693	1.4802	1.5972	1.2742
0.743	1.7366	1.706	1.5571	1.3709	1.8574	2.226	1.4429	1.3658	1.4522	1.7373	1.8217	1.4487	1.8543	2.1072	1.725	1.0759	1.4907	1.6205	1.2962	1.2153	1.1688	0.8996	1.6326	1.5881	0.97906	1.103	0.9256	1.2418	1.2383	1.2316	1.7201	1.684	1.5392	1.366	1.8426	2.2119	1.4275	1.3555	1.4403	1.7267	1.8111	1.4469	1.8323	2.0726	1.7076	1.0649	1.4793	1.5989	1.2784
0.744	1.7324	1.7086	1.5557	1.3698	1.8578	2.2273	1.446	1.3658	1.4524	1.7402	1.8206	1.4551	1.8519	2.1085	1.7258	1.077	1.4967	1.6179	1.2903	1.2134	1.1688	0.89722	1.6326	1.5873	0.9743	1.1076	0.92358	1.2407	1.2369	1.2285	1.7197	1.6884	1.5417	1.3643	1.8448	2.2094	1.4312	1.3495	1.4427	1.7245	1.8041	1.4409	1.8312	2.0755	1.71	1.0622	1.4841	1.5983	1.277
0.745	1.7358	1.7064	1.5562	1.3704	1.8604	2.2244	1.4427	1.3661	1.4522	1.7399	1.8171	1.4551	1.8521	2.1053	1.7225	1.0812	1.4932	1.6172	1.2936	1.2158	1.1673	0.90015	1.6337	1.5883	0.97723	1.1054	0.92432	1.2413	1.2361	1.2314	1.7168	1.6888	1.541	1.3636	1.847	2.2079	1.4295	1.3522	1.4403	1.7245	1.8062	1.4425	1.8307	2.0718	1.7102	1.0679	1.4804	1.5991	1.2777
0.746	1.7379	1.7012	1.5533	1.3711	1.8552	2.228	1.4438	1.3647	1.4511	1.7391	1.8204	1.4542	1.8541	2.1118	1.7261	1.0752	1.4925	1.6172	1.2935	1.2133	1.1656	0.89667	1.632	1.5894	0.97687	1.1096	0.92102	1.2404	1.2361	1.2297	1.7232	1.687	1.5427	1.3594	1.8519	2.2114	1.4286	1.3575	1.4434	1.7272	1.8062	1.442	1.8278	2.0695	1.7087	1.062	1.4784	1.6	1.2766
0.747	1.7349	1.6979	1.5586	1.3691	1.866	2.2267	1.4464	1.3693	1.454	1.7428	1.8153	1.4513	1.8549	2.1097	1.7212	1.0785	1.4905	1.6203	1.2951	1.2147	1.1653	0.89685	1.6273	1.5875	0.97687	1.1019	0.9212	1.2385	1.2354	1.2288	1.7199	1.6849	1.5406	1.3641	1.8516	2.2106	1.4264	1.3559	1.4407	1.7303	1.8051	1.4425	1.8334	2.079	1.7111	1.0637	1.4778	1.5974	1.2794
0.748	1.7336	1.7051	1.5558	1.3704	1.8607	2.2293	1.4445	1.3651	1.4548	1.7379	1.821	1.4529	1.853	2.1055	1.7228	1.0745	1.4956	1.6192	1.2938	1.2219	1.1662	0.89429	1.6313	1.5916	0.97742	1.1074	0.91992	1.2416	1.2382	1.2341	1.7206	1.687	1.5383	1.3619	1.845	2.2132	1.4297	1.3513	1.4409	1.7291	1.8073	1.4427	1.8336	2.0797	1.71	1.064	1.4769	1.6014	1.2764
0.749	1.7357	1.712	1.5584	1.3729	1.8587	2.2288	1.4423	1.366	1.452	1.7432	1.8184	1.4484	1.853	2.107	1.7271	1.079	1.4921	1.6166	1.2977	1.2175	1.1658	0.89703	1.632	1.5892	0.97705	1.1102	0.92267	1.2378	1.2394	1.2338	1.7173	1.6838	1.5454	1.3616	1.8452	2.2152	1.4302	1.3541	1.441	1.7307	1.8021	1.441	1.8364	2.0797	1.7075	1.0631	1.474	1.5978	1.277
0.75	1.7347	1.7043	1.5604	1.3735	1.8567	2.2282	1.4429	1.3612	1.4478	1.7444	1.8195	1.4513	1.8517	2.1088	1.7241	1.0761	1.4949	1.6187	1.2916	1.2213	1.1651	0.89905	1.6262	1.5899	0.97577	1.1041	0.92432	1.2409	1.2339	1.2339	1.7203	1.6833	1.5436	1.3634	1.8492	2.2167	1.4288	1.3539	1.4429	1.7327	1.7996	1.4383	1.8278	2.0792	1.7073	1.0651	1.4821	1.5963	1.2794
0.751	1.7336	1.7064	1.5566	1.3733	1.8565	2.2236	1.4434	1.366	1.4509	1.7399	1.8192	1.452	1.8523	2.1086	1.7217	1.0783	1.4936	1.6155	1.2909	1.2133	1.1646	0.89758	1.6285	1.5912	0.97778	1.1069	0.92175	1.2382	1.2365	1.2321	1.721	1.6851	1.5474	1.3667	1.8463	2.2167	1.4301	1.3546	1.4469	1.7291	1.8038	1.4394	1.8285	2.074	1.7097	1.0677	1.4832	1.6024	1.2803
0.752	1.7351	1.7023	1.5551	1.3704	1.8567	2.2278	1.4434	1.3667	1.4526	1.7369	1.8181	1.4559	1.8558	2.1114	1.7212	1.0807	1.4943	1.6179	1.2944	1.2142	1.1635	0.89539	1.6293	1.5919	0.97284	1.1027	0.92267	1.2398	1.2354	1.2321	1.7205	1.6875	1.5467	1.3627	1.8457	2.2117	1.4277	1.3552	1.4449	1.7289	1.8023	1.442	1.8312	2.075	1.7097	1.067	1.4799	1.5987	1.2724
0.753	1.7386	1.7075	1.5577	1.3685	1.8574	2.2278	1.4388	1.3629	1.4515	1.7373	1.8197	1.4496	1.8512	2.1097	1.723	1.0732	1.4958	1.6187	1.2944	1.2151	1.1667	0.89795	1.634	1.5888	0.97247	1.1038	0.92377	1.2385	1.2354	1.2325	1.7181	1.6829	1.5423	1.3651	1.8475	2.2121	1.4286	1.3526	1.4436	1.7223	1.8054	1.4431	1.8274	2.0709	1.7097	1.0671	1.4744	1.5959	1.2722
0.754	1.7393	1.7042	1.5535	1.3651	1.856	2.2302	1.4429	1.3689	1.4528	1.7369	1.8162	1.4524	1.8538	2.1086	1.7238	1.0772	1.4918	1.6144	1.2951	1.2162	1.1689	0.89886	1.628	1.5888	0.97614	1.1065	0.92358	1.2374	1.2367	1.2321	1.7192	1.6857	1.5432	1.3597	1.8468	2.2156	1.4321	1.3513	1.4429	1.723	1.804	1.4414	1.8344	2.0742	1.7071	1.0666	1.4802	1.6016	1.2733
0.755	1.7404	1.7076	1.5526	1.3742	1.8554	2.2269	1.4407	1.3634	1.4487	1.7439	1.8162	1.4502	1.8534	2.1085	1.7261	1.077	1.4929	1.6192	1.2969	1.2175	1.1688	0.89941	1.6307	1.5923	0.97412	1.1093	0.92267	1.2405	1.2404	1.2318	1.7177	1.6866	1.5467	1.3621	1.8457	2.2125	1.4321	1.353	1.4432	1.7247	1.8034	1.4399	1.8257	2.0755	1.7051	1.0682	1.4778	1.5972	1.2726
0.756	1.7325	1.7122	1.5555	1.3738	1.8558	2.2242	1.4381	1.3654	1.4515	1.741	1.8175	1.4518	1.8501	2.1099	1.723	1.0745	1.4993	1.6201	1.2905	1.2158	1.1611	0.89557	1.6284	1.5906	0.97815	1.1036	0.9245	1.2402	1.2383	1.2297	1.7199	1.6855	1.5414	1.3638	1.8457	2.2104	1.428	1.3553	1.4427	1.7254	1.8062	1.442	1.8287	2.0751	1.7071	1.0651	1.48	1.5985	1.2724
0.757	1.7391	1.7056	1.5577	1.3764	1.8574	2.2266	1.4431	1.3625	1.4498	1.7377	1.8237	1.4539	1.8519	2.1068	1.7232	1.0759	1.4918	1.617	1.2925	1.214	1.1671	0.89575	1.6307	1.5921	0.9765	1.1021	0.92358	1.2411	1.2365	1.2338	1.7177	1.6868	1.548	1.3651	1.8464	2.2099	1.4271	1.3513	1.4409	1.7283	1.7985	1.442	1.8281	2.0746	1.7109	1.0629	1.4804	1.6024	1.2729
0.758	1.7318	1.6987	1.5522	1.3713	1.8593	2.2269	1.4425	1.3636	1.4507	1.7477	1.821	1.4511	1.8521	2.1112	1.7269	1.077	1.4932	1.6214	1.294	1.2193	1.1638	0.89484	1.6326	1.5875	0.97119	1.106	0.92468	1.2343	1.2383	1.2336	1.7234	1.6848	1.5439	1.3678	1.847	2.215	1.4269	1.3541	1.4405	1.7238	1.7988	1.4425	1.8314	2.0737	1.7095	1.0677	1.4839	1.5974	1.2722
0.759	1.7289	1.7034	1.5542	1.3724	1.8576	2.2308	1.4436	1.3665	1.4526	1.7421	1.8144	1.4557	1.8508	2.1121	1.7291	1.077	1.4958	1.6141	1.2936	1.216	1.1677	0.89575	1.6331	1.5901	0.97687	1.1061	0.92688	1.2416	1.2349	1.2305	1.7181	1.6862	1.5405	1.361	1.8453	2.2128	1.4306	1.3504	1.4432	1.7247	1.801	1.4381	1.8309	2.0737	1.704	1.0673	1.4804	1.6011	1.2719
0.76	1.7344	1.7075	1.5573	1.3685	1.8605	2.2289	1.442	1.3636	1.4504	1.7402	1.8162	1.4542	1.8521	2.1092	1.7274	1.0779	1.4967	1.6159	1.2938	1.214	1.1651	0.89685	1.63	1.5895	0.97632	1.1085	0.92468	1.2389	1.2376	1.2299	1.7194	1.6899	1.5439	1.3605	1.8417	2.2136	1.4277	1.3542	1.4449	1.7261	1.8036	1.4427	1.8311	2.0715	1.7049	1.0646	1.4771	1.6016	1.2682
0.761	1.7368	1.7065	1.5588	1.3713	1.8593	2.2295	1.4421	1.3629	1.4507	1.7428	1.8193	1.4528	1.8505	2.1081	1.7269	1.0754	1.4925	1.6176	1.2924	1.2131	1.1664	0.89795	1.6274	1.5872	0.97064	1.1076	0.91919	1.2389	1.2393	1.2314	1.7148	1.6866	1.5394	1.3656	1.8455	2.213	1.4317	1.3526	1.4398	1.7234	1.8018	1.4432	1.8305	2.0706	1.7062	1.0671	1.4815	1.5998	1.2689
0.762	1.7303	1.7007	1.5542	1.3691	1.8622	2.2299	1.4427	1.3676	1.4495	1.7446	1.8197	1.4487	1.8486	2.1052	1.7225	1.0748	1.4865	1.6216	1.2867	1.2195	1.1653	0.89703	1.6263	1.5894	0.97852	1.1003	0.92029	1.2415	1.2347	1.2308	1.7141	1.6886	1.5449	1.3667	1.849	2.2126	1.4306	1.3521	1.4442	1.7238	1.8005	1.4427	1.8303	2.074	1.7056	1.0649	1.4769	1.6014	1.2742
0.763	1.7349	1.701	1.5542	1.3713	1.858	2.2306	1.4359	1.3667	1.4509	1.7437	1.8153	1.4564	1.8538	2.1086	1.7269	1.0757	1.4925	1.6163	1.2836	1.2198	1.1702	0.89612	1.6282	1.5894	0.97375	1.1104	0.9212	1.2409	1.2396	1.2332	1.7151	1.6816	1.545	1.3672	1.8463	2.2083	1.4299	1.355	1.4412	1.7272	1.8118	1.4438	1.832	2.0748	1.7067	1.0679	1.478	1.5989	1.2691
0.764	1.7393	1.7034	1.5553	1.3726	1.8585	2.233	1.4416	1.3671	1.45	1.7351	1.8224	1.4513	1.8528	2.1081	1.7285	1.0778	1.4982	1.6141	1.2799	1.218	1.1677	0.90125	1.6282	1.5894	0.97485	1.1105	0.92633	1.2424	1.2416	1.2303	1.7232	1.6875	1.5414	1.3632	1.8463	2.2108	1.4315	1.3555	1.4416	1.7219	1.8054	1.4396	1.8322	2.0762	1.7104	1.0666	1.478	1.5972	1.2729
0.765	1.7307	1.7069	1.5546	1.3729	1.8611	2.2317	1.4431	1.3652	1.4526	1.7388	1.8118	1.4515	1.855	2.1052	1.721	1.0757	1.494	1.621	1.2867	1.2166	1.1721	0.8985	1.6293	1.5883	0.97614	1.1111	0.92322	1.2363	1.2376	1.231	1.7199	1.6893	1.5449	1.3654	1.8477	2.2095	1.4282	1.3544	1.4401	1.7256	1.8102	1.441	1.83	2.0773	1.7084	1.067	1.4751	1.5974	1.2715
0.766	1.7327	1.7014	1.5527	1.372	1.8602	2.2302	1.4429	1.3636	1.4548	1.7386	1.8146	1.4533	1.8495	2.1099	1.7261	1.0765	1.4897	1.6141	1.2878	1.2147	1.1655	0.90051	1.63	1.5901	0.97559	1.1061	0.92358	1.2409	1.2394	1.2327	1.7197	1.6833	1.5416	1.3614	1.8463	2.2073	1.4291	1.3502	1.4443	1.726	1.8032	1.4447	1.8294	2.0801	1.7151	1.066	1.4777	1.5981	1.2766
0.767	1.7336	1.704	1.5582	1.3693	1.8625	2.2322	1.442	1.364	1.4482	1.7413	1.8199	1.4546	1.849	2.1097	1.7228	1.0735	1.4932	1.6208	1.2814	1.2162	1.168	0.89795	1.6278	1.5861	0.97888	1.1061	0.92322	1.2398	1.2369	1.2266	1.7208	1.6846	1.5438	1.3656	1.8452	2.2106	1.4304	1.3528	1.4427	1.7283	1.8034	1.4388	1.8296	2.0715	1.7082	1.0686	1.4784	1.6049	1.274
0.768	1.7309	1.7	1.5564	1.3694	1.8594	2.2284	1.4399	1.3654	1.4487	1.7419	1.8206	1.4467	1.8506	2.1066	1.73	1.0756	1.4894	1.6176	1.2863	1.2206	1.166	0.89886	1.626	1.5894	0.97723	1.1023	0.92322	1.2407	1.2371	1.2323	1.7216	1.6868	1.545	1.3612	1.8494	2.2134	1.4271	1.3531	1.4436	1.7245	1.8115	1.4429	1.8283	2.072	1.7084	1.0688	1.4771	1.6005	1.2722
0.769	1.7353	1.7018	1.5526	1.3705	1.8611	2.2311	1.4416	1.3669	1.4504	1.7433	1.8159	1.4509	1.855	2.1079	1.719	1.073	1.4932	1.6141	1.2825	1.2162	1.1682	0.9007	1.6263	1.5879	0.97815	1.1047	0.92413	1.2376	1.2394	1.2334	1.719	1.6908	1.5458	1.3641	1.8457	2.2095	1.4277	1.3546	1.4469	1.726	1.8065	1.4418	1.83	2.0753	1.7058	1.0673	1.4786	1.6011	1.277
0.77	1.7443	1.7029	1.5549	1.3716	1.8633	2.2326	1.4447	1.3619	1.4469	1.7435	1.8179	1.4506	1.8494	2.1075	1.7227	1.0779	1.4967	1.6157	1.2863	1.2164	1.1684	0.89575	1.6317	1.5888	0.98108	1.108	0.9256	1.2418	1.2389	1.2325	1.7184	1.6831	1.5364	1.3656	1.8492	2.2154	1.4293	1.3537	1.4445	1.7239	1.8089	1.4454	1.8263	2.0757	1.7073	1.0657	1.4731	1.5991	1.2753
0.771	1.7371	1.7025	1.5558	1.3733	1.8613	2.23	1.4425	1.3672	1.4507	1.7397	1.8171	1.4517	1.8541	2.1072	1.7289	1.0706	1.4883	1.6218	1.2784	1.2162	1.17	0.89722	1.6311	1.5919	0.97668	1.1087	0.9223	1.2396	1.2356	1.2305	1.7159	1.6835	1.5408	1.3647	1.843	2.2139	1.431	1.3548	1.4431	1.7261	1.8076	1.4381	1.8305	2.075	1.7064	1.0657	1.4828	1.5992	1.2729
0.772	1.7366	1.7018	1.5531	1.3704	1.8609	2.2306	1.4407	1.3654	1.4524	1.7386	1.8135	1.4509	1.8516	2.1061	1.7291	1.0763	1.4921	1.6192	1.2801	1.214	1.1646	0.89941	1.6317	1.5881	0.98254	1.1038	0.92688	1.2382	1.236	1.2268	1.7228	1.6815	1.543	1.3641	1.8486	2.2115	1.4288	1.3526	1.4403	1.7214	1.8019	1.4396	1.8309	2.0751	1.7076	1.0659	1.4756	1.5959	1.2764
0.773	1.738	1.7043	1.5582	1.3696	1.8624	2.2302	1.4407	1.3641	1.452	1.7375	1.8175	1.4528	1.8501	2.1092	1.7249	1.075	1.4951	1.6168	1.287	1.2173	1.1603	0.89905	1.6311	1.5855	0.98053	1.1083	0.92688	1.2394	1.2365	1.2283	1.7252	1.6844	1.5363	1.3627	1.8435	2.2099	1.4277	1.3528	1.4438	1.7261	1.8043	1.4432	1.8314	2.0803	1.708	1.0703	1.4797	1.5941	1.2755
0.774	1.7357	1.7056	1.5593	1.3737	1.8607	2.23	1.4436	1.3685	1.4551	1.7411	1.8115	1.4511	1.8503	2.1083	1.732	1.0748	1.494	1.6176	1.2894	1.2164	1.1669	0.89685	1.6284	1.5905	0.9776	1.1052	0.9223	1.2385	1.2361	1.2321	1.715	1.6849	1.5417	1.3632	1.8466	2.2106	1.4304	1.3542	1.4427	1.7258	1.8041	1.4409	1.8294	2.0739	1.7102	1.0642	1.4846	1.5991	1.2708
0.775	1.7342	1.7023	1.5535	1.3727	1.8561	2.2286	1.4414	1.3652	1.4539	1.7463	1.8166	1.45	1.8528	2.1081	1.7291	1.0735	1.4943	1.6181	1.2845	1.2171	1.1748	0.89594	1.6265	1.5901	0.98547	1.1082	0.91974	1.2369	1.2376	1.2308	1.7247	1.6848	1.5421	1.3636	1.8442	2.2104	1.4321	1.3522	1.4462	1.7263	1.803	1.441	1.8334	2.0711	1.7073	1.0604	1.4775	1.6	1.2684
0.776	1.7401	1.7053	1.5547	1.3748	1.8569	2.2284	1.4429	1.3661	1.4533	1.7474	1.8118	1.452	1.8495	2.1085	1.7272	1.077	1.4894	1.6161	1.2849	1.2187	1.1691	0.8996	1.6262	1.5881	0.97815	1.1041	0.92303	1.2378	1.2416	1.2352	1.7217	1.6835	1.5377	1.3623	1.8464	2.2119	1.4275	1.3566	1.4416	1.7269	1.8069	1.4427	1.8312	2.0706	1.7069	1.0659	1.4791	1.6022	1.2746
0.777	1.7344	1.7036	1.5569	1.3718	1.858	2.231	1.4429	1.3621	1.4515	1.7468	1.819	1.4509	1.8506	2.1105	1.7313	1.0737	1.4949	1.6205	1.285	1.2186	1.1666	0.8974	1.6263	1.5916	0.97723	1.1036	0.9278	1.2382	1.2398	1.2334	1.7162	1.6829	1.5441	1.3643	1.8512	2.213	1.4302	1.3539	1.4401	1.7298	1.8091	1.4407	1.829	2.0746	1.7058	1.0668	1.4793	1.6027	1.2773
0.778	1.7347	1.7031	1.5562	1.3724	1.8607	2.2315	1.4409	1.3634	1.452	1.7402	1.8195	1.45	1.8472	2.1096	1.7278	1.0765	1.4908	1.6177	1.2828	1.216	1.1666	0.89703	1.6291	1.5884	0.97723	1.1058	0.92377	1.2413	1.2409	1.231	1.7205	1.6886	1.5379	1.3665	1.8468	2.2128	1.4262	1.3586	1.4431	1.7261	1.8067	1.4409	1.8329	2.074	1.7078	1.0681	1.483	1.598	1.2733
0.779	1.7344	1.7043	1.5547	1.3731	1.8582	2.2289	1.4418	1.3698	1.4529	1.7373	1.8171	1.4526	1.8488	2.1074	1.7322	1.0739	1.4993	1.6166	1.281	1.2164	1.164	0.89886	1.6273	1.5901	0.97998	1.105	0.92633	1.2391	1.2413	1.2347	1.7168	1.6824	1.5421	1.363	1.8441	2.2178	1.4295	1.3548	1.4394	1.725	1.8025	1.4398	1.8283	2.0711	1.7097	1.0644	1.4773	1.6002	1.2751
0.78	1.7305	1.7023	1.5582	1.3711	1.8589	2.2288	1.4438	1.3645	1.4528	1.7358	1.8175	1.4533	1.8514	2.1041	1.7358	1.0746	1.498	1.6159	1.2825	1.2213	1.1638	0.8952	1.6274	1.5861	0.97906	1.1005	0.92523	1.2382	1.2402	1.2356	1.7221	1.6816	1.5396	1.3588	1.8457	2.2147	1.4288	1.3533	1.4401	1.7234	1.8094	1.435	1.829	2.0792	1.7062	1.0646	1.4766	1.5956	1.27
0.781	1.7314	1.7045	1.5529	1.3704	1.8598	2.2284	1.444	1.3618	1.4507	1.7399	1.8182	1.4535	1.853	2.1079	1.7357	1.0805	1.4984	1.6208	1.2841	1.22	1.1646	0.89557	1.6267	1.589	0.97998	1.1056	0.92249	1.2402	1.2387	1.2303	1.7206	1.6859	1.5403	1.3627	1.845	2.2132	1.4312	1.3583	1.4436	1.7247	1.8052	1.4372	1.8294	2.0753	1.7078	1.0649	1.4762	1.5989	1.2784
0.782	1.7307	1.7016	1.5557	1.374	1.8618	2.2277	1.4412	1.366	1.4517	1.7448	1.817	1.4465	1.8494	2.1048	1.7313	1.0767	1.4984	1.6198	1.2825	1.2237	1.1646	0.89868	1.6274	1.5925	0.97961	1.103	0.92047	1.2411	1.236	1.233	1.7214	1.6866	1.5421	1.3614	1.8479	2.2094	1.4306	1.3519	1.4405	1.7203	1.8051	1.4399	1.8274	2.0786	1.7053	1.0624	1.4819	1.6007	1.2786
0.783	1.7283	1.7014	1.5547	1.3726	1.8593	2.2277	1.4427	1.364	1.4533	1.7373	1.8159	1.4504	1.853	2.1059	1.7292	1.0785	1.4951	1.6165	1.2865	1.2211	1.1684	0.89795	1.6263	1.5862	0.97852	1.1041	0.92358	1.2427	1.2378	1.2307	1.7151	1.6813	1.5417	1.3661	1.849	2.2068	1.4315	1.3555	1.4427	1.7225	1.8058	1.4388	1.8345	2.074	1.7084	1.0635	1.4775	1.5985	1.2762
0.784	1.7313	1.7021	1.5529	1.3737	1.8616	2.224	1.4451	1.3667	1.4528	1.7435	1.8179	1.4487	1.8503	2.1074	1.7256	1.0783	1.4963	1.6174	1.29	1.2182	1.1655	0.89777	1.6315	1.5879	0.97742	1.1102	0.92267	1.2372	1.2422	1.2294	1.7172	1.6844	1.5412	1.3627	1.8463	2.2103	1.428	1.3566	1.4432	1.7258	1.8076	1.4438	1.8305	2.0711	1.7069	1.0668	1.4788	1.6013	1.2768
0.785	1.7324	1.702	1.5553	1.3691	1.8576	2.2256	1.4438	1.3651	1.4491	1.7358	1.8195	1.4515	1.8464	2.1125	1.7267	1.0756	1.4987	1.6203	1.2887	1.2169	1.1635	0.90216	1.6245	1.5908	0.98016	1.1087	0.92102	1.2385	1.2393	1.2334	1.7172	1.6848	1.5392	1.3638	1.845	2.2115	1.4268	1.3521	1.4442	1.7238	1.8069	1.4407	1.8327	2.0698	1.7058	1.0635	1.4804	1.5994	1.2773
0.786	1.7318	1.7018	1.5601	1.372	1.8598	2.2277	1.4431	1.3652	1.4506	1.7439	1.8133	1.4518	1.8499	2.1085	1.7254	1.0792	1.4885	1.6144	1.2907	1.2136	1.1646	0.89557	1.6287	1.5901	0.98236	1.1074	0.92487	1.2418	1.2361	1.2305	1.7228	1.6866	1.539	1.3619	1.8479	2.2158	1.4275	1.3541	1.4423	1.7249	1.803	1.4374	1.8309	2.074	1.7095	1.067	1.4811	1.6022	1.2783
0.787	1.73	1.6983	1.5555	1.3715	1.86	2.2282	1.441	1.3663	1.4511	1.7401	1.817	1.4504	1.8484	2.1088	1.7287	1.0752	1.4903	1.6199	1.2887	1.212	1.1686	0.89685	1.6273	1.5908	0.98218	1.1098	0.92139	1.2415	1.2416	1.2281	1.7212	1.6857	1.5425	1.3651	1.8514	2.2086	1.428	1.3588	1.4421	1.7263	1.8078	1.4425	1.8358	2.0722	1.7091	1.0673	1.4824	1.5992	1.2797
0.788	1.7355	1.7016	1.5566	1.3696	1.8591	2.2326	1.4436	1.3656	1.452	1.7415	1.8208	1.4526	1.8488	2.1127	1.7241	1.0724	1.4914	1.6143	1.2898	1.2156	1.1625	0.90015	1.6293	1.5861	0.98236	1.1093	0.92139	1.2389	1.2365	1.2294	1.7172	1.6873	1.5465	1.3634	1.8479	2.209	1.4299	1.3537	1.442	1.7258	1.8063	1.4412	1.83	2.0696	1.7082	1.0624	1.4786	1.5954	1.2695
0.789	1.7353	1.7047	1.5553	1.3711	1.8627	2.2282	1.4421	1.3632	1.4469	1.7369	1.8179	1.4476	1.8468	2.1075	1.7283	1.0776	1.4905	1.6106	1.2863	1.2198	1.1636	0.89813	1.6291	1.589	0.98145	1.108	0.92578	1.2383	1.2345	1.2277	1.7238	1.6882	1.5417	1.3621	1.8461	2.2108	1.4301	1.3521	1.4432	1.7184	1.8036	1.4368	1.8314	2.0768	1.7104	1.0618	1.4813	1.6002	1.2759
0.79	1.736	1.701	1.5549	1.372	1.8688	2.2264	1.4445	1.3651	1.4511	1.7397	1.8239	1.4495	1.8481	2.1059	1.7247	1.075	1.4921	1.6152	1.2902	1.2166	1.1677	0.89648	1.6263	1.5883	0.98529	1.1058	0.92175	1.2356	1.2376	1.2338	1.7188	1.6849	1.5502	1.366	1.8422	2.2095	1.431	1.3544	1.441	1.7245	1.8063	1.4414	1.8292	2.0757	1.7043	1.062	1.4767	1.5996	1.2777
0.791	1.7375	1.7012	1.5591	1.3689	1.8691	2.228	1.439	1.3618	1.452	1.7411	1.817	1.4515	1.8495	2.1085	1.7232	1.0798	1.489	1.6208	1.2947	1.2149	1.1642	0.90143	1.6249	1.5888	0.97906	1.1008	0.92487	1.2378	1.238	1.2325	1.7201	1.6807	1.5428	1.3652	1.847	2.2148	1.4269	1.3541	1.4445	1.7223	1.8067	1.4399	1.8323	2.075	1.7038	1.0627	1.4745	1.5991	1.272
0.792	1.7335	1.7034	1.556	1.3696	1.8613	2.2255	1.4432	1.3636	1.4515	1.7388	1.8164	1.4478	1.8466	2.1064	1.7212	1.0792	1.4905	1.6165	1.2924	1.2131	1.1673	0.89594	1.6287	1.5859	0.97943	1.1039	0.92303	1.2394	1.2354	1.2281	1.7219	1.6846	1.5428	1.3627	1.8441	2.2159	1.4308	1.3563	1.442	1.7228	1.8034	1.4431	1.8318	2.076	1.7095	1.0648	1.478	1.6042	1.2724
0.793	1.7335	1.7007	1.5579	1.3707	1.8576	2.2249	1.4421	1.3682	1.4511	1.743	1.8184	1.4487	1.8519	2.1099	1.7249	1.0756	1.4888	1.6185	1.2905	1.2114	1.1655	0.89648	1.6267	1.5868	0.98053	1.105	0.92487	1.244	1.2356	1.2296	1.7256	1.6829	1.5396	1.3597	1.8479	2.2101	1.4302	1.3531	1.4451	1.7263	1.8052	1.4412	1.8303	2.0751	1.7078	1.0659	1.4773	1.5972	1.275
0.794	1.732	1.7021	1.5562	1.3715	1.8578	2.2242	1.4427	1.3669	1.4482	1.7377	1.8153	1.4555	1.8519	2.1094	1.7241	1.0724	1.4936	1.6196	1.2927	1.2217	1.1695	0.89905	1.6284	1.5925	0.97614	1.1019	0.92303	1.2391	1.2361	1.2299	1.7212	1.6862	1.545	1.364	1.8442	2.2097	1.4308	1.3517	1.444	1.7241	1.8034	1.4405	1.8278	2.0737	1.7093	1.0637	1.4777	1.5958	1.2748
0.795	1.7355	1.6965	1.5546	1.3722	1.8613	2.2277	1.441	1.3698	1.4542	1.7432	1.8146	1.4496	1.8481	2.1105	1.7223	1.0774	1.4952	1.6201	1.2914	1.2149	1.1693	0.89502	1.626	1.5883	0.97906	1.1054	0.92377	1.2398	1.2365	1.2305	1.7188	1.6862	1.5427	1.3623	1.8457	2.2174	1.4324	1.3544	1.4438	1.728	1.8063	1.4388	1.8312	2.0768	1.7106	1.0648	1.4773	1.5983	1.2759
0.796	1.7316	1.7025	1.5538	1.372	1.8567	2.2284	1.441	1.3654	1.4551	1.7393	1.8221	1.4517	1.8514	2.1096	1.7241	1.0801	1.4956	1.6165	1.2935	1.2169	1.1673	0.8974	1.6284	1.5857	0.97943	1.1078	0.92175	1.2376	1.2356	1.2281	1.719	1.6829	1.5392	1.3632	1.8479	2.2159	1.428	1.3528	1.4436	1.7271	1.8062	1.442	1.8325	2.0751	1.7086	1.0664	1.4811	1.6003	1.2764
0.797	1.7324	1.7007	1.5562	1.3727	1.8561	2.2295	1.442	1.3652	1.4504	1.7439	1.8135	1.4489	1.8514	2.1103	1.7232	1.0754	1.4914	1.6174	1.292	1.2171	1.1697	0.89941	1.6309	1.5875	0.9787	1.1058	0.92029	1.2371	1.235	1.2323	1.7142	1.6822	1.5366	1.3619	1.8455	2.2106	1.4282	1.3541	1.4416	1.7236	1.8062	1.444	1.8325	2.0733	1.7076	1.0659	1.4802	1.5963	1.2764
0.798	1.7322	1.6981	1.5547	1.3693	1.8569	2.2306	1.4432	1.3641	1.4489	1.7353	1.8151	1.4522	1.8508	2.1022	1.7217	1.075	1.4954	1.6148	1.2914	1.2182	1.1664	0.89886	1.6302	1.5855	0.98016	1.1039	0.92413	1.2426	1.2378	1.229	1.7166	1.6868	1.5399	1.3643	1.8455	2.2136	1.4317	1.3522	1.4438	1.7214	1.8102	1.4344	1.8276	2.0731	1.7062	1.0655	1.4817	1.5967	1.2757
0.799	1.7368	1.6996	1.5526	1.3713	1.855	2.2244	1.4398	1.3645	1.4511	1.7395	1.8173	1.4502	1.8514	2.1046	1.7239	1.0732	1.4929	1.6163	1.2924	1.2164	1.1673	0.90106	1.6293	1.5868	0.97888	1.1125	0.9256	1.2398	1.2352	1.2314	1.7141	1.6804	1.5469	1.3599	1.8488	2.2126	1.4295	1.3552	1.4423	1.7238	1.8082	1.4403	1.825	2.072	1.7064	1.0679	1.4802	1.5978	1.2711
0.8	1.7402	1.7029	1.5529	1.3709	1.856	2.226	1.442	1.3645	1.4539	1.7386	1.8199	1.4517	1.8534	2.1044	1.7254	1.0754	1.4857	1.6194	1.2929	1.2131	1.1693	0.90161	1.6298	1.5912	0.97852	1.1087	0.92651	1.2382	1.2372	1.2305	1.7194	1.6816	1.5394	1.363	1.8459	2.215	1.4339	1.3544	1.442	1.7272	1.8043	1.4418	1.83	2.0733	1.7076	1.0631	1.4764	1.5963	1.2744
0.801	1.7419	1.7009	1.5569	1.3689	1.8561	2.2269	1.4418	1.366	1.4551	1.7402	1.8142	1.448	1.8481	2.105	1.721	1.0715	1.4899	1.6176	1.2929	1.2155	1.171	0.8985	1.6317	1.5903	0.98181	1.1094	0.92487	1.2402	1.2354	1.229	1.7184	1.6855	1.541	1.3661	1.8457	2.2161	1.4323	1.3555	1.4429	1.7232	1.8065	1.4438	1.8312	2.0726	1.7069	1.0587	1.4841	1.6007	1.2821
0.802	1.7375	1.7027	1.5549	1.3696	1.8585	2.2295	1.4443	1.3629	1.4507	1.739	1.8142	1.4526	1.8463	2.1103	1.7256	1.073	1.4921	1.6157	1.2931	1.2136	1.1653	0.90015	1.6293	1.5894	0.97833	1.1094	0.92816	1.2415	1.2398	1.2259	1.719	1.6809	1.5403	1.3623	1.8448	2.2126	1.4288	1.3548	1.4458	1.726	1.8047	1.4407	1.8309	2.0819	1.7067	1.0646	1.4749	1.5947	1.2784
0.803	1.7391	1.7062	1.5536	1.3694	1.8541	2.2282	1.4409	1.3654	1.4509	1.7391	1.8138	1.4476	1.8501	2.1068	1.7225	1.0761	1.4965	1.6298	1.2933	1.2125	1.1682	0.9007	1.6315	1.5877	0.97888	1.1069	0.92523	1.2365	1.238	1.2319	1.7199	1.6848	1.5472	1.3621	1.8453	2.2148	1.4315	1.3546	1.444	1.7249	1.8082	1.4381	1.8289	2.0782	1.7089	1.0679	1.4815	1.6007	1.2759
0.804	1.7358	1.6998	1.5555	1.3667	1.8594	2.231	1.4425	1.3651	1.4544	1.7422	1.8175	1.4507	1.8506	2.1066	1.7223	1.0723	1.4932	1.6177	1.2845	1.2193	1.17	0.89722	1.6293	1.5892	0.9754	1.1038	0.92377	1.2405	1.2352	1.2307	1.7157	1.684	1.5469	1.3649	1.8492	2.2123	1.4284	1.3521	1.4396	1.7269	1.8071	1.4438	1.8316	2.0817	1.7065	1.0642	1.4777	1.6007	1.2739
0.805	1.7349	1.6983	1.5551	1.3678	1.8572	2.2302	1.4396	1.3649	1.4506	1.745	1.8137	1.4502	1.8506	2.1048	1.7234	1.0796	1.4925	1.6152	1.2832	1.2134	1.1666	0.89429	1.6309	1.5908	0.98053	1.105	0.92303	1.2396	1.2328	1.2308	1.7168	1.6791	1.5472	1.3665	1.8453	2.2115	1.4275	1.3559	1.4405	1.7256	1.8071	1.4399	1.8301	2.0782	1.7086	1.067	1.4802	1.6038	1.279
0.806	1.7368	1.6968	1.5591	1.3731	1.8591	2.2233	1.4442	1.366	1.4462	1.7401	1.8159	1.4507	1.8516	2.1061	1.7276	1.0741	1.4921	1.6241	1.2859	1.2184	1.1684	0.89941	1.6309	1.5879	0.97943	1.1056	0.91974	1.2356	1.2341	1.2296	1.7131	1.6802	1.5396	1.3654	1.8457	2.2156	1.4286	1.3499	1.4416	1.7245	1.8122	1.439	1.8314	2.0718	1.7054	1.0642	1.4762	1.6018	1.2817
0.807	1.7358	1.7014	1.5588	1.3693	1.8547	2.2289	1.4392	1.3652	1.4517	1.7411	1.814	1.4487	1.8497	2.1039	1.7241	1.0792	1.4875	1.6174	1.2876	1.2112	1.1655	0.89557	1.628	1.591	0.98181	1.1091	0.92413	1.2405	1.2358	1.231	1.7142	1.6849	1.543	1.3651	1.8525	2.211	1.4282	1.353	1.4425	1.7252	1.8122	1.4454	1.8387	2.0746	1.7069	1.0622	1.4786	1.6033	1.2784
0.808	1.7377	1.704	1.5547	1.3691	1.8547	2.2288	1.442	1.3636	1.4496	1.741	1.8138	1.4515	1.8477	2.1002	1.726	1.0759	1.4943	1.6172	1.2859	1.2177	1.1642	0.89813	1.6293	1.5884	0.97998	1.1028	0.92065	1.2415	1.235	1.2281	1.7217	1.6827	1.5445	1.3605	1.8512	2.213	1.4297	1.355	1.4401	1.7247	1.8062	1.446	1.8301	2.0718	1.7065	1.0671	1.4788	1.5989	1.2748
0.809	1.7349	1.6957	1.5538	1.3691	1.8578	2.2278	1.4407	1.3634	1.4533	1.7404	1.8175	1.4509	1.8497	2.1072	1.7263	1.0737	1.4875	1.6157	1.285	1.2136	1.1677	0.89648	1.6287	1.5879	0.97632	1.1061	0.92157	1.2431	1.2376	1.2323	1.7214	1.6893	1.5416	1.3667	1.8477	2.2145	1.4214	1.351	1.442	1.7291	1.8001	1.4421	1.8316	2.0707	1.7062	1.062	1.4744	1.6005	1.2766
0.81	1.7357	1.7001	1.5568	1.3713	1.8594	2.2266	1.4385	1.366	1.4528	1.7435	1.8168	1.4515	1.8464	2.105	1.7267	1.0768	1.4877	1.6111	1.2867	1.2164	1.1711	0.8974	1.6307	1.5895	0.97998	1.1041	0.92249	1.2371	1.233	1.2319	1.7177	1.6796	1.5397	1.3634	1.8488	2.2134	1.4268	1.3585	1.4418	1.7256	1.801	1.4361	1.8285	2.0726	1.7062	1.0666	1.48	1.5991	1.2762
0.811	1.7384	1.7018	1.5538	1.372	1.8571	2.2262	1.4445	1.3603	1.4542	1.7402	1.8116	1.4484	1.8481	2.1079	1.7274	1.0739	1.4905	1.6144	1.2891	1.2116	1.1671	0.89813	1.6295	1.5861	0.97705	1.1039	0.92065	1.2407	1.2361	1.229	1.7126	1.6838	1.5396	1.3638	1.8466	2.2132	1.4304	1.3548	1.444	1.7206	1.801	1.4387	1.8265	2.0706	1.7069	1.0655	1.4808	1.5969	1.2755
0.812	1.7415	1.7018	1.5535	1.3694	1.8576	2.2277	1.4392	1.3623	1.4504	1.7373	1.8146	1.4575	1.8499	2.1048	1.7263	1.0752	1.4892	1.6278	1.2894	1.2153	1.1653	0.8996	1.6328	1.585	0.97522	1.108	0.92303	1.2369	1.2383	1.2255	1.7159	1.6855	1.5417	1.361	1.8525	2.2134	1.4257	1.3541	1.4467	1.7289	1.8054	1.4352	1.8305	2.0707	1.7073	1.0666	1.4773	1.5985	1.2773
0.813	1.7401	1.7	1.5557	1.3663	1.8556	2.2299	1.4429	1.3643	1.4509	1.745	1.8181	1.4568	1.8501	2.1094	1.7234	1.0743	1.4846	1.6161	1.2949	1.2175	1.1689	0.89612	1.6278	1.5894	0.97412	1.1052	0.92871	1.2383	1.2341	1.2272	1.7188	1.6827	1.5469	1.3623	1.8457	2.2106	1.4266	1.3478	1.4431	1.7281	1.8058	1.4409	1.8311	2.077	1.706	1.0631	1.4734	1.6022	1.2726
0.814	1.7357	1.6981	1.5547	1.372	1.8591	2.2266	1.4414	1.3623	1.4535	1.7397	1.8157	1.4542	1.8512	2.1072	1.7241	1.0772	1.498	1.6108	1.2881	1.2189	1.1649	0.90198	1.6293	1.5872	0.97375	1.1034	0.9234	1.2411	1.2354	1.2305	1.7173	1.6815	1.5403	1.3651	1.8457	2.2161	1.4264	1.3541	1.4458	1.7281	1.8065	1.4407	1.8305	2.0706	1.7067	1.0681	1.4788	1.6025	1.272
0.815	1.7307	1.7012	1.5542	1.3707	1.8596	2.2282	1.4376	1.3647	1.4513	1.7355	1.8188	1.4537	1.8488	2.1015	1.726	1.0767	1.4943	1.6203	1.2903	1.2127	1.1649	0.89319	1.6326	1.589	0.97266	1.1054	0.92487	1.2372	1.2328	1.2297	1.7139	1.6857	1.5427	1.3652	1.849	2.2104	1.4299	1.3541	1.4447	1.7247	1.8049	1.4399	1.8305	2.075	1.7058	1.067	1.4854	1.5963	1.2726
0.816	1.7331	1.7025	1.5535	1.374	1.8644	2.226	1.4355	1.3619	1.4511	1.7411	1.8184	1.4476	1.8492	2.1042	1.7245	1.0706	1.4932	1.6188	1.2863	1.2134	1.1647	0.89923	1.6328	1.589	0.97668	1.1032	0.9245	1.2402	1.238	1.227	1.7166	1.6853	1.5401	1.3618	1.8497	2.2141	1.4301	1.3497	1.4427	1.7272	1.8029	1.4392	1.8323	2.072	1.7091	1.0624	1.4756	1.6003	1.275
0.817	1.7329	1.6992	1.5579	1.3687	1.868	2.2275	1.4412	1.3625	1.4495	1.7357	1.8142	1.4502	1.845	2.1042	1.7221	1.0781	1.493	1.6152	1.2894	1.2131	1.1669	0.89941	1.632	1.5916	0.97723	1.1047	0.92725	1.2402	1.2371	1.2312	1.7184	1.6853	1.5388	1.3616	1.8468	2.2187	1.4269	1.3544	1.4464	1.7263	1.8071	1.4374	1.8285	2.0711	1.7139	1.0657	1.4828	1.5967	1.2759
0.818	1.7384	1.6994	1.5524	1.3724	1.8607	2.2317	1.439	1.3621	1.4533	1.7384	1.8149	1.4531	1.853	2.107	1.7247	1.0767	1.4963	1.6187	1.2894	1.2151	1.1675	0.89795	1.6337	1.5897	0.97357	1.1056	0.92633	1.2371	1.2365	1.2325	1.7151	1.6831	1.5396	1.3634	1.8457	2.2097	1.4306	1.3533	1.444	1.7249	1.8021	1.441	1.8287	2.068	1.7111	1.0633	1.4793	1.5952	1.2768
0.819	1.7388	1.7032	1.5564	1.3737	1.8571	2.2277	1.4432	1.3641	1.4535	1.7397	1.8166	1.4467	1.8517	2.1048	1.7238	1.0787	1.493	1.6196	1.2859	1.2156	1.1656	0.89813	1.6349	1.5875	0.97485	1.108	0.92413	1.2385	1.2407	1.2296	1.717	1.682	1.5381	1.3614	1.8468	2.2147	1.4236	1.351	1.4453	1.7241	1.8025	1.4416	1.8314	2.0735	1.7104	1.0662	1.4789	1.6002	1.279
0.82	1.7369	1.701	1.5555	1.3709	1.8571	2.2277	1.4418	1.3647	1.4528	1.739	1.8159	1.4535	1.8464	2.1053	1.7241	1.0721	1.4936	1.6146	1.2869	1.2173	1.162	0.89832	1.6271	1.5848	0.9765	1.101	0.9278	1.2372	1.2323	1.2343	1.7151	1.6809	1.5353	1.3652	1.8483	2.2094	1.4293	1.3539	1.4416	1.7243	1.8052	1.4409	1.8283	2.0793	1.7053	1.0668	1.4777	1.5952	1.2805
0.821	1.7373	1.7012	1.5529	1.3737	1.8541	2.23	1.4416	1.3654	1.4484	1.7377	1.8144	1.4531	1.8475	2.1064	1.7239	1.0752	1.4949	1.6139	1.2909	1.2197	1.1633	0.89868	1.6295	1.5919	0.97815	1.1036	0.92139	1.2402	1.2339	1.2286	1.7157	1.6848	1.5397	1.3614	1.8466	2.211	1.4332	1.3528	1.4449	1.7278	1.8045	1.439	1.8316	2.07	1.7109	1.0646	1.4793	1.5991	1.2779
0.822	1.7384	1.7009	1.5526	1.37	1.8558	2.2275	1.4392	1.3621	1.4482	1.738	1.816	1.4495	1.8461	2.1042	1.7249	1.0712	1.4896	1.6155	1.2889	1.2217	1.1629	0.89648	1.6318	1.5864	0.9787	1.1039	0.92615	1.2361	1.235	1.2321	1.7141	1.6794	1.5399	1.3623	1.8483	2.209	1.4269	1.357	1.4398	1.7276	1.8034	1.4423	1.8309	2.0731	1.7045	1.0604	1.4756	1.6005	1.2806
0.823	1.7401	1.7005	1.5562	1.3683	1.8596	2.2267	1.4421	1.3647	1.4509	1.7424	1.8164	1.4546	1.8464	2.1074	1.7232	1.0693	1.4934	1.6154	1.2898	1.2215	1.1625	0.8952	1.628	1.5894	0.97833	1.1003	0.92303	1.24	1.2339	1.2323	1.719	1.6831	1.5416	1.3612	1.8477	2.2178	1.4299	1.3566	1.4383	1.7261	1.8003	1.4418	1.8298	2.0717	1.7067	1.0668	1.4766	1.6011	1.2735
0.824	1.7336	1.6976	1.5507	1.3727	1.8569	2.2273	1.4451	1.3638	1.4535	1.7439	1.8153	1.4529	1.8488	2.1046	1.7247	1.0714	1.4989	1.6144	1.2858	1.2134	1.1682	0.89703	1.6329	1.5908	0.97852	1.1014	0.92377	1.2396	1.2387	1.2343	1.7151	1.6848	1.5427	1.363	1.8433	2.207	1.4301	1.3515	1.4425	1.7238	1.806	1.4416	1.8301	2.0755	1.7109	1.0624	1.4824	1.598	1.2755
0.825	1.7322	1.6972	1.5582	1.3696	1.862	2.2288	1.4398	1.363	1.4502	1.7479	1.8146	1.4524	1.8505	2.1039	1.7269	1.0701	1.4885	1.6165	1.2881	1.2114	1.1669	0.89832	1.6293	1.5886	0.9798	1.1076	0.92249	1.2385	1.2332	1.2314	1.7168	1.6827	1.5438	1.3656	1.8483	2.215	1.4293	1.3513	1.4431	1.7287	1.8016	1.4423	1.8289	2.0757	1.7058	1.0626	1.4819	1.6007	1.2781
0.826	1.7324	1.7014	1.5533	1.3715	1.8593	2.228	1.4383	1.3627	1.4491	1.7406	1.8129	1.4509	1.851	2.105	1.7256	1.0734	1.4934	1.6159	1.2898	1.2162	1.1647	0.89941	1.6285	1.5892	0.97906	1.1065	0.92395	1.2405	1.2391	1.2305	1.7166	1.6848	1.5381	1.3603	1.8441	2.213	1.4288	1.3519	1.4399	1.7292	1.8034	1.4392	1.834	2.0766	1.7062	1.0649	1.4824	1.6016	1.279
0.827	1.7331	1.7005	1.5613	1.3749	1.8585	2.222	1.4442	1.3607	1.4487	1.7408	1.8131	1.4476	1.8495	2.1026	1.7225	1.0752	1.4987	1.6196	1.2903	1.2107	1.1678	0.8985	1.6322	1.5894	0.97998	1.1047	0.92157	1.2383	1.2365	1.2334	1.7177	1.6809	1.5414	1.3605	1.8444	2.211	1.4275	1.3537	1.4421	1.7245	1.8043	1.4412	1.8285	2.0728	1.7078	1.0675	1.4833	1.597	1.2808
0.828	1.7362	1.7027	1.5527	1.3705	1.8525	2.2293	1.4423	1.363	1.4487	1.7379	1.816	1.4517	1.8452	2.1031	1.7278	1.0728	1.4912	1.6183	1.2913	1.2114	1.1664	0.89447	1.6287	1.5842	0.97284	1.1067	0.92358	1.2422	1.2343	1.2334	1.7208	1.6871	1.5414	1.3636	1.8466	2.2115	1.4312	1.3533	1.4407	1.7212	1.8012	1.4394	1.8312	2.076	1.7064	1.0618	1.4773	1.5959	1.2768
0.829	1.7373	1.7054	1.5606	1.3713	1.8591	2.2277	1.439	1.3621	1.4518	1.7388	1.8146	1.4458	1.8461	2.1021	1.7241	1.0774	1.4914	1.6161	1.2889	1.2138	1.1655	0.89813	1.6318	1.5905	0.9743	1.1038	0.92084	1.2407	1.2393	1.2294	1.7146	1.6855	1.5388	1.3651	1.845	2.2185	1.4295	1.3541	1.4412	1.7254	1.8058	1.4405	1.8296	2.075	1.7047	1.0712	1.4775	1.5963	1.2777
0.83	1.7408	1.6983	1.5551	1.3724	1.8572	2.2258	1.4416	1.364	1.4465	1.743	1.8188	1.4546	1.8475	2.1022	1.7261	1.0767	1.4897	1.6132	1.2918	1.2127	1.1693	0.90125	1.6284	1.5884	0.97778	1.1054	0.92505	1.238	1.2389	1.2286	1.7161	1.6853	1.5406	1.3663	1.847	2.2128	1.4304	1.3504	1.4447	1.7249	1.8062	1.4392	1.8344	2.0757	1.7056	1.0657	1.4788	1.6007	1.2698
0.831	1.7358	1.7036	1.5494	1.3691	1.8539	2.2256	1.4434	1.361	1.45	1.7395	1.814	1.4487	1.8545	2.1064	1.7227	1.0748	1.4938	1.6132	1.2922	1.2186	1.1605	0.89612	1.6309	1.5888	0.97705	1.1032	0.92395	1.2365	1.2325	1.2305	1.7183	1.6877	1.5428	1.3656	1.8463	2.213	1.4284	1.3535	1.4432	1.7267	1.8038	1.4434	1.83	2.0735	1.7109	1.0635	1.4826	1.6031	1.2726
0.832	1.741	1.6989	1.5555	1.3669	1.8565	2.2278	1.4453	1.3647	1.4491	1.7428	1.8188	1.4518	1.8505	2.1022	1.7241	1.0746	1.4894	1.615	1.2872	1.2169	1.1673	0.90015	1.632	1.5861	0.97504	1.1078	0.92505	1.2385	1.2371	1.2305	1.721	1.6822	1.5396	1.3649	1.8475	2.211	1.426	1.3533	1.4412	1.7221	1.8054	1.4381	1.8279	2.0793	1.7086	1.0673	1.4791	1.5991	1.2713
0.833	1.7375	1.6994	1.5584	1.3694	1.8587	2.2275	1.4436	1.3605	1.455	1.741	1.8173	1.4484	1.8486	2.1061	1.7252	1.071	1.4925	1.6159	1.2858	1.2173	1.1688	0.8996	1.6271	1.585	0.97522	1.1063	0.9223	1.2393	1.2354	1.2296	1.7183	1.6849	1.5386	1.3641	1.8428	2.213	1.4269	1.3537	1.4443	1.7276	1.8078	1.4425	1.829	2.0687	1.7119	1.064	1.4782	1.6011	1.2724
0.834	1.738	1.7021	1.5518	1.3726	1.8582	2.2282	1.4421	1.364	1.4517	1.7393	1.8155	1.4478	1.8475	2.1059	1.7267	1.0754	1.4991	1.6152	1.2872	1.212	1.1706	0.89923	1.6306	1.5855	0.97888	1.1069	0.92267	1.2433	1.2356	1.2308	1.7181	1.6875	1.5412	1.3674	1.8453	2.209	1.4258	1.3524	1.4434	1.7245	1.8069	1.4434	1.832	2.0711	1.7084	1.0666	1.4789	1.6009	1.2711
0.835	1.7422	1.7029	1.5564	1.374	1.8596	2.2271	1.4485	1.3641	1.4487	1.7368	1.817	1.4522	1.8484	2.1028	1.723	1.0737	1.4896	1.6154	1.2872	1.22	1.1638	0.89612	1.6293	1.5873	0.97815	1.1021	0.92322	1.2385	1.2347	1.2352	1.7195	1.6849	1.5439	1.3616	1.8441	2.2132	1.4299	1.3504	1.4409	1.7241	1.8076	1.4405	1.829	2.0724	1.7053	1.0648	1.4835	1.5936	1.2719
0.836	1.7346	1.7082	1.5558	1.3705	1.8629	2.2224	1.4414	1.3627	1.4507	1.7395	1.8195	1.4504	1.8484	2.1037	1.7252	1.0743	1.496	1.6157	1.2889	1.2177	1.1647	0.89923	1.6302	1.5862	0.97723	1.106	0.92212	1.2437	1.2363	1.2352	1.7155	1.6875	1.5385	1.3608	1.8461	2.2097	1.4266	1.3524	1.4434	1.7289	1.8098	1.4434	1.8309	2.0759	1.7071	1.0651	1.4782	1.6062	1.2686
0.837	1.734	1.7018	1.5513	1.3729	1.8569	2.2284	1.4399	1.3647	1.4509	1.7364	1.8179	1.4474	1.8512	2.1052	1.7232	1.075	1.4841	1.6159	1.2881	1.2134	1.1642	0.8974	1.6276	1.5906	0.97723	1.1047	0.92285	1.2382	1.2422	1.2314	1.7164	1.6822	1.5385	1.3691	1.8463	2.215	1.4282	1.3522	1.4471	1.7236	1.8078	1.4447	1.8289	2.0777	1.7084	1.0666	1.476	1.5972	1.2704
0.838	1.728	1.7036	1.5549	1.37	1.8589	2.2289	1.4443	1.3623	1.4507	1.741	1.8148	1.4476	1.851	2.1041	1.7221	1.073	1.4903	1.6168	1.2867	1.2197	1.1675	0.8952	1.6247	1.5892	0.97778	1.101	0.92413	1.2426	1.2367	1.2312	1.719	1.6855	1.5394	1.3654	1.8452	2.2108	1.4299	1.3542	1.4398	1.725	1.8045	1.4401	1.8318	2.0724	1.7053	1.0649	1.4797	1.5939	1.2733
0.839	1.7333	1.7012	1.5524	1.3661	1.8604	2.2249	1.4449	1.363	1.4464	1.7384	1.8192	1.4539	1.849	2.103	1.721	1.0726	1.4872	1.6188	1.2854	1.2144	1.1682	0.9007	1.6276	1.585	0.97375	1.1071	0.91956	1.2391	1.2404	1.2338	1.7161	1.6827	1.539	1.3616	1.8439	2.2094	1.4304	1.3531	1.4456	1.7223	1.8032	1.4414	1.8316	2.0702	1.7054	1.0651	1.4784	1.602	1.2713
0.84	1.7331	1.7005	1.559	1.3676	1.8534	2.2282	1.4398	1.3641	1.4498	1.7417	1.8181	1.452	1.8464	2.107	1.7219	1.0746	1.5004	1.6139	1.2878	1.2187	1.1658	0.89777	1.6307	1.5857	0.98126	1.1047	0.92065	1.2411	1.2347	1.2352	1.7181	1.6827	1.5366	1.3645	1.8481	2.2134	1.4308	1.3533	1.4405	1.7281	1.8073	1.4374	1.8316	2.0695	1.7075	1.0681	1.4771	1.6011	1.2742
0.841	1.7335	1.7	1.5604	1.3665	1.8591	2.228	1.4438	1.3669	1.4489	1.7368	1.8184	1.4522	1.849	2.1053	1.726	1.0754	1.4921	1.6166	1.2891	1.2131	1.1658	0.89996	1.6278	1.5846	0.97943	1.1001	0.9278	1.2407	1.2374	1.233	1.7172	1.682	1.5383	1.361	1.8461	2.2191	1.4273	1.3539	1.4405	1.7228	1.8069	1.4387	1.8301	2.068	1.7087	1.0657	1.481	1.5989	1.2728
0.842	1.7307	1.7018	1.5568	1.3711	1.8596	2.226	1.4434	1.3608	1.4509	1.7417	1.8135	1.4484	1.8481	2.1059	1.723	1.0704	1.4923	1.6108	1.2951	1.2175	1.1699	0.8963	1.6274	1.5857	0.97559	1.1061	0.93036	1.242	1.2369	1.2323	1.7146	1.6895	1.5425	1.364	1.8472	2.2163	1.4257	1.3499	1.4396	1.7203	1.8023	1.4372	1.832	2.076	1.7084	1.0679	1.474	1.6016	1.2759
0.843	1.7305	1.6974	1.5571	1.3687	1.8567	2.2304	1.4427	1.3601	1.4498	1.7413	1.8131	1.4506	1.8457	2.105	1.725	1.0712	1.496	1.6143	1.2898	1.2204	1.1675	0.89502	1.6276	1.5873	0.97394	1.1056	0.92395	1.2405	1.2363	1.2334	1.7142	1.6842	1.5401	1.3658	1.8464	2.2178	1.4312	1.3533	1.4385	1.7272	1.8012	1.4401	1.8292	2.0726	1.7032	1.0602	1.48	1.5992	1.275
0.844	1.7399	1.7021	1.5504	1.3722	1.8572	2.233	1.4396	1.361	1.4498	1.7419	1.8186	1.4509	1.8452	2.1057	1.7263	1.0745	1.4934	1.6165	1.2925	1.216	1.1656	0.89813	1.6313	1.5853	0.97412	1.1023	0.92578	1.2387	1.2372	1.233	1.7184	1.6857	1.5372	1.3619	1.8457	2.2099	1.4286	1.3533	1.4438	1.7276	1.8027	1.442	1.8296	2.0724	1.7045	1.0651	1.4786	1.5996	1.2772
0.845	1.7366	1.7012	1.5558	1.37	1.8563	2.228	1.4427	1.3608	1.448	1.7408	1.8226	1.4474	1.8495	2.1053	1.7261	1.0706	1.4945	1.6121	1.2971	1.2167	1.166	0.89447	1.6328	1.5868	0.98273	1.1017	0.92468	1.2415	1.2358	1.2321	1.7177	1.6877	1.5388	1.3574	1.8468	2.209	1.4275	1.3522	1.4414	1.7278	1.7992	1.4425	1.8296	2.0768	1.7047	1.0681	1.4791	1.5987	1.2742
0.846	1.7364	1.6989	1.5549	1.3707	1.8609	2.2284	1.4442	1.3632	1.4487	1.7401	1.8208	1.4484	1.8477	2.1061	1.7234	1.0759	1.4967	1.613	1.2966	1.2149	1.1563	0.89795	1.6289	1.5853	0.9787	1.1027	0.9212	1.2415	1.2354	1.2328	1.7214	1.6846	1.5377	1.3634	1.8439	2.2104	1.4297	1.3539	1.4447	1.7236	1.8016	1.441	1.8296	2.0674	1.7047	1.0659	1.4773	1.6013	1.2757
0.847	1.7349	1.7023	1.5549	1.3663	1.8565	2.2275	1.4432	1.3603	1.4476	1.7432	1.8127	1.4498	1.8448	2.1048	1.7263	1.0721	1.502	1.6144	1.2944	1.2123	1.1658	0.89575	1.6337	1.5839	0.97229	1.0995	0.92468	1.2376	1.2365	1.229	1.715	1.6842	1.5434	1.3619	1.845	2.2125	1.4293	1.3508	1.4425	1.73	1.8023	1.4421	1.8274	2.075	1.7034	1.0668	1.4804	1.6014	1.2748
0.848	1.7369	1.7014	1.5538	1.3676	1.8565	2.2295	1.4409	1.361	1.4524	1.7388	1.8186	1.4524	1.8481	2.1035	1.7225	1.0746	1.4951	1.6223	1.292	1.2122	1.1649	0.90051	1.6306	1.5828	0.97522	1.1049	0.92285	1.2413	1.2336	1.2325	1.7151	1.6835	1.5379	1.3612	1.8463	2.2121	1.4224	1.3555	1.4434	1.725	1.8067	1.4405	1.8289	2.0748	1.7031	1.0666	1.4782	1.6016	1.2737
0.849	1.7346	1.7	1.5569	1.3722	1.8554	2.2278	1.4429	1.3641	1.4485	1.7435	1.821	1.4495	1.8479	2.1039	1.7274	1.0741	1.4934	1.6121	1.2892	1.2182	1.166	0.8963	1.63	1.5895	0.97449	1.1082	0.9234	1.24	1.2347	1.2328	1.7168	1.6849	1.5412	1.3658	1.8483	2.2092	1.4293	1.3544	1.4464	1.7219	1.8071	1.4405	1.8272	2.0735	1.7089	1.0662	1.4755	1.5983	1.2748
0.85	1.734	1.6998	1.5569	1.3705	1.8563	2.2304	1.442	1.3625	1.4485	1.7446	1.8234	1.455	1.8466	2.1044	1.7249	1.0737	1.4927	1.6148	1.2896	1.2184	1.1726	0.89777	1.6304	1.5894	0.97778	1.1109	0.92285	1.2387	1.2369	1.2328	1.7197	1.6842	1.5427	1.3649	1.8477	2.2148	1.4308	1.3557	1.4379	1.7219	1.81	1.441	1.8263	2.0698	1.7036	1.0627	1.4826	1.5989	1.2773
0.851	1.7371	1.6992	1.5536	1.3698	1.8574	2.2289	1.442	1.3608	1.4517	1.741	1.8151	1.4487	1.8501	2.1046	1.7261	1.0717	1.4945	1.6146	1.2891	1.2134	1.1666	0.89777	1.6278	1.585	0.9765	1.1078	0.92596	1.24	1.2356	1.231	1.713	1.6822	1.5399	1.361	1.8474	2.2123	1.4279	1.3526	1.4376	1.7265	1.8054	1.4469	1.829	2.0735	1.7056	1.0635	1.4766	1.6011	1.2722
0.852	1.7335	1.7038	1.5518	1.3698	1.8611	2.2225	1.4392	1.3619	1.4507	1.7384	1.8199	1.4553	1.8481	2.1026	1.728	1.0728	1.498	1.6194	1.292	1.216	1.1603	0.89703	1.6324	1.5879	0.97668	1.1096	0.92303	1.2424	1.2358	1.2312	1.7161	1.6831	1.5383	1.3656	1.8464	2.2123	1.4251	1.3524	1.4454	1.7252	1.8032	1.448	1.8287	2.075	1.7086	1.0646	1.4841	1.6005	1.277
0.853	1.7336	1.7043	1.556	1.3742	1.8572	2.2256	1.4429	1.3601	1.4473	1.7384	1.8149	1.4493	1.8474	2.1041	1.7274	1.069	1.4947	1.6119	1.2903	1.2164	1.1611	0.89996	1.6302	1.5906	0.9798	1.1096	0.92065	1.2378	1.238	1.2334	1.7186	1.6853	1.5445	1.359	1.8442	2.2159	1.4269	1.3574	1.4409	1.7261	1.8058	1.4436	1.8292	2.076	1.706	1.0611	1.4784	1.5965	1.2797
0.854	1.7349	1.7018	1.5621	1.3711	1.8571	2.2233	1.4427	1.3629	1.4504	1.745	1.819	1.4559	1.8508	2.1044	1.7263	1.0735	1.4956	1.611	1.2887	1.216	1.1662	0.8963	1.63	1.5884	0.97925	1.1078	0.92377	1.2393	1.2345	1.2299	1.7161	1.689	1.5425	1.3614	1.8459	2.211	1.4301	1.3541	1.4409	1.7212	1.8045	1.4418	1.8294	2.0718	1.7078	1.0655	1.4808	1.5954	1.281
0.855	1.7347	1.7009	1.5527	1.3748	1.8593	2.2282	1.4401	1.3619	1.4517	1.7391	1.8177	1.4506	1.851	2.1031	1.7256	1.0726	1.4921	1.6157	1.2872	1.212	1.1673	0.89996	1.6326	1.5829	0.9787	1.1065	0.9256	1.235	1.2371	1.2294	1.7131	1.6804	1.5381	1.3625	1.8499	2.2108	1.4268	1.351	1.4425	1.7221	1.8041	1.4442	1.8292	2.0724	1.7054	1.0659	1.4802	1.5983	1.2768
0.856	1.738	1.701	1.5566	1.3748	1.8638	2.2258	1.4438	1.3625	1.4502	1.7373	1.8116	1.4502	1.8486	2.1053	1.7265	1.0724	1.4967	1.6106	1.2878	1.2175	1.1682	0.8974	1.6295	1.5894	0.97705	1.1078	0.9278	1.2393	1.2334	1.2299	1.7111	1.6809	1.5401	1.364	1.8453	2.2117	1.4273	1.3533	1.439	1.7261	1.8007	1.4401	1.829	2.0739	1.7058	1.0664	1.4808	1.5991	1.2709
0.857	1.7347	1.6979	1.556	1.3735	1.8624	2.2297	1.4454	1.3621	1.4489	1.7382	1.8144	1.4489	1.8488	2.1035	1.7256	1.0748	1.4875	1.6176	1.2838	1.2186	1.1647	0.8941	1.6278	1.589	0.97467	1.1052	0.92853	1.2374	1.2387	1.2308	1.7122	1.6886	1.5412	1.3608	1.8466	2.2062	1.4273	1.3575	1.4443	1.7296	1.8049	1.4387	1.827	2.0733	1.7	1.0668	1.4799	1.5972	1.2748
0.858	1.7373	1.6989	1.5518	1.3715	1.8604	2.2278	1.4396	1.3636	1.4511	1.7329	1.8138	1.4551	1.8463	2.1028	1.7276	1.0728	1.4949	1.6155	1.2834	1.216	1.1693	0.89539	1.6278	1.5916	0.97485	1.1006	0.92963	1.2371	1.2347	1.2318	1.715	1.684	1.541	1.3623	1.847	2.2136	1.4295	1.351	1.441	1.7265	1.8043	1.4379	1.8259	2.0685	1.7071	1.0679	1.4766	1.5956	1.2821
0.859	1.7318	1.7007	1.5555	1.3711	1.8633	2.2256	1.4421	1.3596	1.4531	1.7357	1.8137	1.4482	1.8466	2.1017	1.7274	1.0737	1.4945	1.6198	1.2843	1.2178	1.1684	0.89886	1.6328	1.5868	0.97394	1.1052	0.92615	1.2374	1.2354	1.2294	1.7181	1.6842	1.5438	1.3623	1.8468	2.2077	1.4264	1.348	1.4451	1.7281	1.8016	1.4403	1.8311	2.0755	1.7075	1.0648	1.4828	1.6003	1.2698
0.86	1.7368	1.6994	1.5566	1.3762	1.8596	2.2269	1.442	1.364	1.4487	1.7373	1.8118	1.454	1.847	2.1042	1.7234	1.073	1.4963	1.6166	1.2865	1.2191	1.1671	0.89905	1.626	1.5831	0.97302	1.1039	0.92432	1.2385	1.2411	1.2305	1.7173	1.6785	1.5438	1.3658	1.8472	2.2152	1.4268	1.3504	1.4401	1.7227	1.8014	1.4357	1.8274	2.0713	1.7056	1.0631	1.4766	1.5941	1.2735
0.861	1.7333	1.6987	1.5564	1.3671	1.8574	2.2244	1.4478	1.3614	1.4511	1.7406	1.8186	1.4517	1.8466	2.1015	1.728	1.0723	1.4951	1.6155	1.2825	1.2184	1.1649	0.89648	1.6315	1.5873	0.97559	1.1045	0.9245	1.2394	1.2363	1.2323	1.7186	1.6855	1.5406	1.3641	1.8442	2.2137	1.4286	1.3539	1.4432	1.7223	1.8027	1.4399	1.8278	2.0775	1.7051	1.0605	1.4777	1.5994	1.2762
0.862	1.7357	1.7023	1.5551	1.3698	1.8604	2.228	1.4414	1.3667	1.4496	1.7386	1.8181	1.4506	1.8521	2.1074	1.7228	1.0756	1.4941	1.6148	1.2852	1.2224	1.1649	0.89648	1.6291	1.5884	0.97266	1.1049	0.92853	1.2402	1.2372	1.2318	1.7117	1.6846	1.5364	1.3625	1.8505	2.2125	1.4249	1.3535	1.4427	1.7314	1.8038	1.4405	1.8296	2.0684	1.7076	1.0642	1.4826	1.6003	1.2708
0.863	1.7358	1.6965	1.5568	1.3751	1.8585	2.2233	1.439	1.3645	1.4493	1.7393	1.8153	1.4493	1.8495	2.1066	1.7219	1.0719	1.4927	1.6187	1.2827	1.2206	1.1611	0.89612	1.6273	1.5873	0.9754	1.1056	0.92358	1.2383	1.2361	1.2316	1.7164	1.684	1.5419	1.3645	1.8435	2.2117	1.4321	1.3548	1.441	1.725	1.8008	1.4401	1.8281	2.0722	1.7091	1.0616	1.4742	1.6009	1.2704
0.864	1.7336	1.7001	1.5549	1.3718	1.8613	2.228	1.4416	1.363	1.4509	1.7338	1.8173	1.4518	1.8461	2.1021	1.7258	1.0728	1.4896	1.6192	1.2856	1.2193	1.1651	0.89594	1.6298	1.5884	0.9776	1.1034	0.92706	1.2411	1.2394	1.2261	1.7139	1.6849	1.5454	1.3645	1.8433	2.2081	1.4319	1.351	1.4453	1.7243	1.8082	1.4374	1.8301	2.0715	1.7047	1.0659	1.48	1.5978	1.2751
0.865	1.7362	1.6987	1.5568	1.3722	1.8604	2.2269	1.4438	1.3603	1.4498	1.7395	1.8203	1.4485	1.8505	2.1068	1.7269	1.0796	1.4945	1.6155	1.2883	1.2215	1.1642	0.8985	1.6304	1.5866	0.97614	1.1025	0.9234	1.2393	1.2391	1.2323	1.7133	1.6816	1.5414	1.3623	1.8419	2.2132	1.4284	1.3541	1.444	1.7258	1.7985	1.4379	1.8279	2.0746	1.7007	1.0657	1.4795	1.6003	1.2695
0.866	1.7362	1.7029	1.5516	1.3726	1.8583	2.2291	1.4396	1.3616	1.4476	1.738	1.8193	1.4537	1.8495	2.1013	1.7234	1.0737	1.491	1.6124	1.2907	1.2211	1.1715	0.8996	1.6322	1.5873	0.97815	1.1054	0.92358	1.2376	1.2387	1.231	1.715	1.682	1.5439	1.3638	1.8452	2.2121	1.4282	1.3502	1.4427	1.7269	1.8043	1.4407	1.8257	2.0696	1.7064	1.062	1.4762	1.5943	1.2715
0.867	1.7368	1.6994	1.5549	1.3685	1.8545	2.2236	1.4403	1.3636	1.446	1.7362	1.814	1.4529	1.8442	2.1066	1.7221	1.0787	1.4925	1.6141	1.2883	1.2211	1.1684	0.89978	1.6273	1.5881	0.97302	1.1049	0.92212	1.2394	1.2374	1.2301	1.7206	1.684	1.5432	1.3588	1.8442	2.2147	1.4302	1.3502	1.444	1.7283	1.8073	1.4387	1.8281	2.0731	1.7038	1.06	1.4782	1.5989	1.2717
0.868	1.7375	1.7034	1.558	1.3707	1.855	2.2262	1.4453	1.3601	1.4553	1.7421	1.8181	1.4517	1.8437	2.1059	1.7232	1.0768	1.4943	1.6176	1.2858	1.2173	1.168	0.89923	1.6311	1.5859	0.97522	1.1045	0.91937	1.2369	1.2374	1.2264	1.713	1.682	1.5441	1.3616	1.8417	2.2147	1.4257	1.348	1.4432	1.7271	1.8063	1.4449	1.8287	2.0768	1.706	1.0631	1.4777	1.6044	1.2719
0.869	1.734	1.702	1.554	1.3709	1.8569	2.2245	1.4401	1.3654	1.4491	1.7408	1.817	1.4504	1.8488	2.1026	1.7261	1.0765	1.4896	1.6133	1.2872	1.2204	1.1656	0.89575	1.6317	1.5883	0.97723	1.1003	0.92157	1.2374	1.236	1.2305	1.7175	1.6831	1.5406	1.3658	1.8464	2.2147	1.4264	1.3548	1.4418	1.7247	1.8041	1.4399	1.8261	2.0729	1.7032	1.0622	1.4793	1.5954	1.2728
0.87	1.734	1.6972	1.5531	1.3713	1.8574	2.2288	1.4399	1.3592	1.4513	1.7351	1.816	1.4515	1.849	2.0982	1.7234	1.0746	1.4879	1.6133	1.2847	1.2237	1.1673	0.90033	1.6317	1.5842	0.97632	1.1017	0.92047	1.2367	1.2404	1.2312	1.7173	1.6789	1.5414	1.3665	1.8486	2.2101	1.4288	1.3544	1.4416	1.7245	1.803	1.4374	1.8252	2.0663	1.7102	1.0598	1.4764	1.5974	1.2691
0.871	1.7411	1.7003	1.5522	1.3711	1.8563	2.2253	1.4445	1.3658	1.4484	1.7461	1.816	1.4471	1.8527	2.1061	1.7243	1.0796	1.4879	1.6194	1.2847	1.2204	1.1689	0.90088	1.6285	1.587	0.97687	1.1006	0.92322	1.2389	1.238	1.2328	1.7128	1.6859	1.5449	1.3629	1.8475	2.2139	1.4291	1.3533	1.4425	1.7303	1.8133	1.4409	1.8228	2.07	1.7064	1.0631	1.4791	1.5954	1.2704
0.872	1.7342	1.6985	1.5487	1.3691	1.8585	2.2273	1.442	1.3629	1.448	1.7393	1.8166	1.4471	1.8508	2.1041	1.7243	1.0746	1.493	1.6188	1.285	1.214	1.1667	0.90051	1.6252	1.5862	0.97833	1.106	0.92395	1.2389	1.2338	1.2325	1.7159	1.6822	1.5427	1.3581	1.8424	2.2106	1.4282	1.3475	1.4423	1.7236	1.8032	1.442	1.8287	2.0702	1.7038	1.0648	1.4756	1.5969	1.2792
0.873	1.7368	1.6992	1.5535	1.3691	1.8609	2.224	1.4403	1.3645	1.4502	1.7435	1.8149	1.4487	1.8505	2.1039	1.7236	1.0739	1.4941	1.6165	1.2854	1.2162	1.168	0.90198	1.63	1.5861	0.97375	1.1091	0.92212	1.2393	1.2365	1.231	1.7161	1.6829	1.5419	1.3625	1.8483	2.2158	1.4277	1.3517	1.4409	1.7223	1.8016	1.4377	1.8278	2.0687	1.7054	1.0642	1.474	1.6022	1.2739
0.874	1.7357	1.7062	1.5531	1.3715	1.8598	2.2291	1.4421	1.3623	1.4476	1.7355	1.8162	1.4511	1.8514	2.1039	1.7228	1.0756	1.4888	1.617	1.2852	1.2177	1.1616	0.89923	1.6295	1.5892	0.98163	1.1109	0.91718	1.2402	1.238	1.2294	1.7186	1.6838	1.5434	1.3608	1.8484	2.2099	1.4297	1.3542	1.4401	1.7252	1.8122	1.4377	1.8305	2.0782	1.7073	1.0627	1.4777	1.604	1.281
0.875	1.7353	1.702	1.5469	1.3687	1.8594	2.2249	1.4427	1.3643	1.4473	1.7309	1.8162	1.4531	1.8495	2.1022	1.7205	1.0748	1.4929	1.6115	1.2854	1.2122	1.1647	0.8974	1.6269	1.5873	0.98236	1.1076	0.92505	1.238	1.2332	1.2345	1.7153	1.6853	1.5454	1.3641	1.8448	2.2125	1.4275	1.3535	1.4405	1.7238	1.8023	1.4392	1.8312	2.0687	1.7038	1.0655	1.4788	1.597	1.2784
0.876	1.7351	1.6998	1.5526	1.3707	1.8596	2.2262	1.4416	1.3647	1.4498	1.7276	1.8234	1.4515	1.8506	2.1048	1.7238	1.0732	1.493	1.6133	1.2916	1.2127	1.1656	0.89978	1.6302	1.5862	0.97943	1.1063	0.92267	1.2372	1.2345	1.2312	1.7164	1.6846	1.5458	1.3632	1.843	2.2104	1.4288	1.3524	1.4398	1.7223	1.8032	1.4425	1.83	2.0718	1.7053	1.0635	1.4815	1.5998	1.2768
0.877	1.7349	1.7003	1.5535	1.3702	1.8578	2.224	1.4399	1.361	1.4478	1.7402	1.8109	1.4465	1.8481	2.1063	1.7212	1.0719	1.4903	1.6126	1.2911	1.2114	1.1693	0.89996	1.6302	1.587	0.98273	1.103	0.92212	1.238	1.2345	1.2297	1.7164	1.6822	1.5386	1.3608	1.8453	2.2165	1.4249	1.3513	1.4412	1.7217	1.7986	1.441	1.8298	2.0711	1.7058	1.0611	1.4793	1.5981	1.2759
0.878	1.7338	1.6985	1.554	1.3716	1.856	2.226	1.4442	1.3645	1.4491	1.7428	1.8138	1.452	1.8514	2.1042	1.7221	1.0728	1.4916	1.6168	1.2931	1.2189	1.1693	0.89777	1.6269	1.5866	0.98492	1.1034	0.92139	1.2398	1.2389	1.233	1.7155	1.6816	1.5439	1.3667	1.8442	2.2121	1.4295	1.3531	1.4403	1.7241	1.8051	1.4414	1.8287	2.0713	1.7078	1.0638	1.4756	1.598	1.2757
0.879	1.7324	1.7001	1.5538	1.3722	1.8585	2.224	1.4403	1.363	1.4491	1.738	1.8137	1.4513	1.8506	2.1083	1.7256	1.0794	1.4879	1.6165	1.2909	1.2133	1.1748	0.89777	1.6291	1.5877	0.98236	1.1023	0.92505	1.2402	1.2365	1.2316	1.7188	1.6835	1.5397	1.3651	1.8461	2.2114	1.4268	1.3511	1.4438	1.7219	1.8052	1.4445	1.8265	2.0718	1.706	1.0604	1.4811	1.5947	1.2794
0.88	1.7364	1.6981	1.5538	1.3696	1.8554	2.2262	1.4443	1.3676	1.4476	1.7366	1.8151	1.4473	1.8497	2.1053	1.7228	1.0759	1.4861	1.6216	1.2891	1.2144	1.1776	0.89612	1.6258	1.5879	0.97797	1.106	0.9223	1.2378	1.2374	1.233	1.7108	1.6794	1.5421	1.3632	1.8459	2.2094	1.4323	1.3537	1.4399	1.7283	1.8051	1.4407	1.8259	2.0696	1.7062	1.069	1.4789	1.595	1.2814
0.881	1.7371	1.6985	1.5498	1.3724	1.855	2.2266	1.4425	1.3627	1.4464	1.7441	1.8173	1.448	1.8514	2.1008	1.7254	1.0761	1.4881	1.6144	1.2872	1.212	1.1667	0.89813	1.6315	1.5851	0.97906	1.105	0.92688	1.2411	1.2391	1.2328	1.7225	1.6815	1.5377	1.3683	1.8472	2.2086	1.4264	1.3521	1.4405	1.7216	1.7997	1.4383	1.8281	2.0691	1.7073	1.0646	1.4808	1.5996	1.2764
0.882	1.7357	1.7009	1.5568	1.37	1.8622	2.2231	1.4392	1.3627	1.4518	1.7349	1.8179	1.4454	1.8501	2.1033	1.7214	1.0748	1.4903	1.6117	1.2856	1.2182	1.164	0.8974	1.6287	1.589	0.97705	1.1025	0.92706	1.2369	1.2345	1.2308	1.7153	1.6818	1.5417	1.363	1.8455	2.2145	1.4288	1.3522	1.4432	1.7258	1.8027	1.4348	1.8289	2.0706	1.7104	1.0648	1.4778	1.5958	1.2812
0.883	1.7331	1.6967	1.5533	1.3713	1.8585	2.2282	1.437	1.3625	1.4506	1.7353	1.8146	1.4517	1.8519	2.1046	1.7228	1.0732	1.493	1.619	1.2889	1.2195	1.164	0.89941	1.6229	1.5866	0.97723	1.0999	0.92596	1.2382	1.2389	1.2336	1.7188	1.6822	1.5386	1.3625	1.8428	2.2117	1.4275	1.3502	1.4381	1.7298	1.7968	1.4432	1.8301	2.0771	1.7042	1.064	1.4819	1.6003	1.2759
0.884	1.7373	1.7001	1.5536	1.3716	1.8618	2.2256	1.4418	1.3619	1.446	1.7397	1.8148	1.4495	1.8484	2.1041	1.7263	1.0721	1.4914	1.6137	1.2847	1.2241	1.1651	0.89832	1.6304	1.587	0.97723	1.1069	0.92468	1.2387	1.2361	1.231	1.7126	1.6844	1.5405	1.3638	1.8481	2.2148	1.4258	1.3524	1.4442	1.7247	1.8052	1.4394	1.827	2.072	1.7025	1.0664	1.4788	1.5976	1.2775
0.885	1.7347	1.7023	1.5529	1.3716	1.8625	2.2262	1.4414	1.364	1.4471	1.7379	1.8192	1.4518	1.8501	2.1	1.7232	1.0737	1.4879	1.613	1.285	1.218	1.1678	0.89539	1.6274	1.5824	0.97742	1.1067	0.9245	1.2415	1.233	1.231	1.7141	1.6857	1.5421	1.3621	1.8452	2.211	1.4273	1.3515	1.4414	1.723	1.8116	1.441	1.829	2.0673	1.7078	1.0626	1.4771	1.5983	1.2772
0.886	1.7305	1.6985	1.5513	1.3707	1.8574	2.2231	1.4399	1.3618	1.4474	1.741	1.8184	1.4487	1.8495	2.1057	1.7261	1.0715	1.4932	1.6132	1.2896	1.2239	1.1671	0.89795	1.63	1.5883	0.97577	1.1017	0.92468	1.2387	1.2339	1.2303	1.7206	1.6783	1.5436	1.3623	1.8475	2.2081	1.4269	1.3491	1.4403	1.728	1.8029	1.4418	1.8331	2.0753	1.7093	1.0651	1.476	1.598	1.277
0.887	1.7366	1.6974	1.5513	1.372	1.856	2.2233	1.4425	1.364	1.4467	1.7393	1.8155	1.4502	1.847	2.1026	1.7287	1.073	1.4921	1.615	1.2876	1.2136	1.1656	0.89758	1.6252	1.5857	0.97888	1.1025	0.9278	1.2371	1.2328	1.2308	1.7161	1.6805	1.5428	1.3658	1.8446	2.2114	1.4282	1.355	1.4412	1.7238	1.8069	1.4429	1.8285	2.0722	1.704	1.0657	1.4824	1.5967	1.2759
0.888	1.7333	1.6985	1.5549	1.3704	1.8582	2.2256	1.441	1.363	1.45	1.7347	1.8153	1.4528	1.8457	2.1015	1.721	1.0706	1.4943	1.6139	1.2885	1.2134	1.1651	0.89813	1.6304	1.5895	0.97925	1.1038	0.92432	1.2402	1.2361	1.2305	1.7195	1.6866	1.5434	1.3638	1.8437	2.2095	1.4266	1.3553	1.4368	1.7201	1.8054	1.4409	1.8285	2.0746	1.7027	1.0629	1.4799	1.5983	1.2735
0.889	1.7329	1.7032	1.5469	1.3738	1.8604	2.2275	1.441	1.3651	1.4513	1.7366	1.8204	1.4517	1.849	2.1013	1.7181	1.0787	1.4894	1.6141	1.288	1.2103	1.1724	0.89795	1.6258	1.5916	0.97888	1.1054	0.92596	1.2407	1.2374	1.2272	1.7184	1.6855	1.5385	1.364	1.847	2.2092	1.4258	1.3522	1.4427	1.7221	1.8003	1.439	1.8327	2.0775	1.7034	1.0624	1.4778	1.5928	1.2719
0.89	1.7386	1.6985	1.5557	1.3696	1.8539	2.226	1.4453	1.3661	1.4454	1.7399	1.8138	1.4507	1.8495	2.1024	1.7201	1.0768	1.4892	1.611	1.2891	1.2107	1.1697	0.89575	1.6287	1.5835	0.97412	1.106	0.92267	1.238	1.2349	1.2343	1.7195	1.6893	1.5363	1.361	1.8461	2.2121	1.4279	1.3544	1.4398	1.7335	1.7979	1.4385	1.83	2.0722	1.7062	1.0653	1.4797	1.5937	1.2717
0.891	1.7307	1.6963	1.5493	1.3689	1.8585	2.2231	1.442	1.3612	1.4476	1.7388	1.814	1.4513	1.849	2.1011	1.7183	1.0759	1.491	1.6168	1.2896	1.2127	1.1684	0.8974	1.6296	1.5877	0.97797	1.1065	0.92175	1.2374	1.2411	1.2314	1.7151	1.68	1.5377	1.3651	1.849	2.2066	1.4291	1.3515	1.4443	1.7269	1.8056	1.4436	1.8267	2.0689	1.7045	1.0671	1.4777	1.598	1.2764
0.892	1.7404	1.7001	1.5515	1.3698	1.8565	2.2271	1.4438	1.3645	1.4482	1.7382	1.8129	1.4542	1.8508	2.1092	1.7227	1.0741	1.4874	1.6159	1.2867	1.2109	1.1715	0.89722	1.6289	1.5872	0.97559	1.1041	0.9256	1.2396	1.2382	1.2283	1.7166	1.6827	1.5379	1.3612	1.8435	2.2108	1.4271	1.3539	1.4399	1.7234	1.8069	1.4443	1.8298	2.0682	1.706	1.0649	1.481	1.6002	1.2733
0.893	1.734	1.6985	1.5551	1.3727	1.8556	2.2256	1.4412	1.3616	1.4482	1.7375	1.8149	1.4502	1.8483	2.1037	1.7267	1.073	1.4919	1.6133	1.2852	1.212	1.1746	0.89502	1.6262	1.584	0.97504	1.1027	0.92249	1.2393	1.2369	1.236	1.7155	1.6798	1.5414	1.3616	1.8448	2.2101	1.4258	1.3519	1.4387	1.7243	1.8065	1.444	1.8312	2.0722	1.7073	1.0655	1.4756	1.5983	1.2704
0.894	1.7401	1.699	1.5538	1.3737	1.8567	2.224	1.442	1.3672	1.4431	1.7377	1.8164	1.4531	1.8501	2.1063	1.7203	1.0741	1.4863	1.6166	1.2922	1.2149	1.1653	0.89813	1.6287	1.5884	0.97687	1.1032	0.92432	1.2374	1.2354	1.2367	1.717	1.6813	1.5383	1.359	1.843	2.2077	1.4326	1.3482	1.4438	1.7236	1.8047	1.4416	1.8252	2.072	1.7054	1.0699	1.481	1.597	1.275
0.895	1.7335	1.6983	1.5527	1.3715	1.8556	2.231	1.4434	1.3619	1.4493	1.7386	1.8124	1.4487	1.8527	2.1044	1.7249	1.0739	1.4872	1.6146	1.2947	1.212	1.1671	0.89594	1.63	1.5866	0.97815	1.0988	0.9267	1.2376	1.2334	1.2294	1.7192	1.6831	1.5375	1.3618	1.8463	2.2075	1.4317	1.3506	1.4421	1.7192	1.8025	1.4412	1.829	2.0702	1.7043	1.0679	1.4821	1.6002	1.2775
0.896	1.7349	1.7029	1.5524	1.3722	1.8604	2.2242	1.4451	1.3596	1.4471	1.7388	1.8186	1.4528	1.8472	2.1059	1.7225	1.0726	1.489	1.6161	1.2929	1.214	1.1686	0.8985	1.6298	1.5861	0.97504	1.0997	0.9234	1.2378	1.2349	1.2338	1.715	1.6835	1.5408	1.363	1.8424	2.2084	1.4302	1.3519	1.4438	1.728	1.8027	1.4385	1.8303	2.07	1.7054	1.0659	1.4766	1.5987	1.2759
0.897	1.7316	1.7009	1.556	1.3726	1.8583	2.2267	1.4447	1.364	1.448	1.7353	1.8138	1.4522	1.8508	2.1052	1.7234	1.0761	1.4897	1.6154	1.2944	1.2138	1.1669	0.89685	1.6318	1.5866	0.97577	1.1056	0.92157	1.2405	1.2376	1.2332	1.7126	1.6837	1.5331	1.3651	1.8408	2.2081	1.4302	1.3528	1.4412	1.7228	1.8018	1.4385	1.8265	2.0713	1.7047	1.0637	1.4749	1.6024	1.2711
0.898	1.7364	1.7007	1.5538	1.3726	1.8576	2.2284	1.4405	1.364	1.4511	1.7388	1.8159	1.4491	1.8484	2.1066	1.7272	1.0743	1.4932	1.6192	1.292	1.2241	1.1699	0.89685	1.6298	1.5917	0.98035	1.0984	0.92523	1.2405	1.2372	1.2345	1.7181	1.6831	1.5412	1.361	1.8442	2.2159	1.428	1.3511	1.4427	1.7238	1.7997	1.441	1.8276	2.0713	1.7023	1.0697	1.4795	1.5967	1.2772
0.899	1.7329	1.7007	1.5498	1.3727	1.8536	2.2256	1.4414	1.3625	1.4476	1.7379	1.8142	1.4529	1.8499	2.1033	1.7206	1.0765	1.4929	1.6163	1.2924	1.2246	1.1706	0.89465	1.6278	1.5873	0.97852	1.1019	0.9212	1.2387	1.2349	1.2299	1.7148	1.6833	1.5388	1.3607	1.8457	2.2114	1.4295	1.3541	1.4436	1.7208	1.8045	1.4407	1.8268	2.0737	1.7075	1.0679	1.4815	1.6002	1.2777
0.9	1.7391	1.7051	1.5533	1.3691	1.86	2.2264	1.4431	1.3643	1.4476	1.7446	1.8182	1.4487	1.8484	2.1033	1.7256	1.0743	1.4881	1.6172	1.2898	1.2191	1.1675	0.89758	1.6289	1.5866	0.97723	1.1032	0.9223	1.2415	1.2363	1.2365	1.7151	1.6829	1.541	1.3638	1.8441	2.2104	1.4302	1.3513	1.4427	1.7232	1.8014	1.4374	1.8298	2.0689	1.7067	1.064	1.478	1.5972	1.2757
0.901	1.734	1.6979	1.5579	1.3735	1.8582	2.2266	1.4449	1.363	1.4469	1.7379	1.821	1.4513	1.8464	2.1048	1.7236	1.0752	1.4874	1.6115	1.2909	1.22	1.1655	0.89502	1.628	1.5844	0.9787	1.105	0.92432	1.2378	1.2376	1.2319	1.7119	1.6842	1.5326	1.3651	1.8426	2.2136	1.4253	1.35	1.442	1.7199	1.8032	1.4434	1.8311	2.0733	1.7062	1.0591	1.4777	1.5998	1.2777
0.902	1.734	1.7007	1.5524	1.372	1.8547	2.2242	1.4451	1.3621	1.4454	1.7362	1.8179	1.4544	1.8455	2.107	1.725	1.0756	1.491	1.6165	1.2903	1.2202	1.162	0.89685	1.6306	1.5872	0.98053	1.1067	0.92065	1.236	1.2349	1.2279	1.7126	1.6809	1.5412	1.3608	1.8442	2.2053	1.4312	1.351	1.4454	1.7217	1.8019	1.4438	1.8303	2.0691	1.704	1.0622	1.4804	1.6003	1.2711
0.903	1.7353	1.6987	1.5535	1.372	1.8549	2.2267	1.4409	1.3614	1.4491	1.7413	1.8164	1.4542	1.8503	2.1074	1.7219	1.0737	1.4888	1.6119	1.2878	1.2187	1.1682	0.89832	1.63	1.5857	0.97797	1.1072	0.91919	1.2385	1.2367	1.2338	1.7141	1.6837	1.539	1.3603	1.8442	2.2103	1.4266	1.3506	1.4377	1.7287	1.8052	1.4445	1.8303	2.0709	1.708	1.0631	1.4777	1.5978	1.2779
0.904	1.7322	1.7005	1.5553	1.372	1.8574	2.2245	1.441	1.3607	1.4464	1.7349	1.8144	1.4473	1.8463	2.1011	1.7252	1.0721	1.4914	1.6192	1.2894	1.2226	1.1649	0.89557	1.6311	1.5881	0.98291	1.0974	0.92413	1.236	1.2387	1.2318	1.7168	1.682	1.5383	1.3601	1.8455	2.2077	1.4275	1.3489	1.444	1.7278	1.8029	1.4379	1.8311	2.0715	1.7049	1.0618	1.4789	1.6003	1.2772
0.905	1.7382	1.6972	1.5504	1.368	1.8594	2.2234	1.442	1.3597	1.4489	1.7406	1.8186	1.4507	1.8437	2.101	1.726	1.0714	1.4875	1.6157	1.2909	1.2156	1.1678	0.89484	1.6318	1.5866	0.97906	1.1014	0.92358	1.2394	1.2343	1.2354	1.7151	1.6831	1.5406	1.3647	1.8439	2.2088	1.4284	1.3493	1.4383	1.7292	1.8049	1.4401	1.83	2.0707	1.7045	1.0593	1.4791	1.6029	1.274
0.906	1.7324	1.704	1.5562	1.3696	1.8571	2.2277	1.4372	1.3665	1.4487	1.7388	1.8148	1.448	1.8503	2.0988	1.7243	1.0746	1.4846	1.6163	1.2914	1.2173	1.1658	0.89758	1.6267	1.5873	0.97961	1.1039	0.9234	1.2361	1.2387	1.2308	1.7109	1.6846	1.5489	1.3672	1.8463	2.2099	1.4253	1.3522	1.441	1.7216	1.8019	1.4399	1.8312	2.0737	1.704	1.0626	1.4815	1.5987	1.2748
0.907	1.7358	1.7007	1.5579	1.3744	1.8578	2.2282	1.4432	1.3621	1.4526	1.7388	1.8155	1.4485	1.849	2.1074	1.7212	1.0748	1.4855	1.6168	1.2885	1.2118	1.1693	0.89722	1.6293	1.5862	0.9743	1.106	0.92487	1.2358	1.2378	1.2325	1.7144	1.6791	1.5396	1.3638	1.8444	2.2092	1.4262	1.351	1.4447	1.7252	1.7985	1.4405	1.8331	2.0662	1.7029	1.066	1.4784	1.5992	1.277
0.908	1.7355	1.6939	1.5568	1.3759	1.8552	2.2262	1.444	1.3596	1.4474	1.745	1.8151	1.4496	1.8512	2.1055	1.7247	1.0717	1.491	1.6139	1.2847	1.2133	1.1733	0.89575	1.63	1.5883	0.97961	1.1028	0.92377	1.2354	1.2387	1.2334	1.7131	1.6831	1.5388	1.3601	1.8466	2.2106	1.4269	1.3539	1.4409	1.7201	1.8036	1.4416	1.8292	2.0718	1.702	1.066	1.4793	1.5972	1.2748
0.909	1.7313	1.702	1.554	1.3682	1.8545	2.2244	1.4407	1.3566	1.4513	1.7432	1.8177	1.4473	1.8506	2.1013	1.7227	1.0737	1.493	1.6111	1.2856	1.2133	1.1693	0.8974	1.6306	1.5872	0.98199	1.1071	0.9267	1.2407	1.2356	1.2305	1.7146	1.6829	1.5419	1.3601	1.8484	2.2081	1.4301	1.3539	1.4412	1.7236	1.7997	1.4425	1.827	2.0687	1.7108	1.0637	1.4778	1.5969	1.2715
0.91	1.7346	1.6996	1.5527	1.3724	1.8572	2.2233	1.4453	1.3577	1.4493	1.7399	1.8219	1.4506	1.851	2.1061	1.7205	1.0803	1.4857	1.615	1.2861	1.2142	1.1695	0.90015	1.628	1.5886	0.98511	1.1065	0.9201	1.2407	1.2385	1.2305	1.719	1.684	1.5388	1.3645	1.847	2.2103	1.4313	1.3579	1.4432	1.7236	1.8001	1.4372	1.823	2.072	1.7069	1.0648	1.4778	1.595	1.2753
0.911	1.7346	1.6979	1.5593	1.3672	1.8554	2.2249	1.4385	1.3607	1.4476	1.7455	1.8171	1.4489	1.8461	2.1042	1.7208	1.0701	1.4855	1.6154	1.2869	1.2155	1.1671	0.89465	1.6278	1.5866	0.97925	1.103	0.92102	1.2385	1.2361	1.2299	1.7144	1.6807	1.539	1.3621	1.8428	2.2115	1.4291	1.3544	1.4398	1.7258	1.7981	1.4388	1.8243	2.0711	1.7049	1.0638	1.4828	1.5996	1.2728
0.912	1.7313	1.6956	1.5564	1.368	1.86	2.2275	1.4401	1.3599	1.4471	1.7397	1.8206	1.4473	1.851	2.1059	1.723	1.0728	1.4866	1.6128	1.2843	1.2182	1.17	0.89923	1.6311	1.5897	0.98291	1.1034	0.92926	1.2411	1.2365	1.2343	1.7119	1.682	1.5381	1.363	1.843	2.2066	1.4284	1.3521	1.4392	1.7217	1.8023	1.4412	1.825	2.07	1.7087	1.0618	1.4789	1.5959	1.2724
0.913	1.7338	1.6968	1.552	1.372	1.8552	2.2277	1.4438	1.3608	1.4469	1.7411	1.8118	1.4478	1.8468	2.1022	1.721	1.0748	1.4872	1.611	1.2845	1.2169	1.1713	0.8974	1.6309	1.5855	0.98145	1.1027	0.92651	1.2396	1.2352	1.2321	1.7151	1.6829	1.5379	1.3669	1.8435	2.2106	1.4288	1.351	1.4399	1.7225	1.8014	1.4401	1.8256	2.072	1.7032	1.0613	1.4799	1.5992	1.274
0.914	1.7324	1.697	1.5582	1.3711	1.8549	2.2286	1.4383	1.3612	1.4518	1.7411	1.8181	1.4471	1.8453	2.1033	1.7214	1.0778	1.4914	1.6159	1.2883	1.2178	1.1715	0.89813	1.6293	1.5802	0.98199	1.1052	0.92322	1.2358	1.2378	1.2288	1.7141	1.6835	1.5363	1.3605	1.8444	2.2072	1.429	1.3486	1.439	1.723	1.7994	1.439	1.8287	2.0717	1.7089	1.0642	1.4725	1.5996	1.2753
0.915	1.7336	1.6972	1.5558	1.3727	1.856	2.2247	1.4427	1.3614	1.4471	1.7351	1.819	1.4526	1.8477	2.1066	1.7287	1.0728	1.4921	1.6148	1.2891	1.2156	1.17	0.89813	1.6291	1.5881	0.98035	1.1003	0.92615	1.2418	1.2361	1.2294	1.7139	1.6888	1.5394	1.3627	1.847	2.2095	1.433	1.3557	1.4401	1.7201	1.8041	1.4365	1.8298	2.0717	1.7054	1.0721	1.4791	1.5983	1.2687
0.916	1.7303	1.702	1.5575	1.3687	1.856	2.226	1.4398	1.3592	1.4513	1.7368	1.8212	1.4537	1.8448	2.101	1.7265	1.0726	1.4881	1.6122	1.2861	1.2149	1.1702	0.89594	1.6274	1.5873	0.97742	1.0981	0.92688	1.2367	1.2354	1.2285	1.7098	1.6813	1.5399	1.3636	1.8411	2.2097	1.4264	1.3528	1.4381	1.725	1.8019	1.4434	1.8289	2.0717	1.7049	1.0666	1.4795	1.5987	1.2753
0.917	1.7358	1.7043	1.5568	1.3718	1.8583	2.2238	1.4442	1.3601	1.4524	1.7373	1.8175	1.4515	1.8464	2.1041	1.7245	1.0754	1.4932	1.6172	1.2856	1.2166	1.1662	0.8974	1.6291	1.589	0.9776	1.1032	0.92633	1.2383	1.2416	1.2354	1.7162	1.6827	1.5405	1.3596	1.8461	2.2042	1.4271	1.3528	1.4403	1.7245	1.804	1.4436	1.8281	2.0751	1.7045	1.0697	1.478	1.6013	1.2742
0.918	1.7333	1.7029	1.5531	1.3726	1.8547	2.224	1.4431	1.361	1.4498	1.738	1.8177	1.4513	1.8488	2.105	1.7265	1.0701	1.4872	1.613	1.2869	1.214	1.168	0.89722	1.6263	1.5873	0.98071	1.0992	0.92487	1.2396	1.2363	1.2286	1.7168	1.6818	1.5403	1.3656	1.8448	2.2108	1.4271	1.3533	1.4432	1.7206	1.7979	1.4407	1.8252	2.0715	1.7054	1.0653	1.4784	1.5954	1.2777
0.919	1.7316	1.7062	1.548	1.3724	1.8622	2.2249	1.4385	1.3623	1.4474	1.7428	1.8173	1.4509	1.8463	2.1083	1.7276	1.0703	1.4883	1.6172	1.2876	1.2204	1.1677	0.89484	1.626	1.5862	0.97321	1.1038	0.9267	1.2371	1.2345	1.2325	1.7119	1.6826	1.5399	1.3638	1.8461	2.2119	1.4264	1.3521	1.4443	1.7212	1.8083	1.4407	1.8259	2.0777	1.7056	1.0605	1.4762	1.5985	1.2731
0.92	1.732	1.7005	1.5601	1.3656	1.8666	2.2269	1.4357	1.3605	1.4507	1.7446	1.8248	1.4522	1.849	2.1052	1.7265	1.0785	1.487	1.6199	1.2845	1.2175	1.1658	0.89758	1.6273	1.5861	0.97961	1.1054	0.92578	1.2363	1.2334	1.2343	1.7166	1.6884	1.5399	1.3627	1.8477	2.2073	1.4266	1.3535	1.4438	1.7219	1.803	1.4385	1.8283	2.0709	1.7036	1.0664	1.4793	1.6013	1.2739
0.921	1.7278	1.7032	1.55	1.3691	1.8651	2.2258	1.4425	1.3625	1.4495	1.7395	1.8137	1.4474	1.8488	2.1061	1.7267	1.0719	1.4875	1.6144	1.2885	1.2184	1.17	0.89813	1.628	1.5846	0.97998	1.1043	0.9245	1.2396	1.2371	1.2286	1.7144	1.6807	1.545	1.3636	1.843	2.2137	1.4306	1.3537	1.4374	1.7247	1.7983	1.4454	1.8268	2.072	1.7065	1.0627	1.4778	1.5998	1.2753
0.922	1.7366	1.7036	1.5518	1.3709	1.8594	2.2236	1.4401	1.3632	1.4473	1.7419	1.8133	1.4526	1.8455	2.1019	1.728	1.075	1.4914	1.6196	1.2887	1.2186	1.1706	0.89484	1.6258	1.5888	0.97961	1.1054	0.92871	1.2415	1.2352	1.2314	1.7172	1.6827	1.5396	1.3638	1.8415	2.2136	1.4268	1.3502	1.4432	1.7276	1.8003	1.4374	1.8289	2.0702	1.7064	1.0637	1.4775	1.5983	1.2697
0.923	1.7322	1.7093	1.5549	1.3687	1.8583	2.2207	1.4434	1.363	1.4531	1.7366	1.8151	1.4518	1.8492	2.1055	1.7269	1.0754	1.4925	1.6187	1.2828	1.2219	1.1653	0.8963	1.6284	1.591	0.97284	1.1085	0.9223	1.2405	1.238	1.2325	1.7197	1.68	1.5416	1.3619	1.8448	2.2072	1.433	1.353	1.4434	1.7236	1.8038	1.4396	1.8307	2.0676	1.7062	1.0613	1.4828	1.6005	1.2761
0.924	1.7289	1.7045	1.5487	1.3691	1.8545	2.2242	1.4416	1.3627	1.454	1.7419	1.8102	1.4529	1.8474	2.1083	1.7274	1.0717	1.4886	1.6161	1.2878	1.2235	1.1684	0.89575	1.6298	1.5877	0.97595	1.1036	0.92322	1.2396	1.2358	1.2301	1.7179	1.6875	1.5421	1.3636	1.8463	2.2094	1.4268	1.3533	1.4438	1.723	1.799	1.441	1.827	2.0673	1.7078	1.0611	1.4789	1.6002	1.2759
0.925	1.7351	1.7047	1.5515	1.3705	1.8517	2.2218	1.4407	1.3603	1.4513	1.7501	1.8148	1.4506	1.8486	2.1026	1.7249	1.0721	1.4859	1.6221	1.2876	1.2189	1.1702	0.89685	1.6274	1.5848	0.97357	1.1032	0.92487	1.2374	1.2376	1.2307	1.715	1.6793	1.5372	1.361	1.8464	2.2053	1.4286	1.3513	1.4414	1.7258	1.8023	1.4447	1.8316	2.0746	1.7067	1.0646	1.4777	1.597	1.2739
0.926	1.7336	1.7069	1.5531	1.3689	1.8574	2.2245	1.4405	1.3577	1.4506	1.7391	1.8093	1.4485	1.8499	2.1011	1.725	1.0737	1.489	1.6177	1.2896	1.2153	1.1708	0.89758	1.6267	1.5875	0.97577	1.0988	0.9201	1.2391	1.2343	1.2308	1.7124	1.6787	1.5377	1.3649	1.8453	2.2092	1.4286	1.3548	1.4431	1.7236	1.8023	1.439	1.829	2.0696	1.7089	1.0644	1.4799	1.6025	1.274
0.927	1.7362	1.6989	1.5553	1.3691	1.8569	2.2267	1.4445	1.361	1.4531	1.7347	1.8129	1.4502	1.849	2.1037	1.7223	1.0732	1.4881	1.6102	1.2898	1.2158	1.166	0.8974	1.6287	1.5873	0.97614	1.1021	0.9212	1.2396	1.2339	1.2264	1.7119	1.6868	1.5341	1.3623	1.8442	2.2119	1.4286	1.351	1.4429	1.7234	1.8001	1.4423	1.8272	2.0685	1.7023	1.0629	1.4797	1.5983	1.2746
0.928	1.7351	1.6992	1.5582	1.3694	1.8532	2.2214	1.4451	1.3603	1.4506	1.7355	1.8171	1.4498	1.8477	2.1044	1.7271	1.0734	1.4914	1.6122	1.2881	1.2122	1.1673	0.89777	1.6311	1.5884	0.97742	1.0999	0.92102	1.2416	1.2367	1.2314	1.7131	1.6798	1.5401	1.3607	1.843	2.2073	1.4244	1.3537	1.4407	1.7214	1.8012	1.4394	1.8265	2.0753	1.7058	1.0613	1.4769	1.6016	1.2717
0.929	1.7347	1.7003	1.5542	1.3694	1.8552	2.2277	1.4383	1.3568	1.4524	1.741	1.8159	1.4506	1.8463	2.1079	1.7263	1.0752	1.4907	1.6141	1.2876	1.2145	1.1684	0.89648	1.63	1.5873	0.98016	1.1003	0.92377	1.2394	1.2334	1.2288	1.7142	1.6849	1.5361	1.3658	1.8417	2.2079	1.428	1.3519	1.4464	1.7238	1.8034	1.4429	1.8303	2.0687	1.7029	1.0626	1.4791	1.598	1.2737
0.93	1.7369	1.7062	1.5527	1.3705	1.8574	2.2253	1.442	1.3625	1.4528	1.7408	1.819	1.4506	1.8459	2.1055	1.7225	1.0739	1.4875	1.6199	1.2863	1.2147	1.1646	0.89868	1.6317	1.5905	0.97632	1.1001	0.92322	1.2347	1.2358	1.2294	1.7106	1.6822	1.5405	1.3632	1.8431	2.207	1.4313	1.3478	1.4416	1.7219	1.8018	1.4377	1.8294	2.0693	1.7053	1.0649	1.4751	1.5974	1.2709
0.931	1.7351	1.704	1.5531	1.3693	1.8543	2.222	1.4381	1.3623	1.4506	1.7366	1.812	1.4498	1.8466	2.1022	1.7271	1.0728	1.4901	1.6121	1.2887	1.2111	1.1649	0.89392	1.6287	1.5881	0.97998	1.1028	0.92212	1.2352	1.2383	1.2314	1.713	1.6831	1.5401	1.3669	1.8442	2.2077	1.4284	1.3511	1.4401	1.7254	1.8018	1.4449	1.8331	2.0658	1.7084	1.0648	1.4813	1.6024	1.2748
0.932	1.7347	1.6994	1.5531	1.3696	1.8558	2.2258	1.4405	1.3636	1.4518	1.7382	1.8063	1.4504	1.8475	2.1037	1.7261	1.0737	1.4886	1.6119	1.2856	1.214	1.1691	0.89648	1.6273	1.5866	0.97906	1.1006	0.92157	1.2378	1.2345	1.227	1.7153	1.6855	1.5379	1.359	1.8431	2.2126	1.428	1.353	1.4388	1.7285	1.8027	1.4379	1.83	2.0715	1.7076	1.0633	1.4788	1.5916	1.2764
0.933	1.7335	1.7034	1.5535	1.3709	1.8576	2.2266	1.4431	1.3625	1.4476	1.7375	1.8137	1.4495	1.849	2.0993	1.7271	1.0735	1.494	1.617	1.2849	1.2153	1.1653	0.89795	1.6302	1.5861	0.97778	1.097	0.9245	1.2427	1.2352	1.2292	1.7097	1.6842	1.541	1.3665	1.8461	2.2095	1.4277	1.3508	1.4434	1.7247	1.7999	1.4396	1.8257	2.0689	1.7062	1.0627	1.4828	1.5991	1.2753
0.934	1.732	1.7047	1.5564	1.3711	1.8534	2.2253	1.4403	1.3588	1.4504	1.7413	1.8153	1.4544	1.845	2.1021	1.7245	1.0728	1.4936	1.6133	1.2838	1.2155	1.1704	0.89539	1.628	1.5901	0.97522	1.0977	0.92651	1.2363	1.2345	1.2279	1.7172	1.6886	1.5397	1.3619	1.8409	2.2094	1.4264	1.3486	1.4425	1.7274	1.8001	1.4414	1.8289	2.07	1.7075	1.0666	1.483	1.6002	1.2788
0.935	1.7335	1.7025	1.5571	1.3687	1.8589	2.2291	1.4392	1.3601	1.4484	1.7397	1.8181	1.4489	1.8474	2.1024	1.7236	1.0754	1.4875	1.6146	1.2872	1.2105	1.171	0.8963	1.6289	1.5857	0.9765	1.0972	0.92212	1.2323	1.2363	1.2345	1.7135	1.6805	1.5383	1.3641	1.8411	2.2084	1.4277	1.353	1.4414	1.7225	1.8052	1.4431	1.8278	2.0673	1.7047	1.0618	1.4784	1.6007	1.2834
0.936	1.7338	1.7	1.5507	1.3685	1.8552	2.2245	1.4414	1.3597	1.4476	1.7368	1.8219	1.4493	1.8477	2.103	1.7256	1.0763	1.4886	1.6146	1.287	1.218	1.1721	0.89465	1.6285	1.5859	0.97797	1.0984	0.92194	1.2358	1.2376	1.2281	1.7144	1.6855	1.5383	1.3616	1.8431	2.2156	1.4288	1.3522	1.4409	1.7234	1.8001	1.441	1.8292	2.0711	1.7065	1.0616	1.4786	1.6009	1.2799
0.937	1.73	1.7014	1.5555	1.3713	1.8556	2.2233	1.4372	1.3577	1.4539	1.739	1.8164	1.4509	1.8463	2.1031	1.7232	1.0763	1.4875	1.6128	1.2898	1.2186	1.1649	0.89996	1.6241	1.5894	0.97888	1.099	0.92194	1.2352	1.2363	1.2308	1.71	1.6849	1.5423	1.3625	1.8468	2.2097	1.429	1.3539	1.4379	1.7261	1.8038	1.4427	1.8248	2.0717	1.7058	1.0638	1.4766	1.5941	1.2783
[truncated: 63 more rows]
[truncated: 11 more columns]

## Sheet: Table 2. DCMU - OJIP
Table 2. Raw OJIP curve data collected across DCMU-inhibited cultures exposed to different manganese concentrations.
[truncated: 1,198 more rows]

## Sheet: Table 3. S-states
Table 3. Raw S-state data collected across cultures exposed to different manganese concentrations.
[truncated: 113 more rows]

[truncated: 3 more sheets: Table 4. FFI, Table 5. 77 K raw data, Table 6. 77 K analysis]
